# Supplementary material for: A ganglioside-based immune checkpoint enables senescent cells to evade immunosurveillance during aging
Source: Nat Aging. 2024 Dec 27;5(2):219–36. doi: 10.1038/s43587-024-00776-z (PMC11839482; doi:10.1038/s43587-024-00776-z)
Supplement: Supplementary file 3 — Table 1. DEGs between proliferating pdl30 MRC5 cells and replicative senescent MRC5 cells obtained by bulk RNA-seq corresponding to Extended Data Fig. 1. Table 2. DEGs between GD3+SA-β-Gal− and GD3+SA-β-Gal+ obtained by microbulk RNA-seq corresponding to Fig. 6. Table 3. DEGs between proliferating pdl30 MRC5 cells and replicative senescent MRC5 cells obtained by bulk RNA-seq corresponding to the heatmap in Fig. 6. [file 43587_2024_776_MOESM3_ESM.xlsx]

## Sheet: Suplementary Table 1
Gene ID	Gene Symbol	log2 (Sen_Rep / Prolif_PDL30)	Qvalue (pLVUT_RAS-ER_D8 / Sen_Rep)	Pvalue(Sen_Rep / Prolif_PDL30)
10	'NAT2'	4.38910508884692	0.0043033566801961	0.0023399418957702
10007	'GNPDA1'	2.01726891316203	0.460914344294158	4.21338934133915E-183
10008	'KCNE3'	3.20880428532094	5.68266672818965E-7	1.6590189946446702E-9
100113407	'TMEM170B'	2.16587205802667	0.0149649056296692	1.7870532001870502E-23
100127206	'MINAR2'	4.28998384464123	0.0968682739608041	0.0141163392149117
100127983	'C8orf88'	-2.16665808831976	0.0885612612739756	4.97494154750834E-26
100128908	'LMLN2'	-3.42130824017393	0.782527100811981	0.0078978609979362
100129583	'FAM47E'	4.49424000732498	0.0024810770522654	1.384236061419E-4
100129792	'CCDC152'	-2.34831268703931	2.62399285543597E-5	2.37361077142559E-20
100129842	'ZNF737'	2.00034623501397	2.91110136114507E-9	6.72576123397883E-27
100130519	'TMEM221'	3.83590558712224	5.03783326004761E-7	1.575945158948E-11
100130771	'EFCAB10'	3.95781551860017	0.140527562649791	0.0300881328956304
100132074	'FOXO6'	2.7470205940593	8.868018086292E-4	2.057974645727E-4
100142659	'CTAGE8'	-5.14559948045646	0.597849221977346	4.511861225145E-4
10024	'TROAP'	-4.64301088774147	0.733120200116078	5.17279426432391E-257
100271846	'ERVV-2'	4.54873581848223	0.88349390327612	0.0052934561485965
100289187	'TMEM225B'	2.54684436064504	5.92512511656558E-7	5.17687301347667E-11
100293534	'C4B_2'	5.37615895179568	3.54541392540645E-14	0.0021764075989613
10036	'CHAF1A'	-2.1054418508605	0.438491480408432	1.54733683741774E-166
100462977	'MTRNR2L1'	2.49950565155402	0.989861729946973	0.0
100462981	'MTRNR2L2'	2.11118615783055	0.741635775048795	6.67042786507793E-282
100462983	'MTRNR2L3'	3.05844254064333	0.956199262623035	1.86048582197194E-14
100463482	'MTRNR2L6'	2.62434820186198	0.975653491626473	1.14479196812333E-39
100463486	'MTRNR2L8'	2.18950820023744	0.934703476654284	0.0
100463487	'MTRNR2L9'	2.49420383387447	0.570345440234287	1.74735040000692E-174
100463488	'MTRNR2L10'	2.8279934271993	0.397880780098479	4.40859095897281E-14
100499483	'CCDC180'	2.50492375654094	2.2201069935821302E-20	5.75965223648705E-24
100507050	'TPBGL'	2.64852315468647	4.31694585583788E-5	0.0018195863579061
100507421	'TMEM178B'	5.93977211494745	5.4866974834414E-20	1.24536128819846E-24
10051	'SMC4'	-3.18992162659561	0.0039618880064622	0.0
100526761	'CCDC169-SOHLH2'	2.42662926731974	0.0548197409111352	2.38215109638071E-5
100526772	'STIMATE-MUSTN1'	-6.81955043748881	0.227490089404796	9.17370373893085E-8
100526835	'FPGT-TNNI3K'	2.02647235598771	0.19378758174605	0.0052697891522826
10053	'AP1M2'	-2.49492532638887	0.174060406374789	5.3987546498532E-6
1008	'CDH10'	4.00640671244563	1.40034101161704E-13	1.3276587548240198E-30
100861540	'CYP3A7-CYP3A51P'	7.7003534208169	7.750556043565E-4	6.767130446830431E-10
100996492	'CTXND1'	5.42177831776525	0.0136349695759256	1.761112545961E-4
100996746	'SPDYE11'	2.91179518426171	0.0604296447466464	0.0110311872896426
100996758	'NPY4R2'	-3.73386405468401	0.799096011731854	2.898244007493E-4
10110	'SGK2'	3.6553931560396	0.0115863879853919	7.52963416313788E-5
10112	'KIF20A'	-4.09126070910419	1.04793091544839E-16	0.0
10117	'ENAM'	-3.28931380338157	0.782527100811981	0.0121733759059499
10148	'EBI3'	3.08795553808009	0.910430430400432	3.52446159009373E-8
10154	'PLXNC1'	6.42503567402003	2.5787093618044197E-13	0.0
10158	'PDZK1IP1'	3.95690456367567	0.830729464573202	0.0317484553956278
1017	'CDK2'	-2.70772932498891	0.592208123380745	0.0
10178	'TENM1'	2.38200891076064	0.0457371403677781	1.092196824651E-4
101927345	'LOC101927345'	4.5900187087498	3.1963751420340304E-9	2.5716668168553897E-13
101928991	'CCDC92B'	2.42537153318463	0.535046789648681	0.0128477312897931
10202	'DHRS2'	2.46742058369033	9.28848580050578E-7	2.13622201535061E-7
10216	'PRG4'	-4.31659939226017	0.643620274985666	0.0027417841842712
10221	'TRIB1'	2.7825390730522	0.1654734582463	0.0
10242	'KCNMB2'	5.82119370746245	6.789091689555E-4	2.70517790006027E-5
10252	'SPRY1'	3.33853111809676	5.817516960449899E-79	1.3786540843895098E-126
102723713	'LOC102723713'	5.21177567308807	0.0071766375426526	4.592373403736E-4
102724428	'SIK1B'	5.85319899246435	1.98283225533967E-17	0.0
102724631	'POTEB3'	4.87118466692426	0.0217411292494806	0.0018596988207216
102724770	'LOC102724770'	2.12362091633289	4.864173277820251E-9	1.4953071927762102E-17
102724788	'LOC102724788'	4.2878631636285	0.173363451295088	0.014190778096506
10279	'PRSS16'	4.32502592001214	0.0549479272792046	0.0032568965759391
1028	'CDKN1C'	2.44813561132388	4.32233749016874E-18	3.70512757212568E-54
10293	'TRAIP'	-2.29728026314042	0.0031297214333548	6.62133392892788E-47
10297	'APC2'	3.4194674215306	0.51702863619044	3.36380671291899E-36
1030	'CDKN2B'	2.61758857807667	0.0221306773858933	2.04584631863235E-120
1031	'CDKN2C'	-3.31504484444928	2.01577395463066E-9	8.18869880844814E-194
1033	'CDKN3'	-3.79412805211116	1.68133469735449E-5	1.13279750712955E-163
10347	'ABCA7'	3.23428420395232	5.85548334216092E-62	3.43822117382866E-145
10350	'ABCA9'	6.22255599093728	6.5436428331023305E-9	6.31002614879053E-9
10351	'ABCA8'	7.63868646454408	4.36797272608851E-25	2.70969728863039E-54
10361	'NPM2'	4.26913884640989	5.558928974789429E-18	5.29023191481992E-25
10376	'TUBA1B'	-2.35088342472316	0.517854812347981	0.0
10382	'TUBB4A'	7.44312008976211	4.9845638558767605E-9	8.69945714549051E-10
104	'ADARB1'	-3.07445190047765	4.50462638928732E-17	5.6093021493780605E-180
1040	'CDS1'	2.75589634111886	0.0455582452150907	2.971164561125E-4
10403	'NDC80'	-3.68623260513402	0.0161683001978529	3.0093588460452003E-212
10417	'SPON2'	2.76568821975333	0.0021098249638052	0.0
10418	'SPON1'	3.43083820182423	0.0707975654824636	3.59254910508731E-23
10437	'IFI30'	2.12390935684412	0.114240244519792	3.48147792726838E-28
10439	'OLFM1'	2.37647271397203	0.0633490058655996	1.94867009099899E-7
10446	'LRRN2'	4.66342501921452	0.0333196459681097	0.0036686869159226
10460	'TACC3'	-3.42254666609749	1.24614971605153E-6	0.0
10461	'MERTK'	3.44575460220315	0.115273821761781	3.72737035424958E-12
1050	'CEBPA'	4.70182379476364	0.0032244985378743	9.65450183496451E-9
10501	'SEMA6B'	2.56007629535851	3.5723245103751904E-19	7.206102959620099E-23
1051	'CEBPB'	2.0503979117502	0.0064227553848202	0.0
1052	'CEBPD'	2.26465729734186	1.9513285750575E-14	0.0
10535	'RNASEH2A'	-2.13080897561862	0.0072224349174144	2.01116747644649E-142
105369669	'LOC105369669'	2.78376047886215	0.743718990560461	0.002281617870325
10537	'UBD'	5.04338177327998	0.015264075243952	0.0010401965167733
105377805	'LOC105377805'	3.35315972922965	0.366682671137846	0.0121873146450493
105378979	'LOC105378979'	3.189327856057	0.208100920838162	0.0186183786432177
10577	'NPC2'	2.11222088821396	0.0031877703823278	0.0
1058	'CENPA'	-4.01832328413982	0.170124125979993	1.29056884165495E-118
10586	'MAB21L2'	-5.39793960506003		1.486279706943E-4
10592	'SMC2'	-2.30723051150468	0.732836204247727	1.3008198341892902E-196
10610	'ST6GALNAC2'	3.70398317904139	6.089091826057E-4	2.5761785093098902E-14
10611	'PDLIM5'	-2.57190846050786	2.01674198709943E-28	1.0942212342751901E-219
10615	'SPAG5'	-3.79985014931561	0.75902568047546	0.0
1062	'CENPE'	-3.78584739698471	0.0778639589317739	1.2975276906576099E-287
1063	'CENPF'	-3.87017212607697	0.384208823150012	0.0
10630	'PDPN'	3.82042358687295	7.28508511282158E-7	3.45951626624281E-58
10631	'POSTN'	2.50373845127206	0.838254459682206	9.56237049955307E-253
10635	'RAD51AP1'	-3.53172243667529	0.0833215741806246	8.189205465641659E-114
10669	'CGREF1'	4.64463312640217	9.32591426971739E-9	5.69512945486879E-53
10686	'CLDN16'	4.24696361107879	0.871749247424845	0.0035489576440769
10687	'PNMA2'	4.05107920492391	5.4175345832925E-19	8.910062481677139E-185
107080638	'TBC1D7-LOC100130357'	2.49861292712885	0.333654878531211	0.0206825991797463
10715	'CERS1'	2.81903198571144	2.48015433476756E-5	4.5368585347138204E-111
10721	'POLQ'	-3.94776279002989	0.392986450571549	7.19901835553795E-145
10723	'SLC12A7'	2.37789161567719	1.17068932790956E-9	4.12057777451491E-143
10733	'PLK4'	-3.85047389937685	0.185267026205369	1.06614380875392E-189
10742	'RAI2'	3.06284079082664	4.79477145200221E-76	3.62675743823084E-110
10753	'CAPN9'	3.01405180936106	0.0532622371874647	0.0291307310905846
107984345	'SMIM38'	2.29704028299015	3.91760051242773E-7	2.23585007871188E-8
107984449	'LOC107984449'	-5.50923307949733	3.11847771155054E-7	8.99233070865807E-5
107984832	'LOC107984832'	2.80086186590418	0.178446703611658	0.0071137014622317
107987158	'LOC107987158'	-4.18465274201486	0.871749247424845	0.0039301764728175
107987478	'LOC107987478'	2.74306906578848	0.876387681436962	0.0087053845612437
107987479	'LOC107987479'	2.74306906578848	0.876387681436962	0.0087053845612437
1080	'CFTR'	3.9776713521519	2.48849136059108E-5	5.56778055971422E-8
1081	'CGA'	-4.21399261840643		0.0126144397541189
10811	'NOXA1'	3.25833864296476	2.158306983924E-4	6.67752519616823E-8
10815	'CPLX1'	2.10083399244275	0.588433859252519	0.0052650700237772
10826	'FAXDC2'	3.00227399327769	2.58339734028794E-35	1.1889097301499E-85
10841	'FTCD'	2.57530805834992	0.0324749302547034	9.12200858336776E-5
10858	'CYP46A1'	2.3320360035948	6.13921502640046E-6	8.55230833210031E-6
10861	'SLC26A1'	3.05888245169704	0.34169574408774	0.0016562070664375
10863	'ADAM28'	3.31252044109248	0.368782332550624	4.223222293036E-4
10870	'HCST'	2.0411469695738	0.781168322954575	0.0024248733358576
10875	'FGL2'	2.32832476551232	1.3331337949654001E-24	6.48726695096385E-19
10888	'GPR83'	3.06728888829028	0.096162948434133	6.77513556648822E-7
10891	'PPARGC1A'	3.34044884278256	0.163553297620795	4.1772348315906504E-17
10900	'RUNDC3A'	6.23085686226696	2.507614584205E-4	7.5260747569732E-9
10924	'SMPDL3A'	2.43079458536586	1.2975921497611102E-44	3.19297118691034E-132
10926	'DBF4'	-2.16621997104387	2.52769952972085E-7	3.73652149620742E-73
10942	'PRSS21'	5.37197050540395	5.73160725027605E-7	1.41230666691156E-6
10957	'PNRC1'	2.8752821190091	0.0071697041463546	1.53834780897968E-252
10974	'ADIRF'	-6.32319429571199	0.250668977357905	3.88128249960445E-13
10991	'SLC38A3'	3.45275786811586	4.27820795439774E-7	9.32533940882649E-10
11004	'KIF2C'	-4.37853256867593	0.0215175942800387	0.0
11009	'IL24'	-3.31073017376719	5.80402086986277E-8	0.0020833463109909
110091775	'CFAP298-TCP10L'	2.15732005551755	0.020820014696502	0.0117528187610758
11010	'GLIPR1'	-2.47294896075357	9.84514677930854E-10	0.0
11013	'TMSB15A'	-2.58281204931397	0.0239126166036831	3.98607114567827E-46
11064	'CNTRL'	-2.19322590672517	0.029873398860331	2.31496890946226E-63
11065	'UBE2C'	-4.18693549939496	0.929319608446696	4.85262870548757E-130
11067	'DEPP1'	4.09369956103689	8.58048332703101E-121	4.8194661205696896E-275
110806298	'C17orf113'	2.18967028109202	0.0094622758792617	7.717665856375E-4
11093	'ADAMTS13'	3.05563059205679	6.762934231938251E-14	5.28513065148427E-64
11095	'ADAMTS8'	4.70947323312824	5.57910717710305E-89	7.088098691140049E-114
111	'ADCY5'	3.92030007560876	3.8995822715922405E-15	3.42861856725248E-23
1111	'CHEK1'	-2.46478955299829	0.774086480391301	9.370048675431529E-135
11113	'CIT'	-3.92699936561534	1.87641815790587E-27	7.59995330411215E-294
11130	'ZWINT'	-3.49517554571802	0.0690599352773084	0.0
1114	'CHGB'	3.48626851817087	0.415264728943095	9.63459774580886E-11
11144	'DMC1'	-3.7869506196026	0.353634726127408	3.4098605399064905E-15
11151	'CORO1A'	-2.67825652320611	0.0258790718439096	8.38306314412177E-35
11155	'LDB3'	-2.22002430528525	0.217061806544082	4.60080508440976E-6
11156	'PTP4A3'	3.59772072765014	9.29741477842108E-12	3.1811744916721902E-58
1116	'CHI3L1'	2.96056868073684	0.560136223629133	6.80999695693668E-65
1117	'CHI3L2'	5.95329663401203	0.059887593318374	1.85302662603972E-21
11174	'ADAMTS6'	-2.92404761564012	4.64096165897204E-16	7.74923154295083E-45
11184	'MAP4K1'	2.04705166111788	0.812553629642761	0.0292763796622953
11185	'INMT'	2.01644243996135	6.55007147938544E-45	9.55558778831773E-35
11226	'GALNT6'	-3.17992221897911	2.30186149584899E-40	9.301271294911261E-277
112267859	'LOC112267859'	-2.05196411249989	2.8310211297257002E-18	0.0019123274299312
112267992	'LOC112267992'	2.20331268105986	0.0033461107360513	0.0084353397005999
112268076	'LOC112268076'	2.36446207437401	0.0513947965141936	0.0163986824273044
112268437	'LOC112268437'	-2.0211399107177	0.201728154845266	3.04553275707515E-23
1124	'CHN2'	4.54714195697026	0.0424433694785652	0.0053166841685712
112703	'FAM71E1'	2.33653838249324	0.0454091836228147	6.533283963377E-4
11279	'KLF8'	2.56780273291148	3.3696678945506104E-9	6.81371385455063E-10
1128	'CHRM1'	4.41461771945788	0.149948112748395	0.0101647928618204
112885	'PHF21B'	6.84512384670482	8.27887457628278E-8	2.72086864126698E-8
113	'ADCY7'	-2.17752532556128	0.0633520888416175	1.01309305420417E-106
11309	'SLCO2B1'	6.68503963210756	0.702017676496456	6.71354641041638E-8
113115	'MTFR2'	-2.13564469031138	0.0126714188056258	9.080611043427191E-31
113130	'CDCA5'	-3.63936350258858	0.45998016903105	5.11308792739457E-297
11339	'OIP5'	-4.4941040065502	0.902937219282831	6.13365073592732E-45
1134	'CHRNA1'	2.18951043166716	0.12559214498234	3.84367106502975E-24
113730	'KLHDC7B'	6.12627138394001	0.670608580661896	1.40849045567542E-6
113791	'PIK3IP1'	3.10499945111092	5.12347312323267E-64	1.2533323447783599E-285
1138	'CHRNA5'	-2.42683858444176	0.42913907670314	4.2430177115302E-12
114	'ADCY8'	3.56190970343303	5.02801125289656E-14	7.424067865923E-4
114088	'TRIM9'	3.06915842789273	0.331373578446688	4.046369662241E-4
1141	'CHRNB2'	2.69120857424643	0.40278662485429	0.0101482400561392
114108587	'ATF7-NPFF'	-3.92520634942639	0.404056627537876	0.0282900105355556
114118903	'ARHGAP11A-SCG5'	-7.56546764346148	0.182310056447136	1.43157496673852E-5
114757	'CYGB'	4.58139089272929	4.71211136469831E-34	0.0
114769	'CARD16'	2.04179456259255	7.1066444016498605E-118	1.24326398100322E-128
114780	'PKD1L2'	3.00279133241124	2.99251035438187E-13	4.26193775551964E-18
114783	'LMTK3'	2.67986447636568	0.939032310539524	2.77656226296399E-11
114798	'SLITRK1'	-5.96141464935159	0.88349390327612	2.59115909936143E-6
114800	'CCDC85A'	-6.22468768037698	0.373364169035501	7.47183682781884E-24
114822	'RHPN1'	3.24047548006087	0.0983501272734084	1.420849659625E-4
114898	'C1QTNF2'	-2.28329550381996	1.42742214392751E-5	1.50081934794368E-43
114905	'C1QTNF7'	2.39999500825589	1.0930053932817602E-9	1.4906489376716801E-10
114907	'FBXO32'	3.62971583633417	0.0863659076486523	2.35385655424524E-90
115004	'CGAS'	-2.15076909739807	0.293006006882054	5.02139445752021E-28
115123	'MARCHF3'	-2.32452143793745	1.15785077272125E-75	2.8986384217845098E-40
115572	'TENT5B'	-2.79164784728926	2.79201229101393E-8	7.947650275910581E-63
115650	'TNFRSF13C'	-2.29971842606107	0.0395607169643569	7.773380521478E-4
115677	'NOSTRIN'	2.27417715977535	0.0182894733166284	0.010765551638389
115749	'C12orf56'	-4.56307846279498	3.73095193711957E-5	0.0047533334600237
115908	'CTHRC1'	-2.40450415363351	1.56929293465242E-10	1.99151593671648E-283
116159	'CYYR1'	4.23976097324158	0.013724347708785	6.154983778482E-4
1163	'CKS1B'	-2.3330711314453	0.012285543364615	1.49321169394918E-184
116372	'LYPD1'	-3.17353575915232	0.0203102864030484	1.81201156621363E-287
116441	'TM4SF18'	-3.41753097682498	0.0889102878153523	0.009438969047629
116442	'RAB39B'	2.84933389583142	0.0186511677294192	3.55507097234381E-12
116444	'GRIN3B'	2.39664640995122	3.1319543958882703E-15	1.61359506463952E-23
116534	'MRGPRE'	5.0523351614988	0.0127343729403273	9.192762603013E-4
116832	'RPL39L'	-2.00576568258775	0.0020372952184866	4.47557501848367E-53
116969	'ART5'	2.95428563744329	4.97104767548697E-7	1.27701334921937E-8
116986	'AGAP2'	2.42311375654578	0.0847631797265656	7.40721374959497E-6
117531	'TMC1'	3.96348249823721	0.883458670640296	0.0289645612339294
118491	'CFAP70'	3.64710520513989	2.38932875029805E-7	1.11008594610241E-14
1187	'CLCNKA'	4.08853025403333	0.807865646108548	0.0059314791539507
118788	'PIK3AP1'	2.11901474847373	6.290611011032239E-18	1.7252781451624101E-15
1193	'CLIC2'	3.95316668707451	3.57199303179256E-8	7.03745292544205E-34
119548	'PNLIPRP3'	5.21356797571993	0.0677913122987679	6.333717377327E-4
12	'SERPINA3'	4.11670795234275	0.875589585115256	2.1486523456123604E-31
120224	'TMEM45B'	-7.3243293976594	0.0054680060769711	4.613263894461841E-9
120376	'COLCA2'	3.58532727143487	0.87055977382369	0.0240129547215649
1230	'CCR1'	5.360586259837	0.161121131792015	5.52503914675013E-5
1234	'CCR5'	4.27530805012797	0.661782611475616	0.0156597246154144
123591	'TMEM266'	5.78425430862442	1.2065295006865E-12	5.457859515369431E-20
1238	'ACKR2'	4.1293942511692	0.185918758724473	0.0190375160868524
124093	'CCDC78'	2.12929736298701	0.900230701567541	1.36558310297129E-16
124220	'ZG16B'	4.03569370428878	0.0027038965423219	3.99159932685637E-6
124842	'TMEM132E'	3.4209299597262	0.0820248720986987	0.0118448337296191
124935	'SLC43A2'	2.73915385723966	9.429451160398791E-21	1.5404915297683801E-161
125	'ADH1B'	7.35168109439722	7.60887650188618E-24	6.53288673510953E-104
125965	'COX6B2'	4.02648519107896	5.67810071777049E-16	1.6682778217525799E-22
1262	'CNGA4'	2.78238715767604	0.150666646760314	0.0020695555731852
126306	'JSRP1'	3.10173574675609	0.526417589335708	0.0244423772388221
126326	'GIPC3'	-2.34132951092991	0.922439736985403	5.92329638915947E-6
126353	'MISP'	4.66194865848476	0.321692828521165	0.0039353590047629
126364	'LRRC25'	3.85702552746161	8.16296698819698E-7	7.008982617838891E-10
126520	'PLK5'	4.64568225439653	0.20417281424709	9.577067617734E-4
126820	'DNAI3'	3.204803416512	1.03160853402969E-43	2.32100126972325E-58
1271	'CNTFR'	6.24988758144421	0.0038942327871802	3.09400112442243E-6
1272	'CNTN1'	3.60708449305156	0.0018182287154055	5.834826467841E-4
127435	'PODN'	3.24950560043158	6.886145015530811E-14	0.0
127833	'SYT2'	2.40260734142941	1.0936231572518E-6	3.87050125891776E-5
128209	'KLF17'	-2.98399087566139	0.197970889536199	1.376954176844E-4
128229	'TSACC'	2.27441582963541	0.12500701793886	0.0106726658984033
128239	'IQGAP3'	-4.04842218748522	0.0548558302001315	0.0
128344	'PIFO'	5.63307064407289	5.98586468046396E-14	4.607530030824409E-16
128434	'VSTM2L'	3.23378070295504	5.960163412773351E-17	1.01361093727579E-21
128497	'SPATA25'	2.13496869149509	0.404430325968064	1.33564670932398E-5
1285	'COL4A3'	4.00325474436783	0.0155896528116658	0.0080593526896424
128553	'TSHZ2'	2.75138858768377	0.0558723155437573	0.0075730820615371
1286	'COL4A4'	3.02626334591262	1.80815612904373E-6	9.78053364779118E-8
128853	'DUSP15'	6.30235155897444	3.40770397627682E-7	5.17837958136554E-7
129080	'EMID1'	3.53879032038345	1.77394065187802E-13	4.92785114335511E-21
129446	'XIRP2'	2.96312407382028	8.538894327537E-5	0.0032731526674677
129607	'CMPK2'	3.6121243665888	0.0041573372497635	1.07062986123769E-5
129807	'NEU4'	2.60692322236263	0.0127007379988717	0.0292525319116523
1300	'COL10A1'	-2.18041394759179	9.30684226240346E-21	0.0042622818842522
130132	'RFTN2'	2.79164450963532	8.66353375292722E-12	1.62689795557967E-30
130574	'LYPD6'	-2.49033492319983	7.770018567634E-4	9.5622854200787E-35
130576	'LYPD6B'	-4.92566002389162	0.871749247424845	8.71641788326063E-8
130612	'TMEM198'	2.5483488817077	0.823914109323284	3.34063336190512E-47
130733	'TMEM178A'	4.86361096183101	3.57975021700494E-15	2.5026067259799E-101
130752	'MDH1B'	2.01474317665117	1.176579167513E-4	1.44560409899043E-5
1308	'COL17A1'	-4.50130660951117	0.0159710970198857	2.22192079672421E-6
131034	'CPNE4'	4.42369086163037	0.228709202420184	0.0085981270465291
131096	'KCNH8'	3.9586613626838	0.44808508005518	0.0316241212270932
1311	'COMP'	-4.28816909459295	0.357131443446052	2.957567509198E-4
131578	'LRRC15'	-2.67898034757115	5.59311550693965E-12	6.26806990024455E-190
131583	'FAM43A'	3.86940619708792	1.62095469965185E-27	0.0
131873	'COL6A6'	6.24549331845481	8.6335308570584E-5	2.82942848852111E-6
132332	'SMIM43'	-2.71383107134709	0.0038199211079155	2.3107301854971898E-18
132430	'PABPC4L'	-3.19666299637155	0.959945537861281	7.84262965331013E-6
1326	'MAP3K8'	2.62491170419362	0.957556714929513	2.52138376819987E-29
133121	'ENPP6'	6.37314989828715	2.28177162088564E-5	3.67077314885785E-7
133584	'EGFLAM'	-4.05116668183101	0.538565483301728	2.05080383692041E-7
134	'ADORA1'	2.86051317690006	1.25646072107149E-29	1.24301419297236E-56
134111	'UBE2QL1'	5.04338177327998	0.88323163421673	0.0010401965167733
134526	'ACOT12'	4.03911362737367	7.76937688776278E-7	9.48510315178145E-10
134548	'SOWAHA'	4.32835631138891	4.239599387895E-4	9.25598023730625E-6
135138	'PACRG'	6.13237609591073	0.0019213518950422	6.5348248718781E-6
136227	'COL26A1'	7.21874159605309	1.1063674857603602E-9	3.2474752204535202E-9
1366	'CLDN7'	-4.50950436485419	0.0373003649450494	1.053709122541E-4
137835	'TMEM71'	-2.21402947193753	0.338704728242398	4.05630221183062E-5
137868	'SGCZ'	3.81844282458681	3.22756557963914E-6	1.0467413412179701E-9
1382	'CRABP2'	-4.28587065099733	0.0034916603249466	1.4474760994880099E-125
138311	'DIPK1B'	2.76628055958535	2.7919605930506E-6	2.84375205236268E-56
138881	'OR1L8'	3.9066983400422	0.124574659669134	0.0100219948118811
1396	'CRIP1'	-3.63398666088963	0.547143169691397	4.503177209162E-4
139728	'PNCK'	5.28139912604869	0.141462113073724	3.394759630457E-4
139735	'ZFP92'	-2.48487782078216	0.0510731687108626	0.01817236592002
1404	'HAPLN1'	3.76876609455922	2.03690017044761E-10	2.3998297539743402E-15
140597	'TCEAL2'	4.7469203619728	4.92515062761249E-6	5.9556555208302805E-9
140691	'TRIM69'	3.61408916650634	0.0025019168544884	3.8941774190557003E-10
140730	'RIMS4'	7.24535339035393	1.5953568875757E-5	9.678593415919181E-9
140825	'NEURL2'	2.35121113431333	0.350240594011992	1.24405061653608E-15
140862	'ISM1'	3.12845665045839	0.249430978411919	1.60781069711486E-5
140876	'RIPOR3'	2.77324590399568	5.79255644810872E-13	0.0
1417	'CRYBB3'	4.45380789918351	0.057138435070024	0.0022381253882216
1428	'CRYM'	6.26489540205809	0.0068991209657735	1.5898083208606099E-16
143686	'SESN3'	2.44489558428507	2.09531325423757E-73	2.76659210560123E-146
1441	'CSF3R'	4.76541107498653	0.0268957891033179	0.0026288789906395
144100	'PLEKHA7'	2.45395492306195	0.0630499438824603	2.751200689356E-4
144110	'TMEM86A'	3.54162331322275	1.37741646867685E-8	4.60558030917345E-42
144193	'AMDHD1'	2.64512816314846	0.331585057687632	0.0023499031545525
145508	'CEP128'	-3.75732782295993	0.39074446927682	6.13412051845623E-63
146183	'OTOA'	3.09678256465617	0.24820515220379	0.0291161708387365
146279	'TEKT5'	3.58520661617299	0.197904921785191	0.0260868139533335
146330	'FBXL16'	4.4024291234033	3.24665541554166E-5	7.31969160404736E-108
1464	'CSPG4'	-2.17370998135504	0.09616328872141	2.2699985780833402E-200
146433	'IL34'	4.60084056724604	9.42498335743714E-13	1.6506525230683498E-18
146556	'C16orf89'	7.18464732927825	2.6104722489803202E-14	1.90603088716339E-32
146754	'DNAH2'	5.05077433960995	0.0759063174207086	8.694093675477E-4
146760	'RTN4RL1'	2.07319666537954	1.64355485666E-4	2.07041976320982E-5
146909	'KIF18B'	-4.51257529284594	0.0126372196123976	5.44037212080833E-286
146956	'EME1'	-2.4035044540829	0.0981238066968943	1.74732079244554E-50
1474	'CST6'	-2.8602542920489	0.663893383811696	0.0011950626630899
147463	'ANKRD29'	2.87540782206002	1.01156167243181E-13	1.15690292680694E-24
1475	'CSTA'	4.52319773581251	0.609790674248036	0.0013794488217508
147670	'SMIM17'	2.91536955435889	0.0526841525890348	4.155370396649E-4
147685	'C19orf18'	2.61292875204481	0.521198725072589	1.04132250621733E-5
147744	'TMEM190'	2.10084210675388	0.79646866061969	0.0237222978281289
147841	'SPC24'	-3.18970166051676	0.0037929531194018	1.0908472676323399E-127
148345	'C1orf127'	4.42194679752718	0.246806255974633	0.0095674013376203
148641	'SLC35F3'	-6.00411326110865	1.34383246568414E-7	9.30758380760092E-12
149297	'FAM78B'	3.93436982020288	9.24053005369E-4	8.46649380292666E-6
149465	'CFAP57'	2.38740101726126	1.40723242973508E-6	1.31848436939775E-7
149499	'LRRC71'	-5.21181787459405	0.512161293686335	3.648995404635E-4
149628	'PYHIN1'	4.77043528672189	0.0718098091765016	0.0027752746051684
149647	'FAM71A'	5.58419925412579	0.052577556700944	1.84462080241607E-5
150159	'SLC9B1'	3.47248763557551	0.207943336772852	0.0011694583309826
1503	'CTPS1'	-2.05442405443622	1.1571230502389299E-36	8.581112024796E-212
150468	'CKAP2L'	-4.5083161744345	0.02653414362765	1.5084337623577099E-242
150483	'TEKT4'	2.62120320518803	0.0094705099917657	0.001341685025302
150696	'PROM2'	2.72821399416509	0.141408665654337	1.27811830613292E-8
150763	'GPAT2'	-3.89363495567618	0.88349390327612	1.407892463203E-4
151176	'ERFE'	-2.36201475402586	0.650033378789791	3.2209715067208397E-43
1512	'CTSH'	3.75128987500493	3.8097783459217396E-70	1.15075008921829E-119
151242	'PPP1R1C'	-3.92319927187926	0.753608469407874	0.0311551079731309
151246	'SGO2'	-2.74340738607096	0.0014185692570709	2.8876836142481896E-138
1513	'CTSK'	4.28755122074438	0.14022408586312	0.0
151516	'ASPRV1'	2.90910520518941	0.0061709297403546	1.206950577282E-4
151648	'SGO1'	-4.13151914180053	0.155393565862464	5.0146947077538695E-71
152	'ADRA2C'	2.0108357001682	0.0016158924066396	1.98137422237858E-7
152189	'CMTM8'	2.23992461566419	2.540855025084E-4	1.0236122442E-4
152206	'CCDC13'	2.10211928196979	0.871749247424845	8.598706025292E-4
152273	'FGD5'	5.13311605467342	0.013723575896214	7.893177640414E-4
152330	'CNTN4'	5.80185174268886	1.47032576023767E-6	1.11736851092949E-7
152573	'SHISA3'	3.45426437960485	2.2223310288479997E-32	2.12172876675267E-237
153	'ADRB1'	4.13522214613589	0.374302027530101	0.0196487524976037
153020	'RASGEF1B'	4.84107365352359	1.4226002361134699E-11	1.38069028019587E-20
153222	'CREBRF'	2.24190201418382	9.92853668636527E-25	2.7604063913709303E-105
154197	'PNLDC1'	-3.73035145863239	3.53277160719062E-6	3.25261643447134E-8
1543	'CYP1A1'	4.9322466092571	0.683477604577591	1.94805769132987E-5
1545	'CYP1B1'	3.32177408801014	1.002408874346E-4	1.09543238359857E-124
1551	'CYP3A7'	10.1269284327136	0.0222039209476968	3.33748768134019E-30
155185	'AMZ1'	-3.70415178759918	0.872849491098098	3.14504224704166E-38
1555	'CYP2B6'	2.62668429372805	8.966879048976E-4	3.488817788751E-4
1571	'CYP2E1'	2.60828336253765	1.43191453289547E-17	5.81273995243871E-23
1573	'CYP2J2'	2.53674794810214	0.06374612450857	0.0069294641248325
157310	'PEBP4'	4.54815953755497	0.0423663167097548	0.0053018686832105
157313	'CDCA2'	-4.33071510939703	0.0243914659005485	2.08405877294502E-230
157570	'ESCO2'	-3.90850638419979	0.921124865557694	3.12899913015527E-72
157638	'LRATD2'	3.35776831406877	7.10349848428454E-16	2.1316102019646698E-42
1577	'CYP3A5'	3.91134993951777	0.466701392194616	0.0017287673765115
158067	'AK8'	4.31339485087795	1.84850955927843E-5	3.0237642967683E-7
158584	'FAAH2'	2.58711190345463	0.1057619561523	0.0053888791612618
158866	'ZDHHC15'	6.12864561239449	1.956872120896E-4	5.91788940726723E-6
1589	'CYP21A2'	3.21953036209222	0.0063541276288905	0.0034081244133885
1593	'CYP27A1'	3.44237834445568	8.1047188327531E-55	0.0
1602	'DACH1'	3.31253404160524	9.59493934850181E-16	8.71052037225767E-21
160492	'LMNTD1'	-3.86493608233125	0.241098558502213	5.89344607797929E-8
160622	'TAMALIN'	2.27509454597278	1.576411805061E-4	9.665372777448E-100
161145	'TMEM229B'	4.96960393330522	5.24741912760202E-10	4.46266125507808E-14
161198	'CLEC14A'	-5.88122471582225	0.0075052025879534	2.06012000185816E-65
1612	'DAPK1'	4.1999557583768	1.13392689486502E-46	2.47496104881445E-79
161291	'TMEM30B'	-2.97677821031987	0.739649282857468	5.26711360536229E-6
161436	'EML5'	-3.36929332647743	0.0359509293738765	7.24648668619127E-29
161497	'STRC'	3.04644409955913	0.123725368537086	0.0071053488965031
161753	'ODF3L1'	2.20129586151958	0.0012065104260298	3.812170869114E-4
162681	'C18orf54'	-2.75981406475071	0.400926663722713	1.8547872556002098E-62
1628	'DBP'	2.31198279159909	1.00093577145736E-10	1.3003534819123701E-17
1630	'DCC'	-5.43617200362486	2.31870159163784E-7	3.56897074013009E-5
163688	'CALML6'	2.24331741091481	0.541496490821385	4.07972603541963E-6
163786	'SASS6'	-2.11907216973571	0.871749247424845	1.3691056364944299E-28
164045	'HFM1'	3.60925852319314	0.0090828032022485	9.204118332865E-4
164284	'APCDD1L'	-5.52899053830678	2.03221036824971E-87	0.0
164312	'LRRN4'	-3.11857809665644	0.88349390327612	0.0040155066132293
164395	'TTLL9'	4.42066421377407	0.0555253226714986	0.007895479499121
164668	'APOBEC3H'	3.70295580712955	0.0427929057174978	0.020050258920934
164781	'DAW1'	-4.32313395280217	0.0044510774143377	2.363644185996E-4
164832	'LONRF2'	3.15677225096377	0.019525622125809	5.184063909876049E-13
165055	'CCDC138'	-2.10930010077395	0.558729081452497	3.6476261404778E-13
165186	'TOGARAM2'	2.18519748719758	0.0265748146502402	2.24997241243752E-13
165679	'SPTSSB'	3.80601662939837	0.172966421847226	0.0145488726740545
167838	'TXLNB'	5.60226154363996	1.678324300583E-4	6.6020367159464104E-24
168544	'ZNF467'	2.06288752367902	4.59034629903432E-10	1.6266762845504802E-19
169834	'ZNF883'	2.04955712955785	1.4371683139033E-8	7.75605940252575E-9
170689	'ADAMTS15'	2.19632107595613	1.45717583867208E-77	4.661297113964049E-69
170961	'ANKRD24'	4.8890770189334	6.950142502621351E-19	1.99222245330126E-48
171019	'ADAMTS19'	3.56737653486664	4.1601081495073796E-22	4.2635356463512604E-74
171024	'SYNPO2'	-2.53939380617098	5.697338573374471E-19	1.18369167945453E-96
171425	'CLYBL'	3.5098649712905	3.306708274097E-4	8.03352215766198E-7
1719	'DHFR'	-2.30182924772281	0.88349390327612	7.67745430654733E-226
1734	'DIO2'	-2.52621279329254	2.06204826157404E-30	1.2948511223034098E-42
1745	'DLX1'	-2.58036778025034	0.205970374212304	1.73074068917575E-5
176	'ACAN'	-3.30227109012856	6.43848294922022E-7	1.6785726256287397E-11
1768	'DNAH6'	2.10023236358244	0.0464182646228568	0.0093884357519143
1780	'DYNC1I1'	3.62961843456457	0.359655824009439	0.0046707067335075
1795	'DOCK3'	3.2375483938844	1.488554965686E-4	2.47247717468786E-38
18	'ABAT'	2.1798584280418	6.002587823598681E-31	1.78530180432564E-92
1813	'DRD2'	3.60820966963936	0.273495180404944	1.54110689399463E-6
1815	'DRD4'	3.90375674933428	0.357170712318264	0.0104521168302062
1825	'DSC3'	-2.26809835605874	0.128007585393235	5.400256786314E-4
183	'AGT'	6.47121075295453	2.2538178402103E-42	4.3588206319393196E-147
1840	'DTX1'	4.32274326814482	0.415853269694423	0.0029802173675708
1842	'ECM2'	2.13717619268006	0.0010259166547334	0.0013503956569988
1843	'DUSP1'	2.00656082574841	3.18938666672029E-6	0.0
1844	'DUSP2'	2.85240208438219	0.435342597921787	4.71271378193506E-29
1852	'DUSP9'	4.86415098789739	0.871749247424845	0.0018982800159579
1869	'E2F1'	-2.54823719701649	0.0946726590084964	1.9267652190323202E-155
1870	'E2F2'	-3.32381940219411	0.0130488565722513	3.6835068897521604E-44
1894	'ECT2'	-2.75453736192832	0.0852789176727496	6.08266396981813E-249
19	'ABCA1'	2.35709540476942	0.729646030194551	1.48575192034246E-262
192668	'CYS1'	2.86152460283109	1.9764472250910098E-12	2.98165142660222E-25
192683	'SCAMP5'	3.61880783527249	2.05000226961515E-14	5.14668623694758E-65
1942	'EFNA1'	5.28452011358846	7.121775396588E-4	2.0413849957423098E-11
1943	'EFNA2'	2.02354351238198	0.464956251620458	0.0014860918023681
1944	'EFNA3'	2.42397546236423	0.901807916344547	2.11944728169095E-7
1951	'CELSR3'	2.64216815578516	0.0013376386900478	1.11642782930679E-72
1958	'EGR1'	2.09026752558328	9.41131248105702E-7	8.31835540729452E-232
195828	'ZNF367'	-3.09882255200277	0.0020239705156814	5.92832622992784E-88
1959	'EGR2'	6.67153828259627	0.0454259117350535	8.05175541212666E-62
1960	'EGR3'	6.40300161644266	0.229561475886018	1.57361866559865E-100
196051	'PLPP4'	-3.38111140779234	0.349799271620405	3.72733965058856E-5
1961	'EGR4'	5.04412818730207	0.88774146642107	5.96069353914446E-8
197135	'PATL2'	2.48009058922713	0.0035541457653779	2.560344083155E-4
197257	'LDHD'	5.25600736752513	1.019783397799E-4	2.77844310971937E-6
198437	'LKAAEAR1'	4.08010124911724	0.544840058850067	0.0074204075955773
1991	'ELANE'	3.47318337562211	3.936121334117E-4	0.0011186519226702
2	'A2M'	7.53716434439917	7.18749678531592E-255	0.0
200132	'DYNLT5'	-2.96932519754299	0.540193005453747	7.634380126727E-4
200232	'FAM209A'	4.13915257263548	0.372757441422999	0.0243346336093492
2006	'ELN'	-3.49488601601965	1.46047650703635E-11	5.70095932133795E-39
200958	'MUC20'	2.49290362906303	1.2706497114906102E-9	2.8965642200126897E-12
201176	'ARHGAP27'	3.00738883864928	9.37846641909399E-5	4.11106393419877E-54
201229	'LYRM9'	2.17416033776823	2.01793714478363E-27	7.50694217817742E-41
201294	'UNC13D'	3.23667498072486	0.0648275688693497	3.52853105487132E-10
2013	'EMP2'	-2.09408151075424	0.228690328306925	1.11731139384975E-116
201625	'DNAH12'	2.8443697163102	0.54120055949857	0.0139735347715496
201725	'C4orf46'	-2.13326119625105	0.144882380739293	2.9539737442545898E-86
201798	'TIGD4'	3.80918320879937	0.833177270786019	0.0139366953172084
202	'CRYBG1'	-4.72151921385645	7.07316250260999E-5	6.99378770234614E-162
202151	'RANBP3L'	3.58421215051305	0.0424864615294326	0.0240890555182771
202500	'TCTE1'	2.42718455684253	0.25179883994431	0.0219394426386755
202915	'TMEM184A'	-2.2608650397456	0.0963964950128207	2.3363768562482E-6
203062	'TSNARE1'	2.3329431035327	2.25227314233832E-9	9.6280380677708E-46
203102	'ADAM32'	2.81135992823004	0.002039559898217	1.92610848399169E-13
203190	'LGI3'	4.28607438082447	0.643349526758255	0.0142534696787753
203328	'SUSD3'	-3.68049221134207	0.751207840641789	3.79976653844157E-6
203430	'RTL3'	-6.09864002904575	0.978453486898649	3.23332881922585E-12
2044	'EPHA5'	-2.7611092034136	0.646797600653759	2.13826154620577E-7
2045	'EPHA7'	4.68605462233632	0.124315211370727	1.86636632920631E-8
204962	'SLC44A5'	2.10440788998983	0.482148407085744	0.0208255436447071
205	'AK4'	3.04372836735129	0.355616899842596	1.59777027206904E-169
2053	'EPHX2'	3.42407805149583	1.72201281538E-4	9.30101557522746E-6
2069	'EREG'	-2.03871589065271	3.8084447047386404E-111	4.0651343473195105E-15
21	'ABCA3'	2.36089509748463	2.32744227260275E-8	2.98615476642789E-19
2124	'EVI2B'	-2.29826385233505	0.0057486516734936	4.6016577141282E-9
2138	'EYA1'	2.52894495309993	0.0010968677983693	7.57519634719251E-5
214	'ALCAM'	-2.43478184613017	6.607295959193211E-20	1.1288053202959299E-243
2146	'EZH2'	-3.25008386559772	0.101259734153832	3.4642648364828196E-237
216	'ALDH1A1'	7.06609099271924	9.303033657170971E-15	2.4799788532512203E-21
2166	'FAAH'	2.03344383814722	0.0696798532817785	5.6349385692337E-5
2167	'FABP4'	2.85670206947352	8.899462615259801E-26	8.773213807377879E-48
2170	'FABP3'	3.43266093831084	0.0670465089739611	5.8910388849145506E-58
2175	'FANCA'	-2.59620344255705	0.0063437429898001	2.41828448262368E-162
2177	'FANCD2'	-3.2694814193848	0.0012552111230427	8.32518232823006E-155
2187	'FANCB'	-3.38422586745197	0.120997386608668	5.65011742092761E-47
219539	'YPEL4'	4.3798563221818	0.981613105857716	6.15365733021735E-9
219738	'FAM241B'	4.02819084869448	9.70090088956642E-10	7.05716550672691E-14
219970	'GLYATL2'	-2.06024773488739	0.846066962341798	1.93317031482392E-10
220001	'VWCE'	2.19066897295116	1.027670696606E-4	7.066507138678179E-28
220004	'PPP1R32'	2.19310307089465	0.005607256908656	9.01687490773079E-5
220042	'DDIAS'	-3.77016392403856	0.451858981652646	5.18102495957226E-93
220108	'FAM124A'	2.31455607943425	4.21659039713934E-17	2.9891593015636904E-20
220134	'SKA1'	-3.94150525069303	0.697327709304027	2.95771102514948E-117
220136	'CFAP53'	2.83879743265047	2.298150775218E-4	1.02983390435379E-6
220213	'OTUD1'	2.00213313545197	4.70273314503297E-10	1.81811076608839E-44
220359	'TIGD3'	2.19171579292724	0.0316113236453419	0.0059289319282522
220382	'FAM181B'	5.52290102284487	2.29696963747251E-5	2.29574501243374E-5
221091	'LRRN4CL'	2.15749281824948	1.52686094151727E-42	5.25039687092489E-66
221150	'SKA3'	-4.15220447419812	0.768992944716149	2.34907298696956E-62
221393	'ADGRF4'	3.80736120492561	0.018739724919297	0.0137086813014714
221400	'TDRD6'	6.66261955300986	0.0014292293874901	2.63477477536659E-7
221421	'RSPH9'	-3.80469623571172	0.0446484661261538	0.0022293944841891
221468	'TMEM217'	2.74784992056238	7.94380780990219E-6	2.09657409566695E-42
221692	'PHACTR1'	3.34902410928738	0.15077176693852	1.48251312967424E-5
221806	'VWDE'	5.58341286093514	1.06929303737873E-12	1.06986311986261E-15
221935	'SDK1'	3.04589891578991	3.66344070453222E-20	5.4517660730211604E-189
222256	'CDHR3'	2.31820450369919	8.30029640011486E-26	1.18829763815584E-29
222545	'GPRC6A'	4.13075577897993	0.103049321573949	0.0189749463243529
222698	'NKAPL'	-2.22088440883949	0.197149080349872	0.0065218389396495
2237	'FEN1'	-2.88168762310156	4.02598756735178E-5	1.86603991359015E-286
2239	'GPC4'	2.07079195260267	3.79486355253839E-123	4.66941297127778E-134
2246	'FGF1'	-2.58987420761607	4.06808051059488E-6	2.4062362669995603E-19
2254	'FGF9'	2.09816858218919	1.05646971975228E-13	1.34683959781735E-27
2255	'FGF10'	3.56194180910516	0.0037649392108983	0.005955022431693
2256	'FGF11'	2.9698027388327	0.533151678277275	1.05658526731331E-12
2259	'FGF14'	5.35271876406064	0.215833265943258	6.32082546471322E-5
2262	'GPC5'	-3.3838340531779	2.74222555781611E-5	4.87401092595513E-5
2272	'FHIT'	5.47236945284339	2.91963928091926E-14	9.998348768771479E-18
2277	'VEGFD'	2.68745236915267	0.0633520888416175	0.0238345591742877
22843	'PPM1E'	2.17525440752345	0.0039548217063104	3.810361812597E-4
22875	'ENPP4'	4.26335197476365	5.52126093907696E-11	5.0365573929806503E-17
22881	'ANKRD6'	5.23299269892591	2.0445464661320001E-22	1.92411074849209E-32
2289	'FKBP5'	-2.72369080086656	0.8528981918749	2.0388644086709098E-126
22941	'SHANK2'	2.00765548355077	1.99595215125413E-90	2.43115544185156E-127
22974	'TPX2'	-3.91630974920564	1.307203340861E-4	0.0
22983	'MAST1'	3.49127768069559	1.061128120856E-4	1.1736019727102199E-11
22995	'CEP152'	-2.34342552850894	0.0748272544233579	1.8849738695759403E-58
22996	'TTC39A'	2.53090856219276	0.535678314558671	1.86407580375445E-6
22997	'IGSF9B'	2.68543276758355	0.0638027537814028	7.422454519645E-4
22998	'LIMCH1'	2.59234711671645	1.20113829798992E-57	2.18910521367782E-71
23015	'GOLGA8A'	2.02051878846481	0.800855316890089	1.99697235796671E-157
23025	'UNC13A'	4.05086538935349	8.36190383331931E-6	5.54629906396386E-14
23026	'MYO16'	-3.60194130839971	0.0124432290189931	0.0227783764415487
2303	'FOXC2'	-2.00489499940452	0.615278958771964	4.18527701346695E-86
2304	'FOXE1'	-3.92461655490096		0.029495501040899
23043	'TNIK'	2.21356844449385	9.67772936349212E-7	2.10784590683606E-152
2305	'FOXM1'	-4.07503792952136	0.0145825737371615	7.39879944542492E-197
2308	'FOXO1'	3.04701607963653	0.977810357018585	8.60783352934434E-7
23090	'ZNF423'	3.2612407817617	3.863444168325811E-9	6.67419943755148E-12
23101	'MCF2L2'	4.78627612363255	3.3982724576396102E-9	7.33781795234028E-13
23105	'FSTL4'	2.93599364567025	7.042334775033E-4	1.37885816492185E-5
2321	'FLT1'	-4.59966930969647	8.14658022788272E-43	1.06119340780567E-180
23216	'TBC1D1'	-2.04862402251881	1.4726199533725E-21	1.28776718822737E-196
23234	'DNAJC9'	-2.01888634650982	0.220123886693657	1.77588468291509E-185
2327	'FMO2'	7.32288160624794	2.49287510838384E-19	3.48034546275898E-48
2328	'FMO3'	5.26605383796251	1.3672997164070202E-15	2.2010338993103E-20
2329	'FMO4'	2.85169763651413	1.1489895382252599E-11	2.33733384809517E-14
23308	'ICOSLG'	2.5805093538786	0.16464976571661	4.18041974339695E-9
23310	'NCAPD3'	-2.16682665543199	0.372801682766897	2.91757446064603E-162
23329	'TBC1D30'	3.03480609559395	9.62523165976719E-5	1.4487618621512898E-11
23349	'PHF24'	4.58342295481924	0.997437650984221	0.0011375357661941
23397	'NCAPH'	-4.14594443016109	0.330070985660319	1.86706954953376E-267
23418	'CRB1'	4.46206763790013	0.305382902027152	0.0018202837212797
23426	'GRIP1'	2.20630212343404	0.0641762171474709	4.08927540016839E-5
23428	'SLC7A8'	3.06247089089165	2.0227403162450102E-19	4.17826582140721E-25
23452	'ANGPTL2'	3.33975969943382	0.0	0.0
23460	'ABCA6'	7.71325992895677	1.08684975315193E-12	1.73889242258191E-10
23461	'ABCA5'	2.39210237866936	1.08941106735701E-8	1.02369409369346E-37
23475	'QPRT'	2.67424999367003	0.0067420017101134	6.42991410211578E-263
23504	'RIMBP2'	3.70501071395419	0.0516669940600905	0.0214378024360892
23508	'TTC9'	3.36060694373478	1.04362335281602E-11	1.2735233599970401E-17
2352	'FOLR3'	5.93036098809991	2.94821048510798E-7	3.69619264872575E-6
2353	'FOS'	3.25455240871452	4.16137118350662E-27	0.0
23539	'SLC16A8'	4.12996078790448	0.121003321011454	0.0210710809976488
2354	'FOSB'	4.45751982938368	1.84695440773308E-16	5.058439780799601E-240
23542	'MAPK8IP2'	2.85918358845573	2.00661175658222E-5	5.65724031397633E-17
23555	'TSPAN15'	2.78512743950451	1.30256650806825E-15	3.5838300907371E-24
23594	'ORC6'	-2.40394205091418	0.512147299194882	6.51873264777193E-108
23604	'DAPK2'	2.06162294685348	8.29100827550916E-10	2.72881656051578E-19
23639	'DNAAF11'	5.40761375884384	9.689870454861541E-9	5.970385901708729E-12
23649	'POLA2'	-2.00609016591568	0.343407093922336	1.73757688141095E-133
23650	'TRIM29'	3.14583663321462	0.0096618560163742	0.0012834333345082
23732	'FRRS1L'	3.52332167271605	1.29809255268256E-8	1.6720878688333398E-11
23743	'BHMT2'	-3.34771377937446	0.496359476733886	2.04082038658877E-12
24	'ABCA4'	2.15808707234802	0.713199285490438	0.0121685920192633
24137	'KIF4A'	-3.99862568103693	0.0017109108433322	0.0
245972	'ATP6V0D2'	5.96147740693319	0.1600942183558	1.20313345765396E-5
245973	'ATP6V1C2'	4.24958519671369	0.267555946414529	0.0038904079917037
249	'ALPL'	2.90191438841744	3.05817777116692E-19	3.53632935705558E-39
2491	'CENPI'	-3.37874539724533	0.858456121970549	1.0389558284054499E-185
2517	'FUCA1'	2.77237291312084	8.78659948757803E-30	1.11710287712286E-86
253650	'ANKRD18A'	2.95531018791352	4.4447555304045596E-40	1.72058278989126E-85
2537	'IFI6'	2.14373413305626	0.261438257315246	7.19213063155833E-102
253714	'MMS22L'	-2.39044245289729	0.357332314629553	2.0871794889115402E-73
254122	'SNX32'	3.48458499363463	8.166824045656E-4	2.5182500768562097E-18
254268	'AKNAD1'	3.10098527191418	0.772524360667523	0.0247067964588476
2548	'GAA'	2.45890868234799	3.91760051242773E-7	0.0
255101	'CFAP65'	4.96066452124092	0.225647803172439	0.0011591919297936
2555	'GABRA2'	3.59120608100902	4.10486212380452E-47	4.68731169829593E-9
2557	'GABRA4'	-6.35488874249049	0.0136413233824136	2.36666591962978E-9
255743	'NPNT'	6.40957144239651	6.30496091499712E-6	2.93407552510063E-7
2558	'GABRA5'	-2.66934428715043	0.660725821205385	8.9405626875631E-11
255809	'C19orf38'	2.140743891195	0.226420165553152	0.0025687175849734
2560	'GABRB1'	-4.59816867255616	7.68189099302E-4	7.30714041184316E-150
256076	'COL6A5'	6.21057729809299	1.170779730378E-4	3.61705345367616E-6
256227	'STEAP1B'	-2.72341549873972	0.212912281165504	3.33590502019149E-37
256281	'NUDT14'	2.41025986928776	0.0103706207257764	2.60408963113664E-65
2564	'GABRE'	2.32201872096092	0.490209606979918	2.65051021123107E-32
256472	'TMEM151A'	3.12467435904392	0.0057798804624002	1.17680902813682E-6
256536	'TCERG1L'	3.95781551860017	0.140527562649791	0.0300881328956304
256815	'C10orf67'	-2.21752797532071	2.243415768398E-4	0.0118261470776518
256949	'KANK3'	2.9514014948662	0.0116469318238913	8.471025727271E-4
257044	'CATSPERE'	2.68850843563648	0.655688365768967	5.4938188133701E-6
2571	'GAD1'	4.5953518078177	0.0281683403590258	8.55684355704599E-5
257407	'C2orf72'	5.80792436975723	0.255242381958404	6.34742332318501E-6
25758	'KIAA1549L'	-2.79352619070636	3.91853768887785E-21	6.00067495344613E-119
25759	'SHC2'	5.23099155602982	1.30873325430588E-6	5.9559205539841504E-167
25777	'SUN2'	-2.09151139680785	3.11337303800841E-16	4.23912550822735E-241
25788	'RAD54B'	-2.46799737315164	0.123161446806679	4.4992852673975996E-49
25791	'NGEF'	-4.70515788334066	0.0326636191156413	4.40509846852393E-5
25797	'QPCT'	-3.64350971119084	8.94135793391619E-43	6.22561352800155E-8
25805	'BAMBI'	3.37055465184088	3.9673038188782395E-12	0.0
25830	'SULT4A1'	3.20468889288564	1.59055315404118E-8	2.96986419665432E-13
25849	'PARM1'	6.24468707915281	0.0053421011105571	6.4867163242307E-35
25854	'FAM149A'	3.33995585094209	3.80853050932672E-24	2.0666280158019402E-46
25861	'WHRN'	2.21315928756988	0.140936042618786	1.13721645069318E-67
25884	'CHRDL2'	4.43377383946635	3.59910330057698E-13	2.23491451837741E-27
25886	'POC1A'	-2.71870999925334	0.432222010796004	1.3532547826598798E-158
25893	'TRIM58'	-5.00325491781139	0.78384202521095	1.9125011391819698E-48
25903	'OLFML2B'	-2.40342628497279	8.408319461871581E-19	1.6202536277106898E-42
259266	'ASPM'	-4.74949797515675	0.112217026353379	0.0
25945	'NECTIN3'	-2.0738421915455	0.194399748648255	1.3002883221153498E-270
25975	'EGFL6'	8.68552319926392	9.19589087863768E-10	1.07285144663529E-12
25981	'DNAH1'	2.02366186022955	0.0154570846619029	1.8496117868355E-41
25992	'SNED1'	3.9051809724911	4.56281512286037E-7	4.96997147536408E-283
26011	'TENM4'	2.0721074067562	2.45475078595639E-10	2.98767217464545E-112
26033	'ATRNL1'	2.00376131163943	7.221858776332699E-12	8.23555457493623E-12
26034	'IPCEF1'	2.50001331829698	1.483335875202E-4	1.995196585025E-4
26038	'CHD5'	4.06709497806997	2.2222277219046998E-14	4.37695683597822E-19
26040	'SETBP1'	3.19735816558528	9.984679621902171E-31	3.4937616952372604E-44
26047	'CNTNAP2'	9.50836442321079	1.12634251503348E-19	2.0487009310591302E-20
26140	'TTLL3'	2.41782715370913	1.27356795738037E-9	2.7566477727061397E-103
26147	'PHF19'	-2.14981212556648	0.983771594478795	7.02936093491607E-225
26150	'RIBC2'	-4.21926260059341	0.782527100811981	3.4743631949046596E-11
26154	'ABCA12'	2.51787185743385	1.796283357325E-4	4.83501795007137E-6
26157	'GIMAP2'	8.53696918022671	1.66248715834827E-10	2.09453715604239E-12
26167	'PCDHB5'	3.94114852332045	2.0489475881767801E-35	4.50954332695687E-99
2620	'GAS2'	4.70081527159354	0.318648108085477	7.188173106867E-4
26232	'FBXO2'	2.38402506406449	9.75414728976508E-5	1.43628195291061E-21
2624	'GATA2'	-6.14669933030723	6.47344614292636E-8	7.41067017880511E-55
26251	'KCNG2'	4.37242607065889	2.00126264181873E-16	2.1922543422574E-53
26266	'SLC13A4'	-4.25183213762762	0.0519984721946018	0.0033082726046809
2627	'GATA6'	2.33434925478326	2.73815307623891E-7	1.3592806580211E-54
26271	'FBXO5'	-3.59474952286597	0.512744101847402	9.50745565601686E-190
26287	'ANKRD2'	-4.21883295191615	0.876695048303486	3.748480810681E-4
2643	'GCH1'	2.08432265364877	3.9186838609990203E-19	2.6984879898831604E-15
2645	'GCK'	-4.92569738245273	0.662917472539039	0.0014232440430306
26470	'SEZ6L2'	2.80741871599789	0.497236257215761	7.20290121884314E-304
26471	'NUPR1'	2.81178194785481	1.18772745586673E-14	1.34214240922109E-255
26499	'PLEK2'	-4.15134374715007	1.72528156867718E-37	5.55776922661143E-16
2657	'GDF1'	3.18914203325464	0.35761247253495	5.582886846125119E-22
26585	'GREM1'	-2.05372872131102	0.0734958429461878	5.3545528020203595E-250
26586	'CKAP2'	-2.61796578262291	2.6837162744332498E-11	7.86395535329625E-233
2660	'MSTN'	2.42340415696487	0.242189090668168	0.0145216656403977
2662	'GDF10'	6.9356256105175	9.22025009527389E-13	3.00142138026615E-25
266743	'NPAS4'	-2.60405703331877	0.154245229486884	1.25258896086502E-7
267004	'PGBD3'	3.2776121867633	0.727968876999365	1.51432958380076E-7
2681	'GGTA1'	2.14269794334049	2.228714376925E-4	4.30364362486E-7
2690	'GHR'	2.87902422568278	2.90720763579621E-13	3.14429434673781E-21
26996	'GPR160'	2.19159190770538	2.38588068289856E-5	2.83961264590074E-6
26998	'FETUB'	5.13336250872259	0.0083508217772021	6.036255557222E-4
26999	'CYFIP2'	2.2522608833817	9.60622351837362E-6	1.10302965587864E-173
27006	'FGF22'	2.27383304101334	0.0273968841429412	9.26547118107E-4
27010	'TPK1'	2.29557656804771	3.978581222759E-4	8.67516579303751E-5
2706	'GJB2'	-2.47745111601212	1.11641762787245E-12	0.0201016731213154
27065	'NSG1'	2.41227994278863	2.96291400302384E-70	2.67682012692776E-159
27074	'LAMP3'	5.41521285712258	0.323270231981606	2.277552607655E-4
2709	'GJB5'	4.96513832013135	0.0155896528116658	0.0012506492698367
27113	'BBC3'	2.47077487876866	0.270375952001269	3.02345551682491E-104
27120	'DKKL1'	2.91363712713988	0.16765050654817	0.0036406518893724
27132	'CPNE7'	2.56926104942359	3.131439841185E-4	0.0
27141	'CIDEB'	-2.52941514339302	0.938420959096583	0.0075609063601106
27151	'CPAMD8'	3.05241911410437	0.0471641871522149	2.59551052660375E-9
27165	'GLS2'	3.10167885638043	0.0137750081244928	0.0244169121814884
27178	'IL37'	-4.21260045613509	0.605559817840812	0.0133301325282597
2719	'GPC3'	5.91683339081021	0.0032319131383021	1.71327664943422E-5
27233	'SULT1C4'	5.11501815077927	0.108893335337524	3.9928327024408303E-17
27299	'ADAMDEC1'	9.76678647562727	4.0057720846894E-14	3.23533320628199E-16
27338	'UBE2S'	-2.04251056911342	2.52305547919276E-33	0.0
27344	'PCSK1N'	5.92934874364184	1.43986055328047E-39	9.284603008170481E-44
27345	'KCNMB4'	2.9993047815682	0.0031618884006282	8.522869848109011E-15
2735	'GLI1'	-2.12057431671561	1.5288102672904797E-11	7.458071096107379E-11
2774	'GNAL'	2.77830420102496	3.40799411069915E-18	1.1488209196136201E-20
2775	'GNAO1'	3.3361278332206	9.909782681842909E-11	1.39628818867754E-13
2788	'GNG7'	2.58302031732859	4.17138190232226E-18	4.8180699327954205E-19
279	'AMY2A'	4.54496944349035	0.0951909730422353	0.0053485432902554
280	'AMY2B'	3.35922504548621	1.62949101040338E-6	2.99536793218298E-33
282973	'JAKMIP3'	2.85418038789144	2.76019827279517E-8	1.54659090454691E-8
283130	'SLC25A45'	2.293858114498	0.113986175487119	1.95237615247094E-12
283212	'KLHL35'	2.00854232587965	0.615278958771964	2.30874475292923E-6
283316	'CD163L1'	-3.55771576421123	4.66191377531343E-22	8.12362598188994E-38
283383	'ADGRD1'	5.47409733391469	4.81121624856468E-13	1.5678614367735699E-40
283463	'MUC19'	6.64455129736828	4.26927451795032E-8	8.31524559190708E-8
283537	'SLC46A3'	2.0233592356229	1.14792972811828E-5	8.9556857291624E-16
283643	'TEDC1'	-2.39178029437321	1.363670829275E-4	1.04452044447837E-43
283987	'HID1'	3.25374040318464	0.0837615399359201	4.6785651395082304E-17
284076	'TTLL6'	7.13038156395699	9.60915878239468E-7	1.88325362833101E-8
284266	'SIGLEC15'	-2.18955693736576	1.3075446455696099E-12	1.56426834346464E-10
284312	'ZSCAN1'	4.62691699732687	0.165366284602948	7.14689107923469E-5
284348	'LYPD5'	5.49649907308432	5.86627579680752E-8	9.9705439946625E-10
284403	'WDR62'	-3.47400375128492	0.871749247424845	3.53473272282049E-215
2846	'LPAR4'	-2.01552984886863	0.391413250016467	0.0279343460616138
284612	'SYPL2'	2.5603758683401	5.0427645261667805E-23	1.65348140020221E-53
284654	'RSPO1'	5.45768896648712	4.31722101131078E-5	1.26585779399322E-6
284716	'RIMKLA'	3.80640214161321	0.634050499750565	0.0133328556412977
285	'ANGPT2'	-4.65926357275751	0.265005357353459	0.0030980221956222
2850	'GPR27'	4.70055556919796	0.0207413220901826	7.248826083624E-4
285016	'ALKAL2'	6.42212383950393	4.353471971406E-4	1.05103460985851E-6
28514	'DLL1'	3.97366753689433	3.25881790224181E-15	2.92995135661785E-47
285141	'ERICH2'	4.30342515340495	0.0013976483099271	1.51215087290519E-8
285175	'UNC80'	4.96272429308308	0.200633601548153	0.0011964540359259
2852	'GPER1'	-3.5975173956593	2.17420108566922E-5	8.047370619079759E-33
285440	'CYP4V2'	2.32638430555321	0.0016972724675838	7.04756051575533E-118
285498	'RNF212'	-4.7921523827106	0.111039397532415	4.492174209126E-4
285643	'KIF4B'	-3.01460703465284	0.663893383811696	0.0067265056198671
285671	'RNF180'	4.80337480342228	3.909844404828E-4	2.9607373853876E-5
285755	'PPIL6'	2.31376672729607	0.981613105857716	3.46722793869343E-10
2859	'GPR35'	2.60594354041252	5.35975904905021E-12	8.5932258923418E-18
286151	'FBXO43'	-3.91462091483185	0.599789992551894	2.3614331728482597E-11
286234	'SPATA31E1'	-3.85397560823757	0.456707821688091	0.0018312010256908
2863	'GPR39'	-2.70366452053242	9.1135988443258E-46	1.3982590980005E-19
286343	'LURAP1L'	3.40452841824259	2.17427804243754E-7	3.1152564632958498E-263
286826	'LIN9'	-2.33955046668594	0.748966592862264	1.30544589034451E-33
286827	'TRIM59'	-2.85202037863574	3.0790980610751204E-9	1.5817076191962E-162
287	'ANK2'	2.65521455337712	5.506758919713E-4	1.76741057540972E-107
2878	'GPX3'	4.66499426315715	2.37838631918716E-140	0.0
2890	'GRIA1'	2.82870586163052	2.8076860882133098E-36	2.22153872724083E-54
2894	'GRID1'	2.03847981455576	0.994044235646754	0.0313665766593139
28959	'TMEM176B'	6.66549943443888	1.2191567846768198E-34	0.0
28965	'SLC27A6'	6.23327975936382	1.38323663494861E-15	1.85787669953674E-16
2898	'GRIK2'	-4.04969828384501	0.805204590318856	1.2267262868734101E-73
28999	'KLF15'	2.57116688719382	1.41812633895244E-5	3.2280905327152694E-11
2900	'GRIK4'	2.05936115670033	4.587086582035219E-40	8.0631031214244995E-56
2901	'GRIK5'	3.58030929368669	2.73717168302097E-6	2.22384931077555E-14
29028	'ATAD2'	-3.27923273320163	0.292297872661238	0.0
2904	'GRIN2B'	4.77382675150865	0.0720309766266005	0.0027510074650579
2905	'GRIN2C'	2.16304955306389	0.0044513409087972	7.525389924736E-4
2906	'GRIN2D'	-2.52633196057343	0.0663042730871511	7.12214820110356E-5
29070	'CCDC113'	2.50467926480249	3.34950751478587E-18	4.8301049307737E-49
29089	'UBE2T'	-2.57486275665012	0.121613938362488	9.627949435979861E-131
29106	'SCG3'	7.51480043011778	0.0040892831292209	1.8733969293190603E-9
29114	'TAGLN3'	-5.96259527938452	9.5488934069328E-16	1.01307693666851E-5
29126	'CD274'	-3.67253568725877	1.89824564332173E-7	2.56280765980723E-91
29127	'RACGAP1'	-3.93220149037942	0.0039548217063104	0.0
29128	'UHRF1'	-3.02434376828758	0.14496263259966	0.0
2914	'GRM4'	2.73875093300221	0.0363270987541873	0.003459117948949
2919	'CXCL1'	3.83288734189369	1.4405444769004598E-26	8.19351645249603E-13
2920	'CXCL2'	5.02212681204085	5.32535591939202E-76	1.55880923069219E-36
2921	'CXCL3'	3.45837655146187	1.8368483358463498E-33	3.94210921438649E-18
2949	'GSTM5'	2.20603453411477	2.0384458039308598E-11	1.36881751761538E-12
2977	'GUCY1A2'	3.1011918215688	0.0475371909814919	0.0055205557519807
2978	'GUCA1A'	-5.96232216227674		1.06277142714615E-5
29781	'NCAPH2'	-2.02602612642743	0.876530383972682	9.220565273919101E-183
2982	'GUCY1A1'	4.92525965415519	1.34189148882503E-13	3.13381313147318E-27
2983	'GUCY1B1'	2.29623063588429	2.6646469916616E-37	1.4758996657357398E-48
29881	'NPC1L1'	4.75628650370654	1.082235860334E-4	1.5294151021509202E-14
29887	'SNX10'	5.85744331600088	8.54450982591072E-5	4.8415113435047E-6
29893	'PSMC3IP'	-2.17182928548375	0.0020753055079005	2.66995945788311E-97
29899	'GPSM2'	-2.33681382271366	0.460404759402021	3.5998155360766297E-103
29906	'ST8SIA5'	7.10512364652714	4.6001651195592296E-11	1.7453658073741598E-11
29941	'PKN3'	-2.39461246972267	7.570358779808721E-9	2.10351186057238E-74
29944	'PNMA3'	4.90328020148601	1.72225001871627E-13	1.11027956002041E-27
29953	'TRHDE'	-2.18243808060447	0.765777159551272	6.31400569700526E-246
29995	'LMCD1'	3.06205508169444	2.69384970522586E-61	1.14883351134274E-241
30061	'SLC40A1'	2.7247457830313	5.01234427896165E-97	4.81148628497736E-126
3014	'H2AX'	-2.45230341937621	0.0176951165097658	0.0
3015	'H2AZ1'	-2.18041774811779	1.687929732513E-4	0.0
3017	'H2BC5'	2.04088844238893	0.793645648838025	5.1015751060712695E-42
3034	'HAL'	3.70055004102422	0.557953088381659	0.0177163820225388
3037	'HAS2'	-6.29029304172772	4.67284028658976E-17	0.0
3046	'HBE1'	-3.74355019275055	0.0969669652547737	9.62879581896384E-19
306	'ANXA3'	-3.06897134056029	0.32975107723636	6.20745421369548E-40
3070	'HELLS'	-2.50062999745401	3.81363744887824E-6	6.749543670368551E-198
3073	'HEXA'	2.03890852355648	1.0952129204077801E-15	0.0
3108	'HLA-DMA'	2.61028658656232	2.2047489999624198E-70	1.8446866492436403E-74
3109	'HLA-DMB'	3.56589792471223	1.3445516567777001E-11	1.90274248394997E-16
3111	'HLA-DOA'	4.56282414869026	4.250795977963E-4	9.04591679894137E-5
3122	'HLA-DRA'	5.13593149617222	0.0906461419017327	6.744433857659E-4
3123	'HLA-DRB1'	7.09274718613502	8.80855615450068E-5	2.33408263924387E-8
3126	'HLA-DRB4'	5.28386958350637	0.0270470441487131	4.180682632435E-4
3127	'HLA-DRB5'	4.96586770996772	0.0317439141435856	0.0019284104231188
3134	'HLA-F'	5.52740612674712	0.0019289586970541	2.17185481402239E-12
3148	'HMGB2'	-2.48417291105724	2.25756351399771E-9	4.57527035402337E-298
3161	'HMMR'	-4.06222346713595	0.206566972690062	1.6763806200172897E-238
3164	'NR4A1'	5.27339478907976	2.65523848276452E-5	0.0
3169	'FOXA1'	3.99223219276666	1.7635253424778101E-10	5.7945822168118E-14
317719	'KLHL10'	4.41764120061152	0.662825831006343	0.0084299919579456
3202	'HOXA5'	2.70269162639156	1.36646267173123E-52	2.96816033777002E-186
3203	'HOXA6'	2.9528506113709	2.21787710476792E-14	2.86652880117467E-17
3207	'HOXA11'	3.27585895645984	0.0850092737068166	0.0144121855631015
3222	'HOXC5'	-4.43465270735118	0.981613105857716	0.0017178082083832
3223	'HOXC6'	-4.11591047039048	0.854072998529953	9.66314546763177E-16
3224	'HOXC8'	-4.8609806737742	0.981613105857716	1.4880079279299902E-19
3225	'HOXC9'	-2.25681809880241	0.97941940748447	0.0037152727452132
3249	'HPN'	5.42660566931854	3.8685401589755E-5	3.58263180255092E-5
3270	'HRC'	4.42416105994559	0.268133368850279	0.0082859295532271
3274	'HRH2'	3.69716838831792	0.0335126358905854	0.0183508301730535
3280	'HES1'	5.81845774667474	0.0931675725667473	9.70774869594405E-204
3290	'HSD11B1'	2.57664511905293	1.73296427583964E-24	1.79452421587403E-37
3294	'HSD17B2'	3.7758776121037	1.35141030811612E-68	3.6275803475975302E-186
3299	'HSF4'	3.02808951808137	8.59454912193238E-5	1.99548684232472E-24
3316	'HSPB2'	-2.22346110236154	0.108194731352805	1.8455844852254899E-16
332	'BIRC5'	-3.99102727871537	2.97036205410149E-5	0.0
3351	'HTR1B'	-4.14616532975753	0.0939606056826091	2.23376020239692E-5
3382	'ICA1'	4.31824730289321	0.56762416349287	0.0031748313326638
3384	'ICAM2'	2.10320465167111	0.0151979079326759	2.255365049097E-4
338811	'TAFA2'	4.62919234622797	4.03503167613288E-5	1.10977131317153E-6
339488	'TFAP2E'	2.54094996333355	0.905670314714472	1.7644152902154802E-9
339541	'ARMH1'	4.84608824565509	0.096849537802152	2.64887105268063E-11
339559	'ZFP69'	-2.01611578713644	6.160287821091E-4	3.00400779635303E-13
339761	'CYP27C1'	3.79974349087631	1.73117860113E-4	2.843550567526E-4
339834	'IHO1'	-5.76724035384594	0.177300970682763	8.19930413511077E-6
339983	'NAT8L'	4.33915305820737	0.997269328202647	2.32391115252405E-44
340152	'ZC3H12D'	2.10204390221838	0.782230699129239	0.008263863741097
340273	'ABCB5'	2.76413171830623	0.0277181514460271	0.0201421518455141
340307	'CTAGE6'	5.28094407521914	0.588957808476777	3.721317745165E-4
340359	'KLHL38'	3.00928237811063	0.0361595784120261	2.191126347439E-8
340419	'RSPO2'	3.51910237772658	6.45271548123247E-21	1.16815908390185E-27
340526	'RTL5'	2.09397619300392	9.25692935628792E-21	2.48772816858079E-148
340554	'ZC3H12B'	3.93834454371142	6.44544092558492E-8	1.19485983782959E-14
341	'APOC1'	3.19784815247079	5.87958091164515E-6	9.626010777554941E-15
341350	'OVCH1'	2.5448155770447	7.06107643534873E-6	2.32541634898524E-8
342035	'GLDN'	3.23119026740134	0.501717084710207	6.708248866772E-4
342346	'C16orf96'	4.52126601442908	0.0267313528617314	0.0014356560603218
3425	'IDUA'	2.06877068419722	0.255156476869921	2.26952045266408E-136
342527	'SMTNL2'	7.22670283354384	3.44430475029298E-5	1.01225433038948E-8
3426	'CFI'	4.98425986933607	4.17336190523419E-10	6.34201158602911E-14
342897	'NCCRP1'	3.58631179426857	0.464059775048434	0.0239680451539101
342918	'C19orf81'	2.01752610957057	0.485323113633087	0.009619728157082
342931	'RFPL4A'	5.42240072289406	0.0127350666805198	1.669813943269E-4
343171	'OR2W3'	-5.70962503564684		4.01703327050877E-5
3433	'IFIT2'	2.22601613384605	3.1140837186302497E-28	3.4769998958118E-28
3434	'IFIT1'	2.28244000988141	1.58664970697933E-64	3.8364195814274003E-69
343521	'DYNLT4'	4.54598822150277	0.683150234859673	0.0053336176397611
343637	'RSPO4'	4.54439198659161	0.0953086286523832	0.0053570646501188
344148	'NCKAP5'	2.12892739971092	5.13605896610019E-82	3.78445153775502E-160
344387	'CDKL4'	2.188283305445	0.299815823474819	0.0058544436695898
345193	'LRIT3'	3.27096616995998	0.48831424542355	0.0033403721475709
345630	'FBLL1'	4.82389772833138	7.90869086884812E-5	2.87023978070535E-7
346157	'ZNF391'	3.85328911462538	1.86996110152474E-10	1.6279105045228802E-25
347	'APOD'	7.40968857685436	5.15799859807357E-6	1.16313108164468E-9
347240	'KIF24'	-2.80406271795661	0.102952670581981	2.04009530531231E-52
347404	'LANCL3'	2.22009093464686	0.334527101916091	0.0165756491785075
347549	'CENPVL3'	4.86675808394708	0.225794746580922	0.0016892945087021
3479	'IGF1'	5.27355975077125	7.58556466056449E-7	2.26046635189396E-6
347902	'AMIGO2'	-2.0962572329841	0.0499170994967967	2.09676453307043E-83
348	'APOE'	7.35944290919507	3.99934807360251E-93	0.0
348013	'TMEM255B'	2.45458880485045	0.0206701065234897	3.3032672105479094E-55
3481	'IGF2'	-2.33512368502512	0.0384285049787348	8.74054665796953E-147
3485	'IGFBP2'	4.05308401873921	3.23410140263171E-12	3.96830666012434E-161
348751	'FTCDNL1'	3.87983307145717	7.38542241408495E-8	2.06723168783933E-18
349667	'RTN4RL2'	2.03063542902272	3.05612777454745E-6	9.91232230011839E-12
352909	'DNAAF3'	2.05650988548993	0.940394818476446	0.0119169164865861
353376	'TICAM2'	-2.56867878278006	0.0081589869323647	3.24799871187832E-64
3554	'IL1R1'	2.10082917805972	2.679299564771E-4	1.43851708642627E-248
3569	'IL6'	3.40753847700228	1.19298192104365E-12	1.50757110329312E-180
3570	'IL6R'	2.32901180934368	4.139345921416171E-31	4.38539012722804E-130
3576	'CXCL8'	2.65937880654882	1.2791297690331399E-41	3.0436814288119803E-47
3579	'CXCR2'	4.77043528672189	0.0298610731164666	0.0027752746051684
3587	'IL10RA'	3.99996535664301	0.963847682414277	0.0093712570155025
3594	'IL12RB1'	3.10492568645335	0.140259771098261	0.0220665219260273
3596	'IL13'	3.96262305045177	0.139531046582666	0.0297629891490095
359845	'RFLNB'	-2.37143628951397	7.02773457431236E-7	1.68505424319017E-240
360	'AQP3'	2.01985253964101	3.76698762953229E-51	1.2364779430421598E-42
3603	'IL16'	3.39070028427126	1.85751126009544E-99	4.68327328956604E-190
3619	'INCENP'	-2.49774371545411	0.88349390327612	3.81912824755395E-224
3623	'INHA'	2.79131264574284	0.138495870024377	4.648107656966211E-9
3627	'CXCL10'	2.84244639108999	0.651843274710477	0.0177717506128681
3635	'INPP5D'	2.16848680720256	0.0086346595937254	9.9729684152688E-6
3638	'INSIG1'	2.47978076459669	1.3050533640948998E-12	6.66500864579805E-264
367	'AR'	-4.16115650233894	2.41063408526278E-26	7.5455929983323E-30
3674	'ITGA2B'	3.00973299212292	5.733272539499E-4	1.63314341308487E-5
368	'ABCC6'	3.59713868941695	8.92750472857557E-34	1.56711399215113E-44
3687	'ITGAX'	2.10321505621265	7.56007645797986E-42	0.0130195927711802
3696	'ITGB8'	3.18108989887756	8.9291203814358E-9	2.74705223052137E-110
3700	'ITIH4'	3.01725192105832	2.1968218273438E-6	3.36826089083667E-8
3702	'ITK'	3.96221594871428	0.0022132224268722	5.11052944923891E-6
3714	'JAG2'	3.98263049195482	8.65588821151E-4	1.91469825753517E-39
3726	'JUNB'	3.7069758311486	1.54844507405899E-21	0.0
3727	'JUND'	2.44471664472277	1.62727756741815E-10	0.0
3737	'KCNA2'	9.174939035827	5.56692584108431E-16	2.1401856276427302E-14
3738	'KCNA3'	3.56240583100247	0.877313880469799	2.8601808540444E-7
374393	'FAM111B'	-2.79345576085442	3.66625548467E-4	5.706841316516599E-138
374462	'PTPRQ'	-3.4324517970525	0.0784926339359456	2.34855067037227E-9
3745	'KCNB1'	3.90669832816845	0.0172312550002804	0.0100159455197935
3746	'KCNC1'	2.95451775204228	0.0525408677230213	9.369416555629E-4
3748	'KCNC3'	5.24799116216505	1.04892229042354E-6	8.0765562676358E-5
374864	'CCDC178'	3.99920794241918	0.0462561878522288	0.0082769202176638
374875	'HSD11B1L'	2.06045941988402	3.215185461767E-4	2.06879320361755E-39
3749	'KCNC4'	2.49944541971601	0.205441854897821	6.13345487699272E-41
374946	'DRAXIN'	5.48061031252213	0.141273727664054	2.29759486278619E-44
374977	'MROH7'	3.9074940171574	0.0190618362589739	0.01037063062387
375033	'PEAR1'	-3.51126996028118	0.0015343167385273	0.0
3751	'KCND2'	4.31431056250643	5.2614560871649E-7	1.21483593012816E-22
375190	'FAM228B'	2.24146362552849	3.56884780908755E-6	3.4696916357273904E-15
3752	'KCND3'	3.29338090289426	3.42188858452166E-28	7.08003142056476E-45
375323	'LHFPL4'	3.56435209742905	0.0215086594305572	0.0071003938767672
375387	'NRROS'	3.00657975097147	5.74814696782698E-28	1.93964403017225E-29
375593	'TRIM73'	2.9367411078768	0.0671180247557327	5.59455891201614E-5
375616	'KCP'	8.22574007585117	0.986909571155864	1.8545728170832897E-11
3757	'KCNH2'	2.92441326517588	8.82647442569582E-16	1.31378127033201E-32
375704	'ENHO'	4.30057097328612	0.0012253913636197	1.22838424629826E-5
375775	'PNPLA7'	2.86966443508788	8.955515647891131E-14	8.22147677912993E-28
375791	'CYSRT1'	2.83471807026617	0.0397214900290599	1.30182750258997E-7
3759	'KCNJ2'	3.27203902012123	3.33086721389124E-5	1.37004396536391E-239
3761	'KCNJ4'	5.52372120750351	0.153884750008405	2.33167037306931E-5
3763	'KCNJ6'	3.93057861695213	3.11316349837501E-10	3.81320672508924E-54
3768	'KCNJ12'	3.0017747631511	0.33393404118262	4.49073858568978E-19
3776	'KCNK2'	-4.28531010394263	0.275737139569528	1.00933336497604E-148
3777	'KCNK3'	3.80640214161321	0.149141752232627	0.0133328556412977
3780	'KCNN1'	4.58093225226734	3.53277160719062E-6	2.97127781230582E-8
3784	'KCNQ1'	3.57825199330123	0.0631635667731246	0.028263977859447
3791	'KDR'	3.54402253691752	0.701823737799004	9.17346827142334E-8
3800	'KIF5C'	3.03620711854134	0.0839178508955166	2.49281554341247E-14
3814	'KISS1'	-9.3280349071098	0.871749247424845	6.61229888351244E-15
3818	'KLKB1'	4.37289787910587	0.0362847053835775	5.502087647114399E-12
3832	'KIF11'	-3.86351404169396	1.30186161295404E-9	0.0
3833	'KIFC1'	-4.09554916789568	0.810187040679504	0.0
3835	'KIF22'	-2.65059316585196	0.238541082053548	9.78353711313593E-269
3838	'KPNA2'	-2.11588015957324	3.01416360705047E-5	0.0
384	'ARG2'	-3.08884482114498	4.17201532986764E-17	3.0098435295542896E-22
3846	'KRTAP5-9'	4.03509616045855	1.016687388283E-4	2.9106998747959E-6
386617	'KCTD8'	-3.39814497897814	0.136828674606	0.0015945598841589
387103	'CENPW'	-2.80631723147639	0.178633890192575	1.4069283930617301E-111
3872	'KRT17'	3.27919607669918	1.1244661756826999E-13	1.1705669520863901E-20
387496	'RASL11A'	2.42101207312291	1.49184890823265E-78	4.60977668958141E-78
387597	'ILDR2'	2.14368252240761	1.45949807406183E-6	1.407532893312E-4
387700	'SLC16A12'	-2.0166862788984	0.463462439002137	2.00408613180039E-7
387763	'C11orf96'	8.75607373775803	8.18309309476227E-16	3.0373334242294197E-153
387856	'CCDC184'	3.5839786129598	0.20486104903271	5.82981500099612E-27
388021	'TMEM179'	4.20841629811658	3.85851186353554E-11	6.3141855033515704E-15
388121	'TNFAIP8L3'	2.07019218022573	4.27230998400764E-8	1.38976545752815E-5
388135	'INSYN1'	3.96301248820577	2.1732337494381398E-42	4.62927212618774E-63
388228	'SBK1'	2.52570003039945	7.419514027146E-4	9.89864467744384E-7
388403	'YPEL2'	2.52076889070113	0.0589956029395719	3.69188490945919E-50
388468	'POTEC'	7.02542963715818	7.08991212975987E-5	3.44353483427476E-8
388630	'TRABD2B'	6.54779413063855	0.0014934178090815	5.25926874401874E-7
388662	'SLC6A17'	2.71848908707224	6.88935172950912E-5	4.46259641133667E-25
388963	'C2orf81'	2.21507551310757	0.0056865740232438	5.81320571388231E-7
389170	'LEKR1'	2.29046381977387	0.0442736096157863	0.0019338292682719
389206	'BEND4'	6.09037743035577	0.0014999403410338	6.26144700247581E-6
389558	'FAM180A'	-4.61534879912481	4.3916064280633903E-44	9.92096558860912E-131
389610	'XKR5'	-2.45666599753396	0.196307290784465	1.29657375536605E-10
389658	'ALKAL1'	2.35178730699111	3.64573326921992E-8	4.94546847274482E-10
3897	'L1CAM'	3.79821579016841	0.0537411826302458	1.7414187944705398E-262
390072	'OR52N4'	4.17487371381222	0.0127573928476516	0.0054273834779042
390598	'SKOR1'	4.1623576097442	5.846719552952E-4	2.53834536603401E-5
3909	'LAMA3'	3.91421652230424	1.66225704863755E-53	1.66108710876308E-89
392617	'ELFN1'	-2.87531745487979	0.0024942671260335	6.4971527940259305E-37
3929	'LBP'	8.03328283687506	1.0227187761564301E-9	2.4278679496565898E-11
397	'ARHGDIB'	-3.28100038791671	6.20068936540914E-13	2.0133088188589802E-21
3976	'LIF'	3.82078679755004	2.1024245924138999E-13	0.0
398	'ARHGDIG'	2.91049126675722	0.253051328055897	1.12164716600259E-5
399668	'SMIM10L2A'	6.36331375476182	1.10616844485302E-8	3.25394087375567E-13
399947	'C11orf87'	2.26592405429981	2.19415090014485E-30	4.6473684858838195E-28
4001	'LMNB1'	-3.82495833116385	0.693657051288969	0.0
400451	'FAM174B'	4.35203080671849	1.60394767221539E-11	5.01087418290652E-24
400499	'LOC400499'	2.83010862444473	0.910409185412688	1.670579472849E-4
4005	'LMO2'	4.34285515883323	0.312828714609693	3.65444884046071E-13
400793	'C1orf226'	3.68364984560172	3.0483393172854904E-20	3.0538270792421394E-42
400961	'PAIP2B'	2.3595731169575	1.53333830745202E-7	1.95987396406313E-8
401024	'FSIP2'	3.25344564363747	3.77789920790492E-9	4.31823842703437E-11
401089	'FOXL2NB'	2.73548341556592	0.0031646984245034	0.002730393435391
401258	'RAB44'	3.10678712014258	0.0278872163662379	0.0062622494214342
4013	'VWA5A'	2.08924248640358	2.421118562361E-4	6.912766633082621E-183
401474	'SAMD12'	2.41884975845728	5.6286495428843296E-62	7.782724561239059E-78
401494	'HACD4'	-2.29518458700593	0.241704987715048	7.4600181956873E-28
401562	'LCNL1'	6.38625747022369	0.0108310270744175	3.7671967045418997E-13
401647	'GOLGA7B'	5.17078186390405	0.760089831456017	1.112952179689E-4
402778	'IFITM10'	2.4857081190912	2.59652832416239E-5	1.21678744836607E-24
4036	'LRP2'	5.20596804527667	0.0072140023478337	4.672216287074E-4
4058	'LTK'	-2.59186974962426	7.54307402783812E-9	1.97061520610057E-14
4071	'TM4SF1'	-2.33873921413533	1.01598457394621E-9	2.1126731098425402E-52
4085	'MAD2L1'	-3.47157913722858	0.15058468572559	8.9678299526868E-284
4094	'MAF'	4.85823506610527	2.28287052522368E-6	1.90404188019047E-57
4137	'MAPT'	3.84624933310471	3.71528151101071E-17	5.57015313978798E-28
4139	'MARK1'	3.80154442976751	6.88831275480416E-7	4.20355199035195E-7
414060	'TBC1D3C'	2.03736446411753	3.52453011072234E-10	6.47488030767789E-26
414149	'ACBD7'	-2.20358924277527	0.494548320909308	2.06133970900442E-6
4143	'MAT1A'	5.20874115851803	0.0059033572152591	4.194832106972E-4
4145	'MATK'	3.80371654614274	0.655505145540347	0.0141052787115339
4162	'MCAM'	-2.08993238796775	1.11041081940431E-8	0.0
4166	'CHST6'	-2.25145544970131	5.15316330968331E-7	0.0018203570493418
4168	'MCF2'	2.58714009287185	6.77858899797E-4	0.0057951406469852
4171	'MCM2'	-2.18861764482824	0.264599682315445	1.1325560834631399E-204
4172	'MCM3'	-2.18641818677751	0.0046976726369361	0.0
4173	'MCM4'	-2.52544586625408	0.383697378866017	0.0
4174	'MCM5'	-3.1318295515523	0.243712374952556	0.0
4175	'MCM6'	-2.17591936510282	3.03618397414101E-8	7.91172352651406E-208
4176	'MCM7'	-2.23200240754041	6.943511889468E-4	0.0
4185	'ADAM11'	2.67202507852254	2.0663124745330603E-9	4.66597596846732E-28
4188	'MDFI'	2.99256132703746	0.0011178703871122	7.075791449836E-4
4239	'MFAP4'	2.64699490247191	6.03037356654505E-11	7.403836843104179E-92
4248	'MGAT3'	3.52108795320746	5.05776147979606E-33	1.08098680542503E-108
4256	'MGP'	4.46519635827697	3.37838635781012E-6	5.62335726517157E-9
4288	'MKI67'	-4.75030473630647	0.0126372196123976	1.67267186506975E-254
43	'ACHE'	2.0540654147408	1.28365713896644E-7	1.11230939082962E-14
4306	'NR3C2'	2.16037610173475	1.46726977900079E-17	1.9755047346831699E-22
4311	'MME'	2.34117217531536	0.0033948081101617	1.90427529510572E-273
4314	'MMP3'	-3.26000664917075	4.95447634304863E-23	1.6575462491905902E-63
4317	'MMP8'	-4.33922954986959	1.29166986781515E-8	0.0098249124347155
4319	'MMP10'	-6.83185898554218	2.52003482237748E-9	8.991540738814E-34
4321	'MMP12'	-4.56016158876112	5.1608312879605295E-11	0.0042652246246334
4324	'MMP15'	2.68715524971726	0.326363526034412	1.4938251401538198E-129
434	'ASIP'	5.77027807905075	0.0045328269347319	3.2357823167787E-5
4345	'CD200'	2.10600578485677	0.0090205947621458	0.0088097115280707
440073	'IQSEC3'	3.54915699478344	3.43115079362429E-32	3.0254629517924503E-46
440087	'SMCO3'	4.77092030385719	0.0266872557623318	0.0025879016296232
440503	'PLIN5'	3.96262305045177	0.382931552891284	0.0297629891490095
440533	'PSG8'	4.56373664049794	1.006940738502E-4	1.90724066538278E-6
440567	'UQCRHL'	4.2839366461186	0.899520774077667	0.0120016544773604
440590	'ZYG11A'	-2.75617610215544	0.154488254002679	9.61784031278898E-13
440730	'TRIM67'	4.27282567719032	1.635608397051E-4	1.44075880713313E-5
440738	'MAP1LC3C'	3.56351402683828	0.006013035268608	7.714481706515E-4
440854	'CAPN14'	2.15766359157	0.0957604861135081	0.0147738497895891
441027	'TMEM150C'	4.02170684496547	2.90489733957343E-42	1.99596609087722E-60
441151	'TMEM151B'	3.47518284108708	0.66630357979313	0.0010907954569472
441294	'CTAGE15'	-4.07757679463303		0.0259214880982792
441631	'TSPAN11'	5.14453851307055	5.41504669521493E-117	5.8534202484081E-258
442213	'PTCHD4'	4.33421472373434	2.1659744326777E-7	1.08438869368537E-168
443	'ASPA'	6.48942605448758	6.43435509505911E-13	6.1430257990838E-26
4440	'MSI1'	4.854190841583	0.12625530003448	4.945884669805E-4
445329	'SULT1A4'	8.5349560669125	1.311711030365E-4	1.38612376289238E-16
4481	'MSR1'	4.70350416879135	0.0081603397860787	9.14217244476023E-9
4485	'MST1'	3.09634265205717	6.2547294700542806E-15	1.1306468247312101E-104
4544	'MTNR1B'	-4.92365703399686	0.871749247424845	0.0011148161825943
4584	'MUC3A'	3.74697377913794	0.025618200524286	0.0029380126474289
4599	'MX1'	2.37196537370748	3.66344070453222E-20	2.63721798025549E-50
460	'ASTN1'	3.9483893243282	0.0087271171152255	2.61877360292553E-10
4600	'MX2'	2.79002401010413	3.99525576403913E-20	2.04573812003746E-39
4601	'MXI1'	2.86545292720974	0.0106829110365876	6.06081730153339E-110
4602	'MYB'	-2.44234206341436	0.714787497687472	2.9421661854415E-5
4603	'MYBL1'	-2.67104059986966	6.48634486548328E-12	1.1578531374129298E-213
4605	'MYBL2'	-4.42542845177408	0.001494457532763	0.0
4634	'MYL3'	3.70396489657053	0.0373166069846371	0.0188469767342489
4636	'MYL5'	2.05822675422887	0.780177766283519	1.31483786722091E-60
4642	'MYO1D'	3.73264630768143	0.179774384499846	1.80288269512611E-46
4648	'MYO7B'	-4.10522974599462	0.857176772838476	6.305856681824E-4
467	'ATF3'	4.60430736330272	0.0108351820429693	0.0
4674	'NAP1L2'	7.66448264813646	8.70726457734063E-7	7.19640583812633E-10
4692	'NDN'	2.49307805589747	1.48018171733896E-37	0.0
4693	'NDP'	-2.99697896107079	2.1555890176419503E-20	5.04400101854224E-5
474344	'GIMAP6'	5.28271322139397	0.0055192743412611	3.342868703084E-4
4744	'NEFH'	-2.89515192652468	1.60525637329264E-7	6.86851628505592E-37
4751	'NEK2'	-4.5343061478787	0.405142150402232	9.999600544887941E-157
478	'ATP1A3'	2.14151916342934	2.91454383550077E-8	1.3214528250449399E-11
4781	'NFIB'	-4.434460573052	0.392062813277331	0.0018026926057887
4803	'NGF'	-2.41686493166953	0.314317007564866	9.631909637004121E-21
482	'ATP1B2'	4.10370347019772	0.111934926685538	5.66591272132689E-9
4825	'NKX6-1'	-3.68412648570914	0.88349390327612	1.37514962039891E-16
4858	'NOVA2'	4.08542123387095	0.281182427644341	1.03716206087367E-7
4880	'NPPC'	-3.92350601204989	0.204360352058383	0.0283982055084342
4900	'NRGN'	-4.02474400160497	4.32026449395598E-26	3.55293404296785E-138
4902	'NRTN'	2.16605745050352	7.62097949075282E-8	7.41346504943789E-9
4916	'NTRK3'	4.35143201828128	0.0013060827996241	8.47585912875223E-6
4920	'ROR2'	2.80872883378754	1.88202206447004E-78	6.09761588083861E-100
4929	'NR4A2'	4.87453369827618	2.90042781527413E-7	0.0
4938	'OAS1'	6.98622875010512	1.85280118445E-4	4.47028238316277E-8
4939	'OAS2'	5.73138133184084	2.57167846588659E-6	1.56932487025662E-7
494143	'CHAC2'	-2.52155088331837	0.112766273694931	1.51785264531876E-29
494470	'RNF165'	2.14732684899505	0.0152220560094958	0.0069318938319111
494513	'PJVK'	2.35250213602927	7.24723515024E-4	4.28891371672084E-17
4987	'OPRL1'	2.90329424724841	4.83772127030667E-12	1.80639799840503E-33
4998	'ORC1'	-3.41182768189771	0.445517870483137	7.52935811799864E-102
5002	'SLC22A18'	2.24008030382669	0.73517015646845	4.91044924326859E-112
5010	'CLDN11'	-4.49751322102185	8.73342049192373E-8	0.0
5021	'OXTR'	-2.8431936031063	1.3851418598111599E-43	5.51750184712581E-76
5027	'P2RX7'	2.49426372229451	1.5264890618086902E-25	1.1491376955092602E-47
5028	'P2RY1'	3.92944011230719	5.642248519991E-4	4.27827537823778E-8
5046	'PCSK6'	4.02829964643844	6.77317622058882E-6	2.52288198993228E-8
50486	'G0S2'	-3.60511517092967	3.1724626932597797E-127	1.3664555818003999E-58
50506	'DUOX2'	3.58377659112356	0.101969985883255	0.0250578559408718
50512	'PODXL2'	3.51391973379946	2.69824800512408E-16	6.22192085780769E-161
50614	'GALNT9'	3.51994653371842	0.137480952634267	8.045952252031E-4
50617	'ATP6V0A4'	2.62189378699455	7.422615570052E-4	2.60952686878593E-5
50619	'DEF6'	-2.28141850019995	0.992309799384269	9.17453987334973E-10
5064	'PALM'	2.5109995123333	4.91351222478726E-26	2.42542747716053E-266
50650	'ARHGEF3'	2.43933173592965	1.83365474423348E-20	3.49807193354523E-60
5069	'PAPPA'	2.91423981789932	0.0869072970675478	0.0
5071	'PRKN'	5.37995392562392	2.77228572577203E-9	8.99036416207132E-12
50805	'IRX4'	-5.75411431046593	0.074144230999058	2.7634113197428E-5
50848	'F11R'	3.38541507610173	1.2351227141533E-5	1.5059301768036401E-37
5099	'PCDH7'	-2.47132861329902	2.95090320598575E-5	1.82371645312356E-184
51053	'GMNN'	-2.29386797098285	0.406645599329936	1.16824576211214E-133
51083	'GAL'	-4.15244003165222	4.25276730579396E-58	1.87175113751443E-35
51151	'SLC45A2'	3.62624327104867	0.509057756530931	0.0046947623592115
51171	'HSD17B14'	2.93941329755879	0.651877962917022	2.73610427428712E-84
51191	'HERC5'	3.80415465877334	2.89790967273905E-10	3.18857821327301E-15
51203	'NUSAP1'	-3.92142357129084	5.45618799437548E-5	0.0
51222	'ZNF219'	2.60606941672142	6.40916583217954E-37	2.32336336945893E-205
51225	'ABI3'	-2.87444417417523	0.905298907306	1.59595377991223E-15
5126	'PCSK2'	5.44195665848337	5.01677978361316E-10	4.7707310657131303E-20
51268	'PIPOX'	2.6904517646778	0.0136426002845853	0.0033692682938463
51285	'RASL12'	4.29458154084996	0.0038854866975333	1.8848688306482602E-44
5129	'CDK18'	7.10607838268225	5.1542078549116395E-33	5.60060609601419E-158
51302	'CYP39A1'	2.18135449131315	6.20306578406E-4	9.686192602271E-4
51313	'GASK1B'	2.45141182120874	1.32124671067637E-8	3.0251070786331E-229
5136	'PDE1A'	2.04462659506978	0.610362718646426	7.61791376398298E-6
51365	'PLA1A'	6.28087507375587	0.0011390637126032	2.96212956186905E-6
5137	'PDE1C'	-2.18049648925535	1.27927182713489E-13	4.37577564480491E-84
51378	'ANGPT4'	4.54212147171004	1.65337508975738E-6	2.04581495546652E-6
5139	'PDE3A'	3.89438623208235	2.67080481083373E-6	6.4681672099520605E-9
5143	'PDE4C'	4.46481765970903	1.61064909109089E-8	6.152502750872E-19
51435	'SCARA3'	-2.44527902255301	0.836161623466951	0.0
51512	'GTSE1'	-4.81095304397787	0.303088220562253	0.0
51513	'ETV7'	4.17328117738633	4.4931683762617204E-14	4.32602691304737E-21
51514	'DTL'	-3.24546834326785	0.0987293283794664	6.0521705189761696E-204
51560	'RAB6B'	3.34862132285648	2.0742886011553398E-22	4.51130466878011E-82
5158	'PDE6B'	3.08181423041867	0.0025250754675597	7.11626684807115E-6
51617	'NSG2'	4.13365651174503	0.18509380636796	0.0188419846233559
51659	'GINS2'	-3.12846652559557	0.0276933908495906	1.73565858623768E-166
5166	'PDK4'	8.79882011560337	8.31701538729963E-18	1.94671580173036E-13
5167	'ENPP1'	-3.1070808235166	0.0616858692841142	9.06251608779938E-142
51741	'WWOX'	2.36292410489823	1.8501758425481302E-20	1.72263827283859E-39
51760	'SYT17'	7.64697261808786	6.015764280395521E-19	1.94688511446581E-13
51761	'ATP8A2'	3.7791896749865	0.157065753735814	2.50731268974073E-5
5178	'PEG3'	8.93254913741559	2.6433937667206296E-11	1.29523590431369E-13
51816	'ADA2'	-3.8510128929667	0.469821276662739	0.0017004032761013
5208	'PFKFB2'	2.33195860962479	0.155052530813524	2.7977088614281498E-40
5228	'PGF'	-2.36784774570476	0.542091758387155	1.86631088293E-4
5244	'ABCB4'	3.5092742019655	2.72560591582133E-7	2.1854443349620802E-9
5265	'SERPINA1'	-4.54726708984551	9.659765944529E-4	0.0011734150450746
5272	'SERPINB9'	-2.88085301173455	0.724843984750244	2.9582086348850896E-42
5274	'SERPINI1'	2.4095078797921	7.659425099989E-4	2.3018682240718602E-20
5292	'PIM1'	2.77826849426817	1.39992112825111E-126	1.11400887995325E-268
5294	'PIK3CG'	-4.24953608701006	1.77993510025161E-6	0.0046921474718987
5308	'PITX2'	-4.34452671559813	0.064130851385697	1.80338821097952E-10
5317	'PKP1'	-6.66087545898323	0.202566096969953	2.64532781985916E-7
5320	'PLA2G2A'	7.15098187259783	7.16402752068184E-7	1.55660420591298E-8
5327	'PLAT'	2.85216075409558	1.7766173536056403E-61	0.0
5332	'PLCB4'	-3.27862627382755	0.509502598867063	0.0
53335	'BCL11A'	-2.76873691521009	0.0017472996380619	0.0163920083740198
5334	'PLCL1'	3.31238602746688	6.9346033921925E-7	1.6678692228447802E-9
5336	'PLCG2'	2.08997987292093	0.337570956565074	1.3136212745016E-5
5345	'SERPINF2'	3.19556196960911	0.129354272400737	0.018246194647953
5347	'PLK1'	-4.57115375781644	0.0285867528258424	0.0
5354	'PLP1'	2.99633268301136	1.572303142448E-4	4.6632652186988E-5
5360	'PLTP'	2.31811795587022	0.0059684419490581	3.55259049216275E-284
5362	'PLXNA2'	-2.18424198764322	0.505745566222507	3.148684837874E-49
53637	'S1PR5'	-2.18212886104048	0.30155219327434	0.0049329083271845
5367	'PMCH'	-4.75481816019735		0.0021415552289679
5376	'PMP22'	2.30150034327788	1.88891777785217E-157	0.0
53942	'CNTN5'	2.67774148483256	2.83584361917994E-7	2.2733094703126302E-9
54	'ACP5'	2.74790260218277	0.0103806436858254	9.45547856492269E-11
54020	'SLC37A1'	4.04458628060217	4.59147233008752E-26	6.6399739074223E-37
54039	'PCBP3'	2.24957234191716	1.3326838577192E-26	2.2659098936428099E-69
54058	'C21orf58'	-2.34948320353748	0.640746121113432	4.16226206067237E-74
54102	'CLIC6'	2.71285510830757	2.76122600851221E-8	3.2594153358244703E-9
54106	'TLR9'	3.69570019851904	0.374578532877216	0.0190612809629364
5420	'PODXL'	-2.2953227186205	1.04183561919404E-64	9.7690930116318E-74
54209	'TREM2'	8.22820302397083	8.02163846509343E-10	1.4575903773536098E-11
54210	'TREM1'	6.54537190679036	7.25682904577648E-14	5.35893704304317E-7
5424	'POLD1'	-2.04103425911754	9.171744673272E-4	2.52767874093639E-127
5427	'POLE2'	-2.9096371785464	0.160978020871304	2.6826951817763697E-43
542767	'PCOTH'	2.01179323783779	3.1510074987185197E-22	1.74197296095577E-20
54345	'SOX18'	2.17495071327801	0.127771753343512	0.0285439214000724
54443	'ANLN'	-4.62773362926685	2.58054452423983E-7	1.66509594907183E-230
54463	'RETREG1'	3.68832255504531	1.69894304749607E-6	5.959409634220151E-9
54478	'PIMREG'	-4.57909979615688	0.128719401077625	0.0
54504	'CPVL'	5.05278630582871	0.0150870326867535	0.0010119309376576
54511	'HMGCLL1'	4.69911371835614	0.0010930198555367	7.273936296899E-4
54538	'ROBO4'	-2.38731630600729	1.1979004067183E-35	5.3767292174790095E-12
54541	'DDIT4'	2.31459304449332	0.0022625038216677	1.10313914710076E-35
54549	'SDK2'	3.83368517828267	1.52901823341976E-7	8.98669501825812E-13
54550	'NECAB2'	2.08096982299164	0.004582464539563	4.210658282664E-4
54551	'MAGEL2'	6.65247195132814	2.19988046117599E-39	3.5707076320070597E-40
54674	'LRRN3'	-2.54479824327526	5.76880322679481E-6	1.73967495713999E-75
547	'KIF1A'	4.83092640518414	0.0028551638967863	2.65460790730695E-5
54742	'LY6K'	-3.10104038481067	4.037943603962E-4	1.17159964209905E-32
54757	'FAM20A'	6.04806505220921	0.051890096842782	7.80525232815709E-6
54760	'PCSK4'	2.38630909330239	0.0043303056502981	4.5325676963424E-19
54768	'HYDIN'	2.12374871248365	2.391886798016E-4	1.41436277082505E-11
54769	'DIRAS2'	7.62841339280923	7.778070325910549E-11	2.8835601584579E-10
54800	'KLHL24'	3.01393196305563	0.668448512184139	2.69462686351786E-126
54821	'ERCC6L'	-4.26850140627051	0.600271037363794	9.33713271377381E-128
54825	'CDHR2'	4.28533254369105	0.267277803478093	0.0125985347309809
54855	'TENT5C'	-2.05195619463739	6.652109272292621E-31	2.3804353040248202E-151
54858	'PGPEP1'	2.43253119150732	0.0065627860337028	1.0248427238698801E-293
54892	'NCAPG2'	-3.34802465484396	0.0120516380285347	0.0
54897	'CASZ1'	-2.60197599602524	0.396594483193235	1.54046036156005E-7
54908	'SPDL1'	-2.52511718285906	1.09825489518548E-5	7.96370231104569E-201
54922	'RASIP1'	-4.77073396508652	0.0429012998249619	5.00167673603884E-13
54932	'EXD3'	2.60519443550683	7.24902374971922E-13	2.19963142940659E-37
54933	'RHBDL2'	-2.38198658131197	0.414494849385648	6.65665205187218E-7
54937	'SOHLH2'	4.4959427525545	5.857685019303E-4	2.89219808575992E-9
54941	'RNF125'	3.32941742540205	0.163465028473951	7.439104815470621E-9
55010	'PARPBP'	-2.546591566161	0.261799321185485	2.40647822883133E-60
55038	'CDCA4'	-2.09783369883653	2.4280455108335E-10	4.8055430257028E-120
55055	'ZWILCH'	-2.18733553248632	0.571550124068328	4.0370296893392206E-151
55064	'SPATA6L'	2.16689524587245	0.849978906249588	9.78505938155364E-5
55065	'SLC52A1'	4.64382431357757	0.0013442858820685	8.894859246485E-4
5507	'PPP1R3C'	2.47397695024139	3.16001805668779E-5	7.219415931077449E-187
55083	'KIF26B'	4.914548844268	0.339347509038451	1.4017199731393401E-145
55107	'ANO1'	-5.93907345513244	0.742033609538558	2.43555482552802E-105
55118	'CRTAC1'	4.86767601211395	0.0534744294735957	0.0017696797553831
55143	'CDCA8'	-4.34690286430742	0.00106640330063	0.0
55165	'CEP55'	-4.24915431769398	5.62832988610962E-5	0.0
55215	'FANCI'	-2.78014653190716	0.0048413522979171	9.87358906663526E-237
5523	'PPP2R3A'	-2.03242244169285	0.0036863009619459	1.1373495092076701E-132
55244	'SLC47A1'	3.31002455642928	0.598584678991937	1.20744377768939E-7
55247	'NEIL3'	-4.87366141751354	0.756017666181436	6.126878894787329E-70
55258	'THNSL2'	3.04296240072241	6.02345152857766E-41	1.10993594953627E-73
55273	'TMEM100'	5.96150935767361	4.66419422454436E-44	9.146613665119941E-61
55281	'TMEM140'	4.15008098828097	6.23599187331441E-60	1.95094568054503E-98
55283	'MCOLN3'	5.04277667424069	1.81260732681556E-5	4.6877703922094E-8
55320	'MIS18BP1'	-2.04620996623969	1.90011775276307E-5	2.74918051649875E-76
55321	'TMEM74B'	6.21312366734145	7.82557163966372E-6	6.972675236946061E-9
55350	'VNN3'	6.98549198799543	0.0325041592948908	4.24910650360799E-8
55355	'HJURP'	-3.66055462020516	0.0030899003532787	0.0
55356	'SLC22A15'	3.67293795717414	0.609790674248036	2.5625458238759E-37
55359	'STYK1'	-2.55067315506793	0.617218741911008	4.929389997238E-8
55365	'TMEM176A'	6.9271879241062	6.19721847368739E-33	0.0
55388	'MCM10'	-3.99210465010871	0.123665359882001	1.08973084425817E-166
5540	'NPY4R'	-4.14713710594731	0.806991409058477	2.67991777821837E-5
55466	'DNAJA4'	-6.17216408775215	0.387896583444673	7.934722435124291E-9
5549	'PRELP'	2.72738530954273	4.04328598451146E-38	1.1229171785348602E-44
5552	'SRGN'	-3.48201667521968	0.181133644392127	2.14845838822267E-145
55521	'TRIM36'	2.0368061793215	0.0988808999932499	3.86566589965119E-14
5557	'PRIM1'	-2.35883904699134	0.0051817897761965	3.34184542096947E-40
55607	'PPP1R9A'	6.17008743667199	0.0012364347561091	4.35324833928783E-6
55619	'DOCK10'	-2.48073445178862	6.18169840709161E-43	1.92083153800513E-210
55635	'DEPDC1'	-4.43287690130967	0.255545992734255	1.1555566711102698E-258
55638	'SYBU'	2.68869389567342	2.89796858767891E-26	2.69689836739346E-34
55706	'NDC1'	-2.34092556384301	0.224286880198341	4.54795994550433E-172
55722	'CEP72'	-2.03613303066423	0.880251356401682	1.05482520588656E-14
55723	'ASF1B'	-3.16213314909238	0.0071063363099536	6.77110784006731E-199
55732	'C1orf112'	-2.3304731275687	0.205171435547607	1.74112988327672E-58
55753	'OGDHL'	4.23991578485788	1.01037647896649E-8	4.0406341781839E-15
55765	'INAVA'	-2.59750673436658	0.524873122991945	1.87466756840553E-5
55771	'PRR11'	-4.05935132026861	0.15092778576598	0.0
55779	'CFAP44'	2.2061819696167	0.060293056284472	1.45399358693069E-23
55789	'DEPDC1B'	-4.26655612928491	0.978628762494112	1.46700978887339E-71
55800	'SCN3B'	3.00669376423004	0.0721860403137365	2.21971581500302E-12
55805	'LRP2BP'	2.5775685382525	0.0075495922047944	8.81826870298728E-10
55815	'TSNAXIP1'	2.23576092159025	0.0270337739011689	5.66699136831436E-14
55839	'CENPN'	-2.72815056094876	9.22472883441161E-5	1.95612313504539E-172
55859	'BEX1'	6.03079614678973	0.0358886254397014	3.5573861899192903E-35
55872	'PBK'	-4.07497614891531	0.0014358752673947	1.53757398272529E-104
55885	'LMO3'	2.04472942155017	1.61701597705923E-5	0.0015314203239176
55889	'GOLGA6B'	3.58051822260342	0.643207919512157	0.0254873593244024
55890	'GPRC5C'	5.3532610843439	0.0492383791590358	2.367232002286E-4
55911	'APOBR'	4.3195709513171	0.0792979445949441	0.0029599403389964
55959	'SULF2'	6.34434422192914	2.1586310126444697E-18	0.0
55964	'SEPTIN3'	3.81504362340185	3.806885316767E-4	7.46409930191367E-44
56	'ACRV1'	4.66436130651519	0.032319886922421	0.0035950299918306
56000	'NXF3'	5.05343654662309	0.0447038951019739	0.0010444022367416
5602	'MAPK10'	-2.16467934531529	0.0084725091139828	3.45572729490446E-17
56101	'PCDHGB5'	-2.20784458721753	4.96904112117414E-78	5.61783748770985E-147
56102	'PCDHGB3'	2.13103008681438	1.0601755659082E-30	4.99701867451044E-67
56107	'PCDHGA9'	-3.14631368549103	0.80202565125162	5.73589871298976E-29
56122	'PCDHB14'	3.22239721586071	1.64887096466379E-22	1.34696234276603E-67
56123	'PCDHB13'	2.3393543503855	2.1383572823788697E-12	2.45432180172191E-21
56124	'PCDHB12'	3.56283732993456	1.2677544294526101E-9	2.1538402333168003E-15
56125	'PCDHB11'	5.04953078137971	8.23707843245149E-8	2.6434648014483998E-12
56126	'PCDHB10'	4.0117989076751	3.51124258024913E-39	2.61841001520979E-63
56127	'PCDHB9'	3.66858008130187	1.73406587561726E-9	1.3798021354434E-17
56128	'PCDHB8'	5.60789803094689	1.78929286696196E-23	1.21121807983045E-32
56129	'PCDHB7'	4.1195628552479	4.2838613705704103E-44	3.8440557036764E-65
56130	'PCDHB6'	5.62459146262128	4.41202839648497E-24	3.05168763076221E-27
56131	'PCDHB4'	5.15555958200888	1.97410532873783E-8	8.57070755350868E-13
56133	'PCDHB2'	4.76338622768877	1.35145898536933E-86	6.83920665616354E-135
56134	'PCDHAC2'	6.89295216322436	1.485393091444E-4	1.19441551485734E-7
56135	'PCDHAC1'	4.65363018678633	0.0505619021922921	0.0048965186727518
56137	'PCDHA12'	5.47942054889384	0.0062296080749327	2.173596031874E-4
56139	'PCDHA10'	4.2202654251521	6.33999484035274E-7	1.23925906406773E-9
56142	'PCDHA6'	4.03266725394859	1.34417413741133E-6	4.73301610964408E-7
56146	'PCDHA2'	4.49784770757684	6.96852750572437E-5	1.404336509755E-4
5618	'PRLR'	-2.28490992400332	6.06096612002568E-10	1.03620902979941E-5
56180	'MOSPD1'	2.10590381154296	4.95429580184216E-13	4.90255144067534E-174
56241	'SUSD2'	-2.18178630227538	0.694120316157721	9.03623202751039E-7
5627	'PROS1'	3.17504038510842	1.67271156204891E-116	0.0
56271	'BEX4'	2.36956780724746	0.84918146961677	5.1357068019678E-131
5629	'PROX1'	2.49450078661589	0.355288263135423	6.19576642659E-5
5646	'PRSS3'	-7.24600543601712	1.21598172138686E-12	7.13447578523928E-9
56475	'RPRM'	7.24731897858555	2.68193333634538E-5	8.30757030533337E-9
56479	'KCNQ5'	-2.68399652857448	0.881788705531113	1.90651862659999E-43
56521	'DNAJC12'	2.28987163706398	0.0184103647738746	1.92167762142768E-8
566	'AZU1'	5.19251429778009	3.32516270403276E-5	3.65650843138178E-6
56603	'CYP26B1'	2.10285966885268	0.0131862534961409	1.03544444006631E-6
5670	'PSG2'	-3.59585987512253	0.0878809757148414	0.0240838605653497
56704	'JPH1'	4.42836877166197	0.0411791961573355	1.930679625311E-4
56892	'TCIM'	6.0841688525981	4.737074858058341E-10	2.41890528285732E-187
56899	'ANKS1B'	2.14435179585385	0.108876649204841	0.0041499234284251
56953	'NT5M'	2.53876697485074	3.255747356134E-4	3.30986226114946E-10
56963	'RGMA'	2.2315154822044	2.3545412322445404E-15	1.07477966426737E-21
56964	'WDR93'	4.66034905407703	0.0324831968193884	0.0036358732464998
56977	'STOX2'	3.84206025460321	9.76007593462997E-74	9.906032229525331E-120
56992	'KIF15'	-3.97349150164333	0.795188776803766	1.74687882477957E-134
56999	'ADAMTS9'	2.27156527773266	1.65504411745146E-10	1.26121434043568E-39
57007	'ACKR3'	4.41903796524589	0.757745842061821	8.91941561964694E-75
57082	'KNL1'	-4.70471397669224	0.0488177567724142	8.05894477047773E-240
57101	'ANO2'	2.30130116254243	0.0031625013096528	0.0064043281141482
57125	'PLXDC1'	2.49217693560406	1.48926760881832E-8	7.31443796775853E-12
57126	'CD177'	2.53606597996418	0.0060129404265105	0.0079975865175951
57134	'MAN1C1'	3.11491758281809	1.74163852502613E-114	0.0
57188	'ADAMTSL3'	2.9098799738625	0.111039397532415	0.0031466665053672
57194	'ATP10A'	-2.39755867458482	2.45424019037621E-12	3.6507249579733395E-126
57211	'ADGRG6'	-3.74619281949812	0.0223235741761032	4.31480538151976E-148
57221	'ARFGEF3'	3.4652320868398	0.235606778304307	8.69257514503251E-13
57228	'SMAGP'	-2.48388332802268	1.30803324902942E-46	2.0384603480515703E-112
57232	'ZNF630'	5.35092173633876	1.65706128970355E-5	1.52037321285983E-6
5730	'PTGDS'	5.3184201433759	3.0286494251244E-26	0.0
57326	'PBXIP1'	2.11373712252166	1.324871949376E-4	0.0
57333	'RCN3'	-2.20054066231253	4.3245106267841303E-85	2.4577919357616397E-177
57338	'JPH3'	5.64611683415805	2.47645220680898E-7	4.25619724901069E-10
57393	'CLTRN'	2.69229405224872	0.0416181710672291	0.0016621939570659
5740	'PTGIS'	3.27656910601827	0.0067862154102739	5.985137923134E-4
57405	'SPC25'	-3.87331433824524	0.455185093469435	5.783726586508009E-107
5743	'PTGS2'	3.3626025170286	1.2771894525785999E-12	5.8856845506532705E-93
57447	'NDRG2'	3.50492961658204	8.66522104802156E-14	6.162530864898899E-19
5745	'PTH1R'	3.21387119820616	1.0645566487189802E-9	1.21664059379824E-14
57452	'GALNT16'	3.21268131678822	6.53016082271538E-33	9.189812697360339E-164
57460	'PPM1H'	2.11119815496949	0.168941907116915	5.52968203157742E-21
57468	'SLC12A5'	4.16100356980773	0.0023177821596456	2.58540092069412E-5
57475	'PLEKHH1'	2.62917322996733	0.518573745916751	2.37679226235552E-10
57480	'PLEKHG1'	6.22698704392891	1.64041613875222E-28	1.85124660325565E-27
57482	'CRACD'	3.02603403270245	2.45859340933368E-10	1.14693825879856E-98
575	'ADGRB1'	7.25830048628611	5.83964147533659E-7	2.6713399402617404E-9
57501	'CFAP92'	3.10273320456315	0.003181495911858	3.202373219667E-4
57509	'MTUS1'	2.987093796512	3.5971539957559904E-25	1.10331647596431E-34
57524	'CASKIN1'	4.89980439071112	4.82829670811331E-6	8.520543565881589E-30
57552	'NCEH1'	-2.61625158417119	1.866464244414E-4	2.39790607527877E-231
57568	'SIPA1L2'	3.28882890172362	9.46246893580711E-34	4.92495624770492E-241
57575	'PCDH10'	-3.02863706416999	1.42459918312521E-16	7.0780225203987E-22
57578	'UNC79'	2.6865999883468	0.48152000832789	0.0083204518178556
57593	'EBF4'	4.00582059081463	6.753971902574381E-19	7.78290286715012E-85
57595	'PDZD4'	2.8302765901124	2.70300494128923E-5	2.59302546937801E-22
57622	'LRFN1'	2.64599567060661	2.145843617681E-4	2.92881715533051E-19
57633	'LRRN1'	8.23760808898217	3.14279766708585E-12	8.41880025187125E-12
57644	'MYH7B'	2.14210860227659	0.0337117159378099	0.0048765772824091
57650	'CIP2A'	-3.43290060627215	0.223816812415929	2.00366561348844E-223
5768	'QSOX1'	2.33312084488917	3.40972447839927E-75	0.0
57692	'MAGEE1'	2.20165576252337	8.1746925351596E-23	1.12563504928078E-26
57705	'WDFY4'	4.96483692872564	0.0179608001511776	0.0013608865057666
57709	'SLC7A14'	2.09330220789624	1.86346877740184E-16	2.53821817125076E-144
57717	'PCDHB16'	3.84370813330016	6.1552975224487E-11	6.67857409561987E-52
57821	'CCDC181'	2.17766227931744	0.0039046975930077	1.84394199965162E-5
57822	'GRHL3'	4.52312685672698	0.0288383482009941	0.001495953672138
57828	'CATSPERG'	4.05752680678742	0.0498872732579586	0.0012199579816757
57835	'SLC4A5'	5.05763671366638	8.706173964393E-4	7.50378544316224E-6
57863	'CADM3'	3.45868652899485	0.0960497191270178	2.100952997749E-4
5799	'PTPRN2'	4.73005151629897	3.07033674227182E-8	1.6663329937531998E-12
580	'BARD1'	-2.76995186635876	0.0054079111695218	1.34513356475096E-83
5800	'PTPRO'	3.04232437163541	0.0654038119663317	0.0067760066739216
58191	'CXCL16'	4.03895014229712	1.04130019582515E-20	1.3925469549495401E-46
58528	'RRAGD'	9.58021862153046	0.0022370930193099	7.111671573213059E-16
5880	'RAC2'	-2.05806778137844	1.0182552289494999E-63	7.82656215091359E-89
5888	'RAD51'	-2.92713650468492	0.397910707438404	4.4519480081828905E-91
5891	'MOK'	-2.73039518497257	0.328652237564688	4.65526659182547E-139
59084	'ENPP5'	5.75511941815032	1.22629073742975E-5	9.17064617545748E-6
5909	'RAP1GAP'	3.1389054526642	0.896578508500191	2.28424945952629E-10
5919	'RARRES2'	4.31261297537695	1.39318333786417E-97	5.93709456311895E-266
5920	'PLAAT4'	4.05681764941148	9.07564003795503E-22	1.38220388063944E-45
59284	'CACNG7'	2.69603451899064	5.214359848997E-4	6.03011916057311E-15
5933	'RBL1'	-2.63642748176976	6.313963453959E-4	6.15555321065745E-121
59353	'TMEM35A'	2.89183859890802	3.2921373413190997E-14	4.4758514408125794E-238
5950	'RBP4'	2.48179251569173	0.0080712113803454	2.559499025062E-4
5957	'RCVRN'	4.24857915867126	0.0068551347450074	0.003711451221642
5972	'REN'	-5.45315147128124	0.512161293686335	1.240158873375E-4
5973	'RENBP'	6.8697453791378	1.4509926427995699E-34	2.62524132112501E-61
5979	'RET'	3.08125344425438	0.0116647989280848	7.40689669104895E-15
5983	'RFC3'	-2.70680331533132	0.0055619783756873	2.34489926091591E-121
5985	'RFC5'	-2.21034255415376	0.981613105857716	2.59082162766496E-82
5997	'RGS2'	3.95585190524052	4.353416771048E-4	2.08222815943445E-292
5999	'RGS4'	-3.38040296313286	3.5456545533511696E-11	5.00852459208842E-125
6006	'RHCE'	2.49599948693966	0.0443809894297555	9.214671168902E-4
60468	'BACH2'	2.16216175237057	9.42401882570136E-7	4.2587040801779404E-17
60494	'CCDC81'	-2.24983842898465	7.990270425965E-4	5.61702036312029E-23
60677	'CELF6'	4.86491230720844	9.296358815738131E-14	7.29037614580053E-28
60680	'CELF5'	3.01074059719535	0.837633289588087	0.0285083785355803
6092	'ROBO2'	2.23046956368416	0.0106546635241516	2.4922240087756202E-31
6096	'RORB'	4.54873581848223	0.601435003154613	0.0052934561485965
619279	'ZNF704'	3.05504471517924	0.0037033915937466	0.0020622831512349
6236	'RRAD'	3.71511327132109	2.99382129215344E-5	2.52985300117939E-132
6240	'RRM1'	-2.41655321015864	0.0594093248248595	0.0
6241	'RRM2'	-4.08519630506604	0.509125234502637	0.0
6275	'S100A4'	-4.24360344603306	0.623984037274271	4.0310686252471596E-187
63027	'SLC22A23'	3.34191250956027	7.48387918495582E-15	1.06608502724102E-7
6303	'SAT1'	3.24386816957881	1.14340721253596E-39	0.0
6304	'SATB1'	2.40243331667299	1.03262983316781E-16	1.47612214337463E-85
6319	'SCD'	2.54156445429331	0.147350118336795	0.0
6326	'SCN2A'	2.61442771732931	1.3945047228025001E-61	9.811403962790349E-77
6327	'SCN2B'	3.52482416196952	5.31979188781568E-17	2.6194372706463503E-58
6332	'SCN7A'	4.07709352527188	3.4466687187760604E-47	9.06903996454443E-74
6337	'SCNN1A'	2.17395876534539	0.301578027530099	0.0277305845210847
634	'CEACAM1'	4.55094941972008	0.0482052316936622	0.0056888018474481
6370	'CCL25'	3.96109208608467	0.134847058598433	0.0291227845005461
6372	'CXCL6'	4.95163749638014	1.8662185464659E-22	2.87416367692E-4
6374	'CXCL5'	2.31084081255966	1.11099090524481E-20	7.07090911027454E-9
6376	'CX3CL1'	2.74331559933412	0.505227243442648	2.196556257787E-4
63827	'BCAN'	2.6848041851333	0.420793362323872	0.0114181776981042
6387	'CXCL12'	-2.19813687452169	6.42979333135126E-27	4.79241130388408E-96
63895	'PIEZO2'	3.37153633044591	4.78716593585243E-7	0.0
639	'PRDM1'	-2.01928703982446	5.0902828471468896E-55	2.51879479747051E-20
63910	'SLC17A9'	-6.10002183508779	1.94526715507545E-35	3.49755084020333E-66
63922	'CHTF18'	-2.15061235499019	0.720810109405778	1.33653910138071E-88
63934	'ZNF667'	2.12431991164716	0.153359357888038	2.32366903863788E-39
63951	'DMRTA1'	2.24355286941688	0.71533000144038	0.0012406569242906
63967	'CLSPN'	-3.64763492147573	0.155223653249421	1.86814486733672E-265
63976	'PRDM16'	-3.53932203032516	0.756017666181436	7.8216584973941E-5
64064	'OXCT2'	-3.78216062647956	0.170133331947964	2.80131287919461E-14
64067	'NPAS3'	5.60252785635571	0.0360995838553503	8.2566063230584E-5
64084	'CLSTN2'	3.06395005563916	0.0996341908446113	5.244282680996E-4
64090	'GAL3ST2'	2.46059966052518	0.0022889264718716	9.89035286304E-4
64091	'POPDC2'	3.1276348423737	0.0010599116506989	1.92605799143892E-5
64093	'SMOC1'	-8.42111145453147	1.0557553427919199E-11	1.90155534906644E-12
641	'BLM'	-3.29292805461034	0.480466416780816	1.13218088371399E-74
64105	'CENPK'	-3.22276324649544	0.588207497952771	1.3811503275004699E-77
64108	'RTP4'	3.19180815056163	0.0114467411887525	0.0179395402065191
64116	'SLC39A8'	2.96069693915855	0.96219611269226	2.1544860881231E-37
64122	'FN3K'	2.09962265221585	0.0703079531793273	1.52853833958073E-44
64123	'ADGRL4'	-2.86085692123394	1.90893463744253E-115	8.74336142338847E-75
64129	'TINAGL1'	-2.83753780874542	0.905904125626337	0.0126585405697956
64131	'XYLT1'	-2.19721354768385	4.383047588736E-4	6.23830701060708E-170
6414	'SELENOP'	5.75991344036388	3.45661043383941E-21	8.14503488813815E-196
641455	'POTEM'	4.80572272234621	0.0113586470278515	4.868168025103E-4
64151	'NCAPG'	-4.29672313894209	0.0297641754476351	0.0
641700	'ECSCR'	-4.77058417337145	5.17986547408643E-6	3.60004337937288E-7
6423	'SFRP2'	4.13607289205761	0.79821669634506	0.0219250160837397
6424	'SFRP4'	4.54815953755497	0.0423663167097548	0.0053018686832105
642987	'TMEM232'	2.3394781944862	0.0011396215267746	6.90558600518621E-5
643314	'KIAA0754'	-2.0624921013904	9.08138210525816E-5	1.19645606358412E-49
64332	'NFKBIZ'	2.88811431527744	0.0021718107976947	0.0
643382	'TMEM253'	4.84939205036643	1.4558281417179901E-10	2.67587697773751E-13
643669	'CCER2'	3.80640223192446	0.343743433092353	0.0133245582347607
643866	'CBLN3'	2.10163248286558	0.0015945859233277	4.78918199549638E-35
64388	'GREM2'	-2.92583472658115	1.06005460240968E-22	3.58770561525655E-55
64399	'HHIP'	-5.56794050075686	0.136680533289421	9.05715360484894E-13
6441	'SFTPD'	4.1293942511692	0.103266976031399	0.0190375160868524
6446	'SGK1'	2.0989454762483	0.755861740301602	2.1743690234939798E-300
6447	'SCG5'	-4.48636557998038	8.8075187635214E-59	1.2659232184403901E-17
6450	'SH3BGR'	2.05292586038999	0.0533177918960893	7.49378954507043E-10
64506	'CPEB1'	2.79660810481347	0.0498797845739087	7.12136778195981E-112
64518	'TEKT3'	2.993572205661	0.0119354362801718	7.210962962974E-4
6456	'SH3GL2'	2.35656098400902	0.996490476627204	8.38743873271882E-5
64577	'ALDH8A1'	2.86773570484447	0.165438214911445	1.53410372709691E-5
645811	'CCDC154'	3.88771197145603	0.0016849341361263	9.02976285635795E-7
646	'BNC1'	-7.58663746118759	0.0337099673186967	8.254348205454301E-10
6462	'SHBG'	2.01590669316958	0.311336240762	4.71004130389986E-5
64651	'CSRNP1'	2.01127938744518	0.176875106995355	7.22920237918664E-173
646915	'ZNF806'	4.76541107498653	0.0268957891033179	0.0026288789906395
646962	'HRCT1'	-2.0064139219161	0.355852807059285	5.30478102428204E-7
647309	'GMNC'	-3.10910544444163	0.595711232067749	2.1725042794993E-5
64785	'GINS3'	-2.28455217177557	0.88349390327612	7.10796585729584E-52
64793	'CEP85'	-2.03538492498865	0.0047863964531343	1.25424591545651E-64
64800	'EFCAB6'	2.37668649409866	3.144774615884E-4	1.777260236381E-4
6489	'ST8SIA1'	5.56696487034085	1.16670514391296E-22	8.03736653653489E-27
6491	'STIL'	-2.65158619235881	0.552518280961292	9.00266462077295E-131
6493	'SIM2'	-8.80865792278773	1.303659941933E-4	1.4372992247316E-13
64946	'CENPH'	-2.64441147239899	0.136496887527813	5.473826476385911E-61
650	'BMP2'	2.20686647415649	1.70696866789562E-51	9.266235934755969E-62
6503	'SLA'	2.36761978180162	0.0742402315597029	0.0160286906019249
6511	'SLC1A6'	4.1344261368789	0.102561418937868	0.0188067841468311
6512	'SLC1A7'	2.26860622042613	4.84036510828857E-7	8.38488929481782E-8
6515	'SLC2A3'	2.0520681032298	1.2853080391965402E-9	1.39808347705695E-267
652	'BMP4'	2.32393233235745	5.5494735680941E-110	4.1570124714856696E-216
65266	'WNK4'	-4.23459080611481	0.379661870291073	8.9752960810607E-137
65268	'WNK2'	4.28008529414666	1.27643822312661E-5	0.0127673593589214
653	'BMP5'	5.49623322967369	5.371275673818571E-10	2.52178877239057E-12
653269	'POTEI'	4.80821871327766	6.991170340383E-4	4.805656318374E-4
653641	'GOLGA6C'	4.66754663290001	0.0426788806983901	0.0042469415987991
653820	'FAM72B'	-2.64017877177786	0.845198046259873	4.7368781728914E-29
6539	'SLC6A12'	3.73707839741646	0.0177151741122325	4.08775237962849E-6
6541	'SLC7A1'	-2.07606169112098	2.5705662852703704E-91	3.23040991073413E-238
6545	'SLC7A4'	4.4230347731834	0.119088024902957	0.0080202341703811
65987	'KCTD14'	-5.45568934580066	0.871749247424845	1.2651015071E-4
65999	'LRRC61'	-4.55026137809794	0.88349390327612	0.0016459206077763
66000	'TMEM108'	2.11029887347387	1.79103983562338E-7	4.49696968169027E-13
66004	'LYNX1'	2.59185668944765	6.6751638355942E-11	3.1081206423131898E-164
6616	'SNAP25'	2.27967886597235	9.153515356442559E-42	1.5629220688630599E-62
6622	'SNCA'	4.60312227778556	0.304187421867473	6.07801469390033E-281
6648	'SOD2'	2.12246910283763	1.9538908258021E-21	0.0
6659	'SOX4'	2.31327005022319	0.865309317749794	7.55596201374553E-197
668	'FOXL2'	2.55670616628641	0.0859590481421078	5.02331607561929E-5
6695	'SPOCK1'	-2.19134692402951	3.19154092382951E-8	5.53242523543091E-113
672	'BRCA1'	-2.4764433695691	0.0063019650666394	7.849402340670651E-110
675	'BRCA2'	-2.93171452040934	0.0759624461964214	4.86700758198333E-72
6751	'SSTR1'	-2.37202554516158	2.125266154814E-10	1.53929840052041E-71
6769	'STAC'	-5.27809119447953	0.028116162863913	6.434018906994321E-9
6790	'AURKA'	-2.3387694781461	1.89334527112636E-9	6.272325944019689E-262
6799	'SULT1A2'	2.63048554092818	0.0668139206730079	7.06605108630089E-6
6819	'SULT1C2'	7.31723477620722	1.87879199434674E-5	5.93301713154021E-9
6820	'SULT2B1'	3.68911839507548	0.0018991214768876	0.0039249559197897
684	'BST2'	3.97515257103288	1.772929266672E-4	5.56570433504761E-14
685	'BTC'	4.5257317713346	0.0026756667729372	0.0014668338165919
6866	'TAC3'	3.1389683900727	5.34964375744207E-10	1.74440893628673E-16
6869	'TACR1'	-4.59441357630051	0.972432170100967	2.19889924561532E-8
687	'KLF9'	4.38200939313097	2.19197064837832E-6	0.0
6919	'TCEA2'	2.04039596208406	7.115284313362731E-21	1.1777842444236E-103
6941	'TCF19'	-3.59067807994612	3.336541530831E-4	0.0
6943	'TCF21'	2.15786316127517	5.5576123811530694E-36	5.9536655212694204E-297
6954	'TCP11'	-2.43360540279653	0.0047143880823454	0.0086998404145553
699	'BUB1'	-4.13535104578038	0.0973439513622458	0.0
6999	'TDO2'	2.70414054803987	8.8004709129761E-5	1.60755665627291E-5
70	'ACTC1'	-6.75302119563186	0.389011199489258	1.47938992594557E-7
701	'BUB1B'	-3.93209755645348	0.0380177605337888	0.0
7038	'TG'	3.37467039131554	0.88349390327612	8.41628857592203E-16
7062	'TCHH'	2.27310615477768	0.24920656449678	0.0104891911264223
7071	'KLF10'	2.3220278338243	3.0425435393756204E-35	4.83689606941534E-264
7079	'TIMP4'	-3.65479598496401	0.0010884838465143	1.21964847136865E-13
7083	'TK1'	-3.81261628639428	4.6183474039442E-11	0.0
7093	'TLL2'	2.16330128736504	0.0108954421302131	7.699107004795E-4
7097	'TLR2'	3.84871320291777	1.66628770769521E-5	1.07443458641178E-6
7098	'TLR3'	3.12849113740729	2.28804981620818E-19	1.3519948745523699E-33
7099	'TLR4'	4.24530880948547	0.0083623986893937	0.0039890910881465
710	'SERPING1'	3.406829583334	1.51609887208212E-165	8.258189166991141E-111
7102	'TSPAN7'	2.48043464768817	0.964599419442529	0.0096680175149793
7104	'TM4SF4'	-2.59585073498948	0.438781665020823	0.0105429382462118
7108	'TM7SF2'	2.283731825771	6.73929664374946E-5	1.58629785385376E-54
7111	'TMOD1'	3.02862361407073	7.76103358376525E-5	4.26268991475912E-143
7112	'TMPO'	-3.12620264785918	0.100189770153328	0.0
7127	'TNFAIP2'	-2.64252459301496	8.635577110357299E-123	5.21592923581931E-135
7148	'TNXB'	6.99397227248298	9.15821658921916E-101	1.92746648149976E-246
715	'C1R'	2.52084838540351	2.96426291779693E-96	6.94446825922927E-266
7153	'TOP2A'	-4.36731990803266	7.59438190075492E-6	0.0
716	'C1S'	2.8647204479492	9.83535366003945E-69	0.0
717	'C2'	4.88739046689994	1.07491375584136E-27	1.4854104055934E-62
718	'C3'	7.17537601987728	2.75239344258464E-28	1.8741212948364098E-138
72	'ACTG2'	-2.68727936173233	0.458290870264113	0.0
720	'C4A'	2.61464003442464	7.38394524485148E-20	5.3004793457470994E-83
721	'C4B'	7.05725855379705	6.5945371434322E-6	4.7582268905607E-55
723790	'H2AC19'	21.0414524605632	0.98191762534754	7.27386042426713E-8
7272	'TTK'	-4.06859502199659	0.0646526319884291	1.19015644364951E-182
728621	'CCDC30'	3.78999134250114	9.359377747533E-4	2.60357373402737E-16
728689	'EIF3CL'	4.73991086957402	0.923533991663005	1.58302504303327E-26
728763	'CROCC2'	4.87069830327065	0.0523337557011846	0.0017296520544075
728780	'ANKDD1B'	2.17829864805344	0.93182864935623	0.0304148684766666
728833	'FAM72D'	-2.68794619661362	0.78328326701607	1.62653939859333E-20
729264	'TP53TG3D'	4.96030735969856	0.0515302027359218	0.0014182482816516
729359	'PLIN4'	4.1781817443515	1.79196922497671E-7	1.03565642795462E-10
7294	'TXK'	2.55222342572257	0.0236101137960484	1.006516898329E-4
7298	'TYMS'	-2.24225838284948	1.28615632419502E-20	0.0
730	'C7'	4.60012404341303	7.50376798371923E-43	2.49494421533731E-154
731220	'RFX8'	-2.01904483461158	4.36812950061248E-135	3.17652323982373E-33
7348	'UPK1B'	-5.03974232707746	0.981613105857716	1.678949887142E-4
7349	'UCN'	2.55219856106401	0.0871720104264023	7.63762690387254E-5
7351	'UCP2'	-2.40135471476046	0.0018529881283001	1.35628511527112E-84
7373	'COL14A1'	3.87579683018858	2.2821812052071098E-12	2.02574452085451E-90
7398	'USP1'	-2.19204762420364	0.119652808600778	6.955367082857411E-154
7412	'VCAM1'	4.89848803610217	1.10590781312452E-10	6.738447731561589E-92
7430	'EZR'	-2.50900833657449	8.77978192047931E-5	0.0
7434	'VIPR2'	4.41331532745375	0.150241230945602	0.010198516438885
7448	'VTN'	2.53721690927326	4.3491484895115E-19	5.5327191250378E-34
7450	'VWF'	2.21881768704454	0.14228396506679	6.590722468030551E-10
7454	'WAS'	2.87755571643901	0.145828950782118	4.071443487444E-4
7468	'NSD2'	-2.45999561411235	0.0623953247896594	0.0
7472	'WNT2'	2.88462437784928	1.3343339833709899E-42	1.1589945331579401E-39
7477	'WNT7B'	-4.11550535979925	2.39084327654022E-28	6.30492696073558E-12
7481	'WNT11'	3.10345149908003	0.421127520667795	0.0014989491717393
7498	'XDH'	-2.54194006926848	2.26715943075059E-18	1.30920494817002E-7
7512	'XPNPEP2'	2.90927989924419	0.0165611791166849	0.0040525539639134
7516	'XRCC2'	-2.99067614211425	0.778641206289555	2.72920762738037E-53
753	'LDLRAD4'	3.80022943905169	0.0457841416914952	0.0026717364411838
7535	'ZAP70'	2.19940808813255	0.0233184425989395	0.0014512598921544
7538	'ZFP36'	3.23653582251637	1.28126359334413E-8	0.0
768206	'PRCD'	4.2564379120651	1.88684053768332E-6	1.1823695872423E-27
770	'CA11'	3.18482206249737	1.6696547979924702E-19	7.75687921854369E-50
7730	'ZNF177'	2.17595399975533	4.68944103640398E-6	5.54959207373176E-22
776	'CACNA1D'	5.46309659546819	9.22832127742971E-6	7.72223046942898E-7
7781	'SLC30A3'	-2.6342573608998	0.0050041068010192	0.0243120316676944
783	'CACNB2'	2.29391343764916	0.407505786863946	3.71887631995158E-7
7832	'BTG2'	3.7447376536469	5.45730437676374E-5	0.0
7850	'IL1R2'	4.54598822150277	0.350334833389368	0.0053336176397611
7851	'MALL'	-5.74243790653182	0.88349390327612	4.80355123252869E-29
78997	'GDAP1L1'	7.2079790718982	2.96845083862376E-5	1.09778511192912E-8
79000	'AUNIP'	-2.60165986765791	0.532749107946884	2.3258284560400003E-18
79019	'CENPM'	-4.37793574546102	0.650778463773408	1.24022670199154E-155
7903	'ST8SIA4'	6.09822625429809	8.22605363635544E-17	3.96638761810435E-19
79041	'TMEM38A'	2.37239607106136	7.94808492268367E-10	4.47747897835473E-19
79075	'DSCC1'	-2.95520915510194	0.147627613146455	1.94706560338674E-65
79090	'TRAPPC6A'	2.50240167003828	3.41692041111075E-12	5.46066154027109E-47
7913	'DEK'	-2.4034401829177	1.37835382587E-4	4.1455075387718205E-233
79132	'DHX58'	3.41163497662017	1.21741642149813E-17	6.29726946410792E-46
79148	'MMP28'	2.39558882085995	0.0037604147856006	9.591700162956E-4
79172	'CENPO'	-2.22167754610801	0.425106200099416	4.54361400126552E-156
79365	'BHLHE41'	2.59997039418591	8.365991321616009E-33	1.13205180862247E-50
794	'CALB2'	3.20784773336432	1.522233570783E-4	1.16398732489768E-72
79400	'NOX5'	3.58803780019696	4.94691383650514E-11	5.5363651065627506E-15
79589	'RNF128'	2.26093350369051	3.84937311791926E-8	1.7999756159576998E-12
79603	'CERS4'	3.74044305212643	2.89308041261776E-29	5.78481756660926E-150
79605	'PGBD5'	3.54056818525448	2.97295359228398E-8	4.253416115775299E-56
79611	'ACSS3'	2.38783420842719	1.6066474425930302E-15	3.05455492421921E-79
79632	'FAM184A'	3.09358641242835	3.06234085498945E-8	4.40238694702118E-11
79656	'BEND5'	2.5320859937519	0.0368030607514322	9.78422078313129E-8
79661	'NEIL1'	2.41824430929474	1.2155290525372E-5	2.53351799034274E-14
79682	'CENPU'	-3.1733648199374	0.129462812111336	6.18287134873887E-161
79698	'ZMAT4'	3.12626903187618	3.724696991557E-4	2.24073808680981E-5
797	'CALCB'	4.1293942511692	0.103266976031399	0.0190375160868524
79733	'E2F8'	-4.2143448579197	0.0983658409116463	9.138786817938479E-77
79740	'ZBBX'	3.96679966096665	0.150554460396793	0.0310554777515191
7976	'FZD3'	2.910617312953	4.55612620789315E-5	9.425664866531E-4
79762	'C1orf115'	2.99761845961612	2.27386912100311E-13	6.60008481081742E-41
79772	'MCTP1'	3.17179253067649	3.23974958743973E-30	2.41934643687611E-32
79781	'IQCA1'	5.2114800544206	0.0062906365090222	4.299166263469E-4
79789	'CLMN'	4.61129353516744	1.64087763373235E-13	7.27341163044014E-34
7980	'TFPI2'	-2.64342107549512	3.43242591756397E-29	7.470369805682529E-36
79801	'SHCBP1'	-4.36091689786717	0.0011786684656344	0.0
79814	'AGMAT'	-2.04769119061806	0.0145172980089694	1.21374649152E-4
79816	'TLE6'	2.379514151216	0.0196945286923239	0.0045105153178478
79817	'MOB3B'	3.45398249050202	0.0148178161561602	3.1572284650279E-5
79822	'ARHGAP28'	2.17299576347313	7.341575150544151E-67	2.05445256353993E-61
79825	'EFCC1'	6.53940463375141	2.96877550425535E-10	7.4050016186318E-10
79836	'LONRF3'	2.35033365852748	1.44041709077325E-11	0.0026890755360907
79839	'CCDC102B'	5.2121157078817	8.49894676504698E-27	1.88448277348514E-229
79843	'FAM124B'	4.13585212094017	0.484033201838646	0.020779534362086
79846	'CFAP69'	2.72849731352855	0.429573917133148	3.14082559031712E-13
79853	'TM4SF20'	-4.2128485408026		0.0126504993068389
79866	'BORA'	-2.46034743217297	0.981613105857716	3.0768343091769402E-52
79883	'PODNL1'	2.26722416950064	1.68124447632186E-23	1.6279591447397102E-47
79895	'ATP8B4'	4.22261774067327	4.31327020444045E-6	3.46316764450311E-37
79915	'ATAD5'	-2.68355277572833	0.0710341398730339	2.5276168428402E-51
79931	'TNIP3'	-3.51146116392886	3.58646104031505E-18	9.29474875288671E-5
79933	'SYNPO2L'	-3.41346878955712	0.0780378396620488	9.810640872120869E-34
79948	'PLPPR3'	2.90442934962105	1.12336816815336E-62	3.72902935855932E-97
79953	'SYNDIG1'	6.64557951938784	2.47262105691543E-8	3.0530346049317E-14
79968	'WDR76'	-2.81644202589894	1.9637785659561E-5	1.95428508965687E-156
79987	'SVEP1'	2.56719498784515	0.0	0.0
79993	'ELOVL7'	3.19318322196221	3.045108353704E-4	0.0184230950904628
80022	'MYO15B'	5.56071282131182	4.140230978371941E-31	7.59205301794763E-50
80071	'CCDC15'	-2.6057942409634	0.0223864125433122	3.11041436800484E-27
80108	'ZFP2'	3.43200839244267	9.39886406935973E-10	1.14339211811675E-14
80144	'FRAS1'	4.0016829821428	2.61933545734039E-12	9.00020364677315E-23
80164	'PRR36'	2.10832182321011	0.738420072830202	0.0155004040346246
80183	'RUBCNL'	4.52349226793498	0.756017666181436	0.0014064989866286
80221	'ACSF2'	2.07739986601479	1.04430791964161E-30	2.28182984561082E-101
80235	'PIGZ'	2.10359219941008	1.0354280935027599E-11	1.58929355579818E-10
80243	'PREX2'	5.54816202612958	0.0018991214768876	9.6868622274182E-5
80274	'SCUBE1'	2.56549362221397	0.01613204302174	0.0030914796123392
80328	'ULBP2'	-2.43001724123944	9.94186953518602E-19	8.182035687372189E-43
80332	'ADAM33'	-2.05777101676339	0.0048521195946577	4.68692720258758E-100
80704	'SLC19A3'	6.83187606938734	3.53277160719062E-6	3.11053333031274E-8
80705	'TSGA10'	2.04535256364233	0.0855404148682327	3.41741602539673E-8
80725	'SRCIN1'	3.62945827047386	0.0932876677371491	0.0052772056100541
80726	'IQCN'	2.58571236601197	3.52611627528819E-7	1.0095072473759502E-9
8076	'MFAP5'	-2.14158794389207	0.161152923526031	0.0018145481215031
80760	'ITIH5'	5.11581132657496	6.14676526129072E-81	0.0
80816	'ASXL3'	4.29962602587474	0.003589826177496	4.08246848171049E-10
80831	'APOL5'	-2.96727814365181	0.539115316161952	6.458679999932E-4
80896	'NPL'	3.41199637932636	1.231370195171E-4	5.28076359212724E-15
8120	'AP3B2'	4.7251176170815	1.7245696886289E-8	3.65896923492652E-16
8140	'SLC7A5'	-2.38761600574174	8.51318406993739E-102	8.5809926019096E-204
816	'CAMK2B'	2.94019090138042	0.294138800434447	8.41156958124982E-5
81610	'FAM83D'	-4.120241642292	0.0036313551235319	0.0
81620	'CDT1'	-3.02275279075395	0.30429034357066	8.13038176056595E-191
81624	'DIAPH3'	-3.4911265164323	7.54707598776605E-12	8.99215408498328E-270
81704	'DOCK8'	5.64513364294931	0.122817660812265	1.35147965307572E-5
81831	'NETO2'	-2.02449639751613	1.37100850845448E-24	1.87339156295279E-125
8208	'CHAF1B'	-2.54871415849853	7.0544254470742E-7	1.4811433204975398E-126
8292	'COLQ'	2.3492143725658	8.804443560057751E-9	1.34741632977363E-16
8313	'AXIN2'	2.32764717730153	3.20012287777543E-20	8.55884571127794E-36
8317	'CDC7'	-2.19139593046926	0.719461450133334	6.534508828122149E-42
8318	'CDC45'	-3.93733234918859	0.424315254745099	5.031986653017311E-190
8331	'H2AC14'	-4.18288101649636	0.695363982812518	0.0040355486648465
8334	'H2AC6'	2.12693937707436	0.0519984721946018	2.83250201846741E-68
8337	'H2AC18'	2.52964394886235	2.80362324941558E-7	1.90029258235184E-107
8338	'H2AC20'	-2.3225018566248	0.318976218802771	1.85315271418862E-5
8345	'H2BC9'	-2.63856672291363	0.787766108528424	3.9997163530105E-6
83461	'CDCA3'	-3.85108516671459	7.94081874714543E-5	0.0
83463	'MXD3'	-2.29757491043148	5.54662898172318E-6	3.7316893297221E-50
8349	'H2BC21'	2.71919113964715	0.0483688779472353	4.43453619447642E-202
83540	'NUF2'	-4.32111932719703	0.289854527492273	3.59046667381811E-193
83546	'RTBDN'	4.93529196837556	3.285718448411E-4	1.45692977773391E-5
8358	'H3C2'	-3.13803287692839	0.549336037696118	0.0216366515952716
83643	'CCDC3'	2.04281411033795	1.4505990759209E-64	3.4362746484163E-48
8365	'H4C8'	3.31974597255995	0.339596724741877	2.53834986209329E-20
83657	'DYNLRB2'	5.35607414824961	0.0038929864752406	2.319395323319E-4
83755	'KRTAP4-12'	-2.02475030389784	0.247588519748558	0.0126866105822138
8382	'NME5'	4.14592898823608	8.85893609857123E-7	1.2391993531672798E-11
83854	'ANGPTL6'	2.53569213497719	0.915387154848366	0.006500368663786
83875	'BCO2'	2.39739428842109	2.87042785471E-4	3.43074356124556E-7
83876	'MRO'	2.91340170843639	0.0048336415800863	0.0141834069036473
83879	'CDCA7'	-2.38669869340972	1.82711842131502E-7	3.95206821411837E-126
83886	'PRSS27'	3.37980271352648	0.0016641699386751	7.16080602590962E-8
83903	'HASPIN'	-3.7254084844782	0.251789154733425	1.67860953379351E-54
83959	'SLC4A11'	2.0997761394546	4.80627591334284E-5	4.43724408259717E-53
83988	'NCALD'	-2.48471842522563	0.0983437117001885	0.0180461905346293
83990	'BRIP1'	-2.55026827983981	4.93383410446285E-7	8.095020236236631E-111
84034	'EMILIN2'	-2.47197355633695	0.264531885383974	1.84641509261386E-33
84057	'MND1'	-2.87936168280773	0.220445293988521	4.900565746753371E-31
84063	'KIRREL2'	5.883024410567	1.536161660232E-4	4.19208208009764E-6
84070	'FAM186B'	2.76799909588701	0.645522162184487	7.726744896837E-4
84073	'MYCBPAP'	2.80655889783846	3.01416360705047E-5	1.70412585480044E-6
84141	'EVA1A'	-2.09961659581643	0.0016937293028737	6.3242812533806895E-114
84152	'PPP1R1B'	4.38689125034462	0.0057670377159899	0.0026131785967086
84179	'SLC49A3'	2.15611740562729	8.7487611843055E-15	7.09820163482109E-14
84189	'SLITRK6'	4.53128758036324	2.26895854742513E-31	5.01570382654725E-74
84210	'ANKRD20A1'	2.59212126863402	0.331064962192726	0.0062743901950292
84217	'ZMYND12'	2.60854165802095	0.0100543593193761	0.0294325861749445
84225	'ZMYND15'	3.27137043206344	0.0261898891921624	5.577931962388E-4
84230	'LRRC8C'	-2.46877947726518	1.0689709192802899E-18	3.6198062576840205E-188
8424	'BBOX1'	4.54439198659161	0.0952120860788881	0.0053570646501188
8425	'LTBP4'	2.60542234745507	3.40150011522018E-64	5.91232406070954E-303
84253	'GARNL3'	2.33964960253681	2.016230758923E-4	3.00586672882377E-14
84258	'SYT3'	6.16894507104038	0.0013283364883613	1.01622266178689E-6
84264	'HAGHL'	2.08605109900377	0.340462926961337	6.896777046607251E-75
84293	'PRXL2A'	2.88137729593875	0.0675578597107955	4.11943302648398E-176
84332	'DYDC2'	5.0428813841783	0.0068033952243512	2.136487132018E-4
8438	'RAD54L'	-3.58484720479637	0.628753576170322	3.84842483760572E-130
84419	'C15orf48'	2.85836396568134	1.94495390722914E-21	1.6985263928963098E-28
84433	'CARD11'	-2.63382106438252	0.981613105857716	2.6363388840377304E-9
84460	'ZMAT1'	5.66288581272983	0.0414465840046877	5.39774166671117E-5
84515	'MCM8'	-2.52474194210162	0.873672194332741	8.87888457203668E-132
84525	'HOPX'	-4.08972359163021	0.0627984658834125	4.17380918938387E-42
84570	'COL25A1'	2.15518502904627	0.0482724446880829	0.0113899005787514
84612	'PARD6B'	3.62414743770553	0.0469913174713034	1.77207822932698E-21
8462	'KLF11'	2.20576097301697	0.24369439400197	1.07647580721366E-41
84623	'KIRREL3'	-2.20344194545599	0.0012656851471844	2.87650692607315E-89
84624	'FNDC1'	3.07197495675818	3.47462720350465E-48	1.7992802799941702E-60
84631	'SLITRK2'	3.47561402491343	0.0116106778882442	0.0011288784682086
84649	'DGAT2'	3.82118884865048	0.0064203980571393	9.922409455805721E-54
84660	'CCDC62'	2.0598691485787	0.942034564524633	0.0107649183971673
84665	'MYPN'	-3.39788166913142	1.715150813812E-4	9.60248676046006E-158
84676	'TRIM63'	6.68786918203136	0.526994389640828	2.4403695431018E-7
84707	'BEX2'	4.94576636013446	0.858900980482494	3.356274023261E-20
84708	'LNX1'	2.88168279682134	0.190618742518456	1.18151773604731E-17
84722	'PSRC1'	-2.82304666611488	0.470248009937291	2.70226938124244E-217
84766	'CRACR2A'	-3.48128823588193	0.546824192046552	1.4821565045625201E-9
84814	'PLPP7'	2.52759887220138	9.95519759523748E-27	1.2066449717001099E-28
8482	'SEMA7A'	-3.90412498922739	2.49316793378345E-116	0.0
84868	'HAVCR2'	2.47167780767792	9.155266169956E-4	0.0039845731623604
84870	'RSPO3'	5.0139491918266	6.498882394007E-4	1.1006137445852701E-19
84898	'PLXDC2'	3.94186644317048	1.53501084099932E-190	0.0
84904	'ARHGEF39'	-2.3724756918529	0.400784949981394	9.088182449585331E-17
84944	'MAEL'	4.13152637006209	0.0982241758078449	0.0183939356952637
84960	'CCDC183'	2.47565175259943	0.341805522218723	0.0044952642769835
8497	'PPFIA4'	2.12670947159715	0.873496446542147	8.141356599283069E-30
8499	'PPFIA2'	2.73430395408974	0.579549598119038	0.0032849565513651
8510	'MMP23B'	2.28707953269597	2.44519105079346E-39	2.65736108804149E-52
8515	'ITGA10'	-2.02478437089558	0.648939297158959	4.28573747936496E-18
8519	'IFITM1'	2.38812370530035	1.1971949233105E-35	3.26494138194184E-173
8522	'GAS7'	2.00155271310827	2.1626447509164602E-15	8.932266569202221E-88
85236	'H2BC12'	2.07826483205379	0.902110650428484	2.87450568044427E-185
85300	'ATCAY'	3.3677819491754	3.3268738208012697E-12	3.65625742209122E-22
8532	'CPZ'	4.13808768493501	2.07394302632977E-208	0.0
85366	'MYLK2'	-4.59841295408994	0.876530383972682	8.04363552916482E-5
85379	'KIAA1671'	4.79275181149323	9.418992798028E-6	2.0971018862180303E-25
85409	'NKD2'	10.0670203207333	7.6753083753176E-40	9.912945830259871E-23
8541	'PPFIA3'	2.13076298907471	0.369587253668402	4.11289729596081E-12
85417	'CCNB3'	3.27658763912981	0.450542177720637	0.0026142239946626
85439	'STON2'	5.7686692428166	6.98337793695E-4	3.215706737007E-5
85442	'KNDC1'	2.72526361525944	2.43555261482484E-32	4.52035445744743E-75
85478	'CCDC65'	2.60682690244673	0.387339419231336	0.0275553201712617
85480	'TSLP'	2.6661830256631	2.2681921875343E-24	7.806214500703401E-114
8553	'BHLHE40'	4.86849887606107	0.245603843318544	0.0
8557	'TCAP'	2.32266422717391	0.0334678893331468	0.0090544134605405
8564	'KMO'	4.28998384464123	0.652490012606003	0.0141163392149117
8605	'PLA2G4C'	4.0719261085204	0.0224884598204959	1.5484253034924698E-42
8608	'RDH16'	4.75705098505612	0.231077883511361	6.167737530705E-4
8614	'STC2'	-2.33482131716812	8.217529278824E-4	5.4860505964433597E-42
8618	'CADPS'	5.05836483188268	0.462575432404981	3.56648060935581E-19
8622	'PDE8B'	3.51920274270874	0.0024424498900053	8.936033158427E-4
8633	'UNC5C'	3.03746710879423	2.90975453780531E-6	2.62509328241187E-8
8637	'EIF4EBP3'	2.19316884736136	0.0074731755534749	3.31390401689533E-11
8676	'STX11'	-2.37425273236442	0.0472332726105427	1.3714966576078802E-9
8707	'B3GALT2'	-2.61559459694873	4.54051331437958E-6	6.74653009276246E-22
8710	'SERPINB7'	-3.65271141992757	4.647409588606E-4	2.23691770211463E-34
8711	'TNK1'	2.00754146788976	0.109772822654063	0.0137057382508703
8722	'CTSF'	2.82557307830838	3.9392675818378797E-103	1.69129937256686E-283
8727	'CTNNAL1'	-2.42519598877614	0.782527100811981	9.8156226319423E-228
8728	'ADAM19'	-3.41383520541777	5.44847773610624E-45	0.0
8739	'HRK'	4.64229590999572	0.0545804261114029	1.84789926376165E-8
8744	'TNFSF9'	2.7183296081701	0.0616164802651578	9.98324999091453E-17
8764	'TNFRSF14'	2.84516556818967	1.4359794071624502E-45	1.64599358710095E-76
8786	'RGS11'	3.59294183939608	2.22290555976556E-25	1.85901408604959E-67
8788	'DLK1'	-3.42328363471141	0.0685110668708134	3.28806086282911E-36
8789	'FBP2'	4.28271296539354	0.0784926339359456	0.0124385231601796
8804	'CREG1'	2.60969538646863	1.6549816978704E-12	0.0
881	'CCIN'	-2.16282570783036	0.198180557165084	0.0025535610614402
8820	'HESX1'	2.79119274107062	0.0061435569273717	3.53520040956542E-5
8822	'FGF17'	4.86760646848161	1.0015796776510401E-17	3.0969028372720303E-23
8825	'LIN7A'	-2.01142826466954	3.672972757628E-4	4.676668255410929E-50
8836	'GGH'	-2.03448446466802	0.0454259117350535	4.95346841147551E-93
8839	'CCN5'	4.11805446033936	1.45145231170476E-8	2.54081101098477E-16
885	'CCK'	5.52108505292406	7.343402626551329E-30	1.22876864090812E-42
8854	'ALDH1A2'	6.28523278320856	0.0016637609500528	5.64807746582651E-7
8857	'FCGBP'	4.80614644368154	3.25926528219958E-8	8.69922563667435E-13
8875	'VNN2'	5.00979749736507	0.0025120434438879	9.52807165365305E-6
89	'ACTN3'	4.59441221365439	8.64296357167429E-5	1.123480294264E-4
890	'CCNA2'	-4.5291237309891	0.208392974479257	0.0
891	'CCNB1'	-3.54535779754483	0.0028858019819261	0.0
8913	'CACNA1G'	3.4368315033923	2.3614000249614E-6	1.18373813320489E-20
8914	'TIMELESS'	-2.09653830107706	0.971839318557218	1.90952472473606E-175
8927	'BSN'	2.54506932258185	0.386195449942839	0.0013274896358951
894	'CCND2'	6.78872611193066	4.43525704748849E-12	0.0
8941	'CDK5R2'	4.47412844307377	0.0152889680018203	4.01521401789205E-6
8968	'H3C7'	-4.84104438310977	0.871749247424845	0.0015179169089779
89765	'RSPH1'	4.42544676210968	0.127733397926941	0.008558611102494
89839	'ARHGAP11B'	-3.03964230525881	0.37508350095162	5.8428001557075304E-21
899	'CCNF'	-3.60811745638735	7.050159784786E-4	1.81019389926254E-251
89944	'GLB1L2'	3.84420471475732	0.0732943451942683	1.03270947717079E-9
8995	'TNFSF18'	5.24696896491513	2.66122782844018E-6	3.8280123173939104E-31
89958	'SAPCD2'	-3.66872855397491	0.890605270940443	8.30816320046586E-46
9001	'HAP1'	4.2550072203964	0.0048743221445796	1.7790643960241501E-31
90161	'HS6ST2'	7.53255963653327	8.04662806633229E-6	1.4792181267300402E-9
9021	'SOCS3'	3.06284003358315	8.535176771904769E-49	0.0
9022	'CLIC3'	-5.54669434980138	0.981613105857716	1.79652418795566E-5
9024	'BRSK2'	3.14974220175146	0.0026749636148048	3.0662925625800896E-30
90249	'UNC5A'	2.10453819184407	0.100495304138976	0.0243826203346263
90381	'TICRR'	-3.41973052867103	0.0606984182538199	6.36706978247428E-78
90427	'BMF'	3.78009343217214	8.942091498418E-4	9.50061024924316E-128
9051	'PSTPIP1'	-4.75636459307668	0.871749247424845	0.0030104995083381
9053	'MAP7'	2.38048482335495	9.46474242622511E-7	3.81747754793428E-21
9055	'PRC1'	-4.05956692899483	6.80899562077243E-10	0.0
9056	'SLC7A7'	2.07585160021507	0.0106526440212988	1.32068304108477E-22
90634	'N4BP2L1'	3.2032868103109	7.40874953221477E-10	3.8955684641212494E-30
9074	'CLDN6'	3.56592373438833	0.460457086373259	0.0069359194608132
9088	'PKMYT1'	-3.77878762525825	0.0431423152494434	1.74527698078468E-220
9096	'TBX18'	-3.42864019332664	0.0645600680503824	4.58889617144386E-12
912	'CD1D'	5.19160458788841	9.78586011853594E-9	2.36083372723222E-13
9120	'SLC16A6'	4.37116819415495	5.96311869392738E-47	2.89742158260586E-190
9127	'P2RX6'	2.46164210015568	2.45541565904312E-5	1.01697218500679E-34
9133	'CCNB2'	-3.77263006054245	3.99516672661592E-5	5.07550960314316E-253
9134	'CCNE2'	-2.52571037693232	2.009402108647E-4	3.02184406862843E-81
9143	'SYNGR3'	2.22430987776736	1.2307459969685E-6	1.82582278245851E-49
91543	'RSAD2'	3.10691135875438	0.647309182909041	0.0230417545723194
9156	'EXO1'	-3.59827529678747	0.0381302378631026	3.16814917390498E-131
91607	'SLFN11'	-2.05644181792072	0.499590013185831	1.02054810520972E-101
91646	'TDRD12'	2.10354214760363	0.0334813134715923	0.005290988072391
9172	'MYOM2'	2.34959255238452	1.3401402268108E-7	1.8856236014762898E-11
91851	'CHRDL1'	-2.54011290667553	0.429681815740535	4.505864113438E-4
91977	'MYOZ3'	-4.02451651273218	0.202583620115564	0.0010796107121404
9201	'DCLK1'	4.48368455010532	6.7208773922692E-29	7.5548197259139E-44
9212	'AURKB'	-4.26169872040294	0.751129449251218	2.98522318534938E-285
92162	'TMEM88'	2.56154448337906	0.775844087309902	1.1345508660348498E-11
92211	'CDHR1'	4.2475029518251	0.0421772473068053	1.69107824223453E-5
92235	'STYXL2'	5.0451420876241	2.731949242057E-4	1.921790833777E-4
92292	'GLYATL1'	-2.2138863115829	0.600166664839784	0.0271118912547955
9232	'PTTG1'	-3.53223781643323	0.194399748648255	0.0
92340	'PRR29'	3.33751067666172	0.0012049955603597	8.50112499894677E-5
9235	'IL32'	2.00796120848016	4.050685912376E-4	3.02970472980929E-48
924	'CD7'	4.10007964388531	0.466724179211624	8.5238069679E-4
9244	'CRLF1'	-3.74030984706281	0.118526464702048	3.31017140585726E-33
9245	'GCNT3'	8.78877107553265	4.87502379317804E-12	3.23105784053419E-13
9249	'DHRS3'	2.6300167122782	1.27280972092261E-5	6.96787604677033E-83
92558	'BICDL1'	3.62421576332536	0.245844855347773	0.0050066734623233
92565	'FANK1'	3.19583775026401	6.90845585230905E-18	2.6126551844693498E-34
92745	'SLC38A5'	-3.03832594615412	5.4580990554492805E-61	2.81700534066829E-192
929	'CD14'	4.75601778801011	2.94902645835388E-32	5.9304342202679505E-47
9290	'GPR55'	-4.33695368929756	0.490626305820474	0.0091334883000727
92949	'ADAMTSL1'	-4.51391292928575	0.0278438433906998	1.4301328818888998E-41
92979	'MARCHF9'	2.38067366637144	1.67831303922433E-12	8.568645585260051E-88
93010	'B3GNT7'	2.35010066659361	0.132441182009684	0.0024020016140578
93099	'DMKN'	2.61198467829447	7.553618943713E-4	2.36355748351486E-29
9311	'ASIC3'	2.26437492105751	1.993183306161E-4	2.90748004149743E-6
9312	'KCNB2'	4.1278014671769	0.118877728657531	0.0208361846592285
93129	'ORAI3'	2.54994624973945	8.63689651838106E-8	8.25913128006518E-206
9314	'KLF4'	4.08278092540407	2.9597348169160504E-15	0.0
93145	'OLFM2'	3.35772549036442	6.477527922453651E-20	1.25231571884446E-154
93166	'PRDM6'	-2.21684545237591	0.963969900417172	5.16092924215224E-7
9319	'TRIP13'	-3.13834417109021	0.05416459646726	1.34512191392981E-269
93233	'ODAD1'	3.18981865118463	0.318668071328493	7.900149803623E-4
93323	'HAUS8'	-2.38186682348207	0.313752179303028	4.11182705583351E-68
93517	'SDR42E1'	-3.0066427587717	0.782527100811981	3.20335067248093E-7
9358	'ITGBL1'	-2.63917032958246	0.539338759524283	1.34604414902479E-152
93649	'MYOCD'	-4.77682503911356	0.297073724574152	2.13271590945345E-68
93659	'CGB5'	-4.75597166205653		0.002448640449948
9369	'NRXN3'	-2.1401990134627	0.671965403395556	1.47305725710647E-15
9379	'NRXN2'	-4.45218312472038	0.608429174315715	0.0068145414804533
9388	'LIPG'	4.11778719096229	7.31743831535713E-6	7.066013282937609E-36
9401	'RECQL4'	-2.12177353747385	1.213677326591E-4	1.35577160686528E-115
94030	'LRRC4B'	6.72227709418659	1.22588991859508E-16	7.38860599904507E-15
94031	'HTRA3'	-3.07739997062352	0.37862558493416	6.99865698232876E-115
94032	'CAMK2N2'	2.60016640268613	0.80270174789165	1.06123071829221E-29
9413	'FAM189A2'	4.0009000622333	0.0886738379494589	0.0078323323643141
9414	'TJP2'	-2.06299912761729	5.15565745452009E-16	2.3281574450301E-253
9423	'NTN1'	6.54237510903768	0.942409515265788	6.056365094348259E-78
94235	'GNG8'	3.2006180966794	0.0073083869436317	4.74138653318906E-18
94241	'TP53INP1'	2.78876113639276	2.77594402828279E-22	2.58297161726059E-215
94274	'PPP1R14A'	-3.20661124302779	0.113454029044618	2.9788558603632803E-9
9464	'HAND2'	-3.03090937875149	0.217787623081044	1.88514738457187E-6
9468	'PCYT1B'	2.69003575894914	0.149957203377125	0.0054515345742506
948	'CD36'	4.83626958594315	5.281810241539E-4	3.96836086420943E-45
9481	'SLC25A27'	3.77914405696445	8.94290572984825E-22	8.79442391868111E-63
9493	'KIF23'	-3.39611919971248	1.05409891726952E-9	0.0
9498	'SLC4A8'	-2.41755683098584	1.30944869339296E-22	6.84852454759942E-81
9507	'ADAMTS4'	-3.39891668586166	3.98265111178859E-13	5.631933922141361E-15
9518	'GDF15'	3.41535187305932	2.11039529775052E-9	0.0
953	'ENTPD1'	4.02626062687719	2.3700403658421002E-20	9.77537840964159E-30
9536	'PTGES'	3.5259698910262	0.0085246873175174	1.1385571705765901E-132
9543	'IGDCC3'	2.05998997043102	4.51946879681483E-12	1.48483936040979E-10
9547	'CXCL14'	6.72761680140087	5.05149660518371E-10	2.23801014478389E-10
956	'ENTPD3'	8.00744534909028	1.04023213435276E-7	6.90257280242884E-11
9568	'GABBR2'	-3.1027474307787	0.0469913174713034	2.48857214905627E-53
958	'CD40'	4.24699741792334	1.22353234262107E-16	3.56073181661726E-22
9582	'APOBEC3B'	-3.87099735749032	0.181790968447022	3.0168528087618E-208
9585	'KIF20B'	-3.31179078120692	0.0211537658372605	4.54873381007372E-220
9625	'AATK'	2.81884757470341	0.607365574291552	3.3595119212452E-5
9628	'RGS6'	8.17957621372575	1.447273535657E-9	2.22452790305051E-11
9635	'CLCA2'	7.80981623280149	1.23469173597018E-28	2.65309587709104E-44
9645	'MICAL2'	-2.17659891308758	9.60352856390947E-14	0.0
9651	'PLCH2'	-2.83782496559637	0.0269179152569493	1.4022292604386302E-15
9674	'KIAA0040'	3.6889945980115	0.0017354654808464	0.0035124137211371
9687	'GREB1'	2.87569568894191	1.01812041578435E-5	1.43008072421827E-27
9700	'ESPL1'	-3.73332571695714	0.0285507006824684	8.10064230988971E-231
971	'CD72'	3.0756906463595	0.0014595546611328	5.84123493624353E-9
972	'CD74'	-2.55571021066733	0.4633696756924	5.62309522735957E-8
9735	'KNTC1'	-2.56860157569879	0.645388402739747	3.15842368058889E-162
9752	'PCDHA9'	4.41939459528234	0.552518280961292	0.0083910224572132
9754	'STARD8'	-2.47002140355544	0.0034532043099413	4.0543923608688003E-22
9768	'PCLAF'	-2.60698171500322	0.0018196600887883	1.13639884610225E-49
978	'CDA'	-2.68192154299768	0.0018453446586406	2.33780619057317E-9
9787	'DLGAP5'	-4.69357014374948	0.008009549256886	0.0
9824	'ARHGAP11A'	-3.72656242927778	0.88349390327612	0.0
983	'CDK1'	-3.77444561782344	0.0112470495359878	1.85266552433256E-96
9833	'MELK'	-3.23744784587844	9.28889986638021E-6	8.18160589163976E-254
9837	'GINS1'	-2.75955232149835	1.4136956806E-4	3.40100468000202E-111
9843	'HEPH'	-4.10440575529377	1.27791777496966E-9	1.43114482506038E-54
9848	'MFAP3L'	3.14162803049711	0.16464976571661	1.14543363062537E-12
9865	'TRIL'	2.40397128401944	4.49530563240267E-5	8.99909225680966E-5
9892	'SNAP91'	6.23001053139916	5.4427245615751E-7	7.61590152005461E-7
990	'CDC6'	-3.17057548660764	0.0850875176752947	2.32483280843126E-294
9901	'SRGAP3'	4.82421389813834	6.48366478981504E-30	1.1618517665812299E-43
991	'CDC20'	-4.61500277742594	0.0268416950014195	0.0
9918	'NCAPD2'	-2.44464043522117	0.0020789263904761	0.0
9920	'KBTBD11'	2.59175886166975	0.64971008063557	1.16807782874268E-7
9928	'KIF14'	-4.45062847892645	0.0030010426153039	1.41213831731909E-172
993	'CDC25A'	-2.68879946887976	0.0193286166331569	2.5817519531873298E-114
9935	'MAFB'	3.36781609187959	0.0632131979739201	3.9417528495127395E-33
9938	'ARHGAP25'	-2.5585156545238	0.0544958890951491	0.0291967525839247
995	'CDC25C'	-4.1032497379613	0.661422003509757	2.91098193028069E-80
9966	'TNFSF15'	4.85494408925198	0.0	6.6616767791535894E-40
9971	'NR1H4'	5.41778575169737	0.0064689488109018	2.557328127823E-4
9976	'CLEC2B'	3.26037857358474	1.8622971437227001E-25	3.84960551871981E-104

## Sheet: Suplementary Table 2 
SENEDIT microbulk RNAseq Manip 3 - DEG
	SYMBOL	baseMean	log2FoldChange	lfcSE	padj	dir
1	Muc5b	1.03e+4	-10.9	0.432	1.68e-136	0
2	Ltf	3.25e+3	-11.2	0.451	1.77e-131	0
3	Ccr7	6.92e+3	-7.13	0.32	9.74e-108	0
4	Slc7a2	3.76e+3	5.26	0.238	2.47e-106	1
5	Lipa	2.56e+3	4.15	0.194	3.63e-99	1
6	Hdc	4.16e+3	-7.8	0.372	1.21e-95	0
7	Scd1	4.19e+3	-4.77	0.234	3.48e-90	0
8	Scgb1a1	2.30e+4	-10.7	0.532	1.12e-88	0
9	Mrc1	5.65e+3	4.1	0.212	2.58e-81	1
10	Scgb3a1	6.12e+3	-13.3	0.696	2.14e-76	0
11	Ets1	1.36e+3	-4.62	0.249	9.71e-75	0
12	Ctsb	1.84e+4	3.54	0.191	1.4e-74	1
13	Lhfpl2	5.59e+3	4.88	0.265	1.34e-73	1
14	Fat1	1.15e+3	-6.5	0.357	1.39e-72	0
15	Igsf6	1.79e+3	3.4	0.188	1.8e-70	1
16	Ctsd	3.13e+4	4.03	0.231	3.4e-66	1
17	Krt8	1.91e+3	-8.06	0.466	5.04e-65	0
18	Serpinb9	2.60e+3	-6.12	0.357	1.57e-64	0
19	Col18a1	850	-7.25	0.425	1.41e-63	0
20	Ccn1	1.52e+3	-6.61	0.394	1.03e-61	0
21	Gpr183	556	-4.56	0.271	1.03e-61	0
22	Apoe	4.28e+4	5.15	0.308	4.05e-61	1
23	Plin2	2.75e+3	3.62	0.216	4.74e-61	1
24	Stat4	915	-6.05	0.368	1.98e-59	0
25	Aqp1	586	-8.42	0.51	5.7e-59	0
26	Bpifb1	5.35e+3	-13.3	0.799	7.46e-59	0
27	Myh14	961	-6.75	0.414	1.13e-58	0
28	Tlr2	5.90e+3	4.69	0.287	2.3e-58	1
29	Sftpd	938	-7.88	0.492	8.65e-57	0
30	Gpnmb	5.44e+3	5.31	0.332	5.88e-56	1
31	Plxnb1	491	-6.52	0.409	7.18e-56	0
32	Klf5	694	-8.26	0.513	7.39e-56	0
33	Ccl21a	3.25e+3	-12.6	0.769	8.95e-56	0
34	Celsr1	515	-7.34	0.461	3.54e-55	0
35	Cd84	1.59e+3	3.52	0.224	4.43e-54	1
36	Cd68	3.27e+3	3.98	0.253	7e-54	1
37	Ctsl	4.94e+3	3.81	0.243	1.3e-53	1
38	Nedd4	1.70e+3	-5.58	0.359	2.29e-53	0
39	Il2ra	1.10e+3	-7.74	0.503	2.08e-52	0
40	Hk2	7.43e+3	3.01	0.195	5.1e-52	1
41	Itpr3	946	-4.33	0.284	1.86e-51	0
42	Lyz2	1.04e+5	4.02	0.271	2.58e-48	1
43	Acp5	2.34e+3	4.87	0.329	4.54e-48	1
44	Hs3st1	514	-8.85	0.595	1.21e-47	0
45	Rnf149	6.02e+3	2.86	0.194	2.74e-47	1
46	Gja1	600	-5.54	0.379	2.75e-47	0
47	Cp	817	-6.43	0.439	3.02e-47	0
48	Psap	3.16e+4	3.7	0.254	2.36e-46	1
49	Ppl	457	-5.11	0.354	6.2e-46	0
50	Flt4	955	-8.94	0.624	1.08e-45	0
51	Fnip2	6.57e+3	4.17	0.289	1.52e-45	1
52	Sftpc	1.02e+4	-7.88	0.551	1.61e-45	0
53	Pakap	1.06e+3	-4.1	0.289	1.17e-44	0
54	Chil1	626	-8.36	0.589	2.19e-44	0
55	Sdcbp	3.00e+3	2.28	0.161	4.14e-44	1
56	Adgrf5	841	-7.22	0.517	7.26e-44	0
57	Il4i1	742	-6.33	0.452	1.13e-43	0
58	Grn	4.20e+3	3.2	0.227	2.62e-43	1
59	Ctsa	2.92e+3	3.45	0.248	1.08e-42	1
60	Cndp2	1.95e+3	3.61	0.261	5.08e-42	1
61	Pld3	3.42e+3	3.66	0.266	1.82e-41	1
62	Ccn2	338	-6.23	0.457	2.6e-41	0
63	Cd14	7.12e+3	3.87	0.283	3.1e-41	1
64	Muc1	791	-6.84	0.502	3.43e-41	0
65	Tgm2	8.48e+3	2.44	0.179	1.01e-40	1
66	Atp6v0d2	3.95e+3	5.22	0.384	1.22e-40	1
67	Bpifa1	9.00e+3	-15	1.07	1.22e-40	0
68	Cacnb3	894	-6.52	0.482	1.3e-40	0
69	Ighm	398	-5.04	0.375	4.42e-40	0
70	Mpeg1	8.22e+3	5.01	0.372	4.66e-40	1
71	Satb1	2.27e+3	-7.25	0.542	5.78e-40	0
72	Sorl1	1.13e+3	-3.21	0.239	7.25e-40	0
73	Fth1	5.03e+4	2.14	0.161	2.22e-39	1
74	Lrp12	1.85e+3	4.11	0.308	2.38e-39	1
75	Cybb	7.99e+3	4.08	0.306	2.61e-39	1
76	Bcr	740	-3.81	0.287	3.16e-39	0
77	Zfp366	1.04e+3	-7.84	0.594	5.05e-39	0
78	Siglec1	1.59e+3	4.56	0.344	8.52e-39	1
79	Ctss	4.12e+4	4.3	0.325	9.69e-39	1
80	Scnn1a	365	-7.74	0.582	1.04e-38	0
81	Spint2	462	-6.03	0.46	1.66e-38	0
82	Il1a	6.10e+3	4.93	0.374	2.16e-38	1
83	Itga3	334	-7.27	0.552	3.09e-38	0
84	Timp3	1.16e+3	-6.12	0.472	9.66e-38	0
85	Ager	468	-5.23	0.403	1.69e-37	0
86	Lamb2	492	-4.85	0.374	2.16e-37	0
87	Clic5	347	-4.51	0.348	2.68e-37	0
88	Podxl	473	-7.19	0.561	6.48e-37	0
89	Capg	1.78e+3	3.83	0.297	9.64e-37	1
90	Gpr132	1.59e+3	-4.25	0.334	3.8e-36	0
91	Strip2	878	-8.21	0.65	4.85e-36	0
92	Bin2	730	2.74	0.215	4.88e-36	1
93	Itgb5	1.85e+3	4	0.314	5.66e-36	1
94	Gprc5a	810	-4.72	0.374	1.6e-35	0
95	Erbb3	409	-5.21	0.415	2.02e-35	0
96	Ereg	760	3.18	0.251	2.22e-35	1
97	Il21r	1.15e+3	-3.42	0.273	4.74e-35	0
98	Sned1	631	-4.74	0.379	5.04e-35	0
99	Ms4a6d	435	4.94	0.393	6.9e-35	1
100	Scin	1.14e+3	-3.79	0.303	7.8e-35	0
101	Axl	4.78e+3	3.93	0.315	1.57e-34	1
102	Tpm1	1.77e+3	-2.98	0.239	1.79e-34	0
103	Vim	3.46e+4	2.04	0.163	1.97e-34	1
104	2900026A02Rik	390	-3.87	0.312	4.02e-34	0
105	Dock6	528	-4.55	0.371	1.31e-33	0
106	Hspa1b	1.96e+4	-2.57	0.209	2.28e-33	0
107	Plet1	5.22e+3	4.94	0.403	2.29e-33	1
108	Ucp2	4.10e+3	2.16	0.176	2.68e-33	1
109	Rasip1	295	-7.13	0.582	2.85e-33	0
110	Clec4n	1.82e+3	3.75	0.307	3.05e-33	1
111	Ccser2	1.69e+3	-2.57	0.21	3.85e-33	0
112	Arap2	1.94e+3	-3.79	0.312	4.34e-33	0
113	Heg1	1.26e+3	-4.62	0.383	7.16e-33	0
114	Ehd2	481	-4.57	0.378	7.16e-33	0
115	Itgb2	1.04e+4	3.79	0.312	8.26e-33	1
116	Mmp25	1.02e+3	-5.91	0.492	1.72e-32	0
117	Reg3g	2.14e+3	-16.6	3.65	1.81e-32	0
118	Hexa	2.22e+3	2.9	0.24	2.17e-32	1
119	Clu	1.81e+3	-6.81	0.569	2.5e-32	0
120	Smad3	696	-3.24	0.27	2.78e-32	0
121	Atp1b1	734	-8.2	0.687	2.9e-32	0
122	Mmp15	350	-8.96	0.737	3.9e-32	0
123	Cd44	1.14e+4	2.56	0.214	9.09e-32	1
124	Mtmr4	387	-3.18	0.267	1.44e-31	0
125	Ano1	324	-8.66	0.714	1.49e-31	0
126	Cln8	940	3.41	0.286	1.52e-31	1
127	Eps8l2	231	-7.75	0.644	1.68e-31	0
128	Vat1	4.18e+3	3.46	0.291	2.27e-31	1
129	Lair1	250	5.11	0.431	3.64e-31	1
130	Hspb8	494	-5.95	0.507	3.86e-31	0
131	Cnn2	723	-3.21	0.272	4.93e-31	0
132	Rgs16	310	-7.45	0.634	6.51e-31	0
133	Il1r2	899	-7.15	0.615	8.28e-31	0
134	Atp6v1a	2.75e+3	2.38	0.202	1.01e-30	1
135	Slc4a8	706	-9.03	0.806	1.04e-30	0
136	Myo7a	994	2.19	0.186	1.76e-30	1
137	Igfbp5	709	-6.38	0.552	2.32e-30	0
138	Myo5b	260	-8.07	0.689	2.96e-30	0
139	Ank3	329	-9.09	0.768	3.38e-30	0
140	Ccl21b	1.42e+3	-16	3.59	3.65e-30	0
141	Zeb2	6.90e+3	2.49	0.214	4.24e-30	1
142	Hdac7	242	-4.18	0.362	6.1e-30	0
143	Lrp2	451	-9.42	0.8	7.29e-30	0
144	Ifitm1	709	-7.63	0.664	7.44e-30	0
145	Ndnf	453	-5.56	0.485	8.06e-30	0
146	Gypc	345	-4.83	0.422	1.01e-29	0
147	Ccrl2	4.15e+3	3.03	0.263	1.26e-29	1
148	Adgrg6	972	-3.4	0.298	2.08e-29	0
149	Myo1b	505	-4.39	0.385	2.57e-29	0
150	Eppk1	619	-4.88	0.428	2.67e-29	0
151	Cdh5	647	-5.2	0.458	2.92e-29	0
152	Map3k14	1.52e+3	-3.55	0.312	3.66e-29	0
153	St8sia6	508	-6.53	0.577	4.87e-29	0
154	Dpp4	392	-5.71	0.506	5.18e-29	0
155	Igfbp7	367	-5.14	0.454	5.18e-29	0
156	Ptprf	1.07e+3	-15.5	3.53	5.8e-29	0
157	Dock9	869	-6.45	0.573	6.49e-29	0
158	Sh3pxd2a	994	-2.38	0.21	1.12e-28	0
159	Cxcl2	1.62e+4	3.82	0.337	1.18e-28	1
160	Ktn1	2.72e+3	-2.64	0.234	1.58e-28	0
161	Sipa1l1	2.08e+3	-2.22	0.196	1.62e-28	0
162	Hspg2	1.87e+3	-5.44	0.488	2.64e-28	0
163	Hexb	1.61e+3	3.16	0.282	4.6e-28	1
164	Epha2	728	-4.64	0.417	4.77e-28	0
165	Synpo2	311	-8.08	0.727	5.02e-28	0
166	mt-Cytb	6.24e+4	-2.87	0.258	5.44e-28	0
167	Lamc2	611	-7.03	0.634	7.1e-28	0
168	F7	996	4.56	0.409	7.48e-28	1
169	Slc41a1	771	-3.26	0.293	7.48e-28	0
170	Mafb	1.85e+3	3.97	0.357	9.67e-28	1
171	Cxcl1	5.33e+3	4.08	0.368	1.23e-27	1
172	Septin9	1.67e+3	2.23	0.2	2.08e-27	1
173	Il10	421	5.35	0.483	2.13e-27	1
174	Sparc	1.55e+3	-4.09	0.373	2.25e-27	0
175	Plagl1	975	-3.52	0.321	2.48e-27	0
176	Cavin3	190	-6.11	0.555	2.76e-27	0
177	Nceh1	1.62e+3	2.84	0.258	4.15e-27	1
178	Cavin1	1.20e+3	-4.3	0.396	5.91e-27	0
179	Tmem123	4.23e+3	-2.8	0.256	6.48e-27	0
180	Anxa8	252	-7.36	0.67	8.41e-27	0
181	Plvap	387	-9.07	0.829	8.58e-27	0
182	Sh3tc1	1.60e+3	3.57	0.327	1.11e-26	1
183	Myof	3.78e+3	2.44	0.224	2.03e-26	1
184	Shroom3	394	-5.46	0.506	2.21e-26	0
185	Cldn18	479	-4.81	0.45	2.57e-26	0
186	Nbea	245	-6.08	0.566	2.75e-26	0
187	Jak2	5.53e+3	-2.81	0.261	3.12e-26	0
188	Cyp11a1	660	-10.6	0.963	3.45e-26	0
189	Rab7b	337	5.05	0.471	3.52e-26	1
190	Man2b1	3.06e+3	3.01	0.278	3.62e-26	1
191	Samsn1	2.81e+3	-2.97	0.276	4.04e-26	0
192	Kdr	398	-4.59	0.43	4.78e-26	0
193	Cldn5	187	-7.81	0.722	8.38e-26	0
194	Crip2	310	-4	0.376	1.07e-25	0
195	Aqp5	460	-7.58	0.723	1.2e-25	0
196	Mrtfa	2.48e+3	-2.73	0.258	2.16e-25	0
197	Asap2	263	-3.79	0.36	2.91e-25	0
198	Sla	1.38e+3	2.41	0.226	2.93e-25	1
199	Abhd2	1.89e+3	-1.61	0.152	5.05e-25	0
200	Slc18a2	942	-15.3	3.54	5.32e-25	0
201	Fermt2	403	-5	0.479	5.37e-25	0
202	Nck2	293	-3	0.287	9.57e-25	0
203	Fam20c	1.97e+3	5.08	0.487	1.33e-24	1
204	Elf3	363	-8.94	0.859	1.5e-24	0
205	Tfec	327	13.2	3.18	1.64e-24	1
206	Muc5ac	694	-8.62	0.832	1.83e-24	0
207	Sh3bp4	473	-3.44	0.332	2.19e-24	0
208	Akr1a1	3.27e+3	1.64	0.156	2.19e-24	1
209	Muc16	480	-10.2	0.96	2.49e-24	0
210	Ripor2	499	-7.22	0.701	2.76e-24	0
211	Tiam1	1.12e+3	-2.84	0.274	2.82e-24	0
212	F2r	364	-5.43	0.53	3.31e-24	0
213	Pigr	695	-14.8	3.48	3.36e-24	0
214	Atp6v1b2	2.14e+3	2.04	0.196	3.69e-24	1
215	Camk1d	1.25e+3	1.9	0.183	3.85e-24	1
216	Adgre1	1.07e+3	4.44	0.43	4e-24	1
217	Kcnj15	151	-7.55	0.727	4.05e-24	0
218	Scgb3a2	3.28e+3	-11.1	1.09	4.07e-24	0
219	Enpp2	636	-10	0.976	5.03e-24	0
220	Rgcc	1.62e+3	2.97	0.287	5.08e-24	1
221	Rnf125	225	-5.06	0.493	5.75e-24	0
222	Cldn4	373	-9.77	0.926	7.26e-24	0
223	Ccl21d	564	-14.5	3.44	8.61e-24	0
224	Cnn3	318	-5.04	0.497	1.03e-23	0
225	Spp1	5.65e+4	5.35	0.523	1.04e-23	1
226	Crem	1.73e+3	-3.02	0.296	1.12e-23	0
227	mt-Nd4l	3.43e+3	-5.06	0.5	1.17e-23	0
228	S100a10	1.57e+3	1.81	0.176	1.26e-23	1
229	Atp13a2	1.21e+3	3.22	0.316	1.93e-23	1
230	Mmp19	5.05e+3	4.21	0.415	2.38e-23	1
231	Mfsd6	593	-3.13	0.309	2.79e-23	0
232	Zranb3	406	3.56	0.351	2.84e-23	1
233	Ralgds	1.58e+3	2.98	0.293	2.84e-23	1
234	Ablim1	542	-3.85	0.382	2.88e-23	0
235	Creb3l1	191	-3.82	0.379	2.89e-23	0
236	Selenbp1	755	-4.8	0.479	2.96e-23	0
237	Sfn	915	-3.09	0.307	3.34e-23	0
238	Gltp	668	2.11	0.207	4.01e-23	1
239	Col4a2	1.22e+3	-5.39	0.539	4.08e-23	0
240	Anxa5	3.86e+3	1.65	0.162	4.53e-23	1
241	Serpinh1	696	-5.23	0.524	5.26e-23	0
242	Il12b	938	-5.23	0.525	5.51e-23	0
243	Pdpn	2.43e+3	3.5	0.347	5.54e-23	1
244	Tcirg1	2.32e+3	3.11	0.31	7.94e-23	1
245	Ddr1	242	-6.34	0.634	8.09e-23	0
246	Sdc3	1.61e+3	2.58	0.256	8.47e-23	1
247	Naa50	1.81e+3	1.82	0.18	8.99e-23	1
248	F10	1.48e+3	3.75	0.375	9.86e-23	1
249	Plau	2.82e+3	3.76	0.376	1.01e-22	1
250	Thsd4	198	-7.35	0.741	1.31e-22	0
251	Unc93b1	2.17e+3	2.37	0.236	1.33e-22	1
252	Igf1r	972	-2.98	0.299	1.43e-22	0
253	Reln	549	-14.4	3.45	1.56e-22	0
254	Cmtr1	881	-3.46	0.35	1.68e-22	0
255	Tut4	908	-3.23	0.325	1.72e-22	0
256	Sesn3	500	-3.18	0.321	1.79e-22	0
257	Dlc1	403	-4.9	0.499	2.19e-22	0
258	Amotl1	313	-4.91	0.5	2.37e-22	0
259	Kdm2b	2.12e+3	-3.88	0.395	2.84e-22	0
260	Itgb3	393	-5.5	0.562	2.9e-22	0
261	Plaur	4.10e+3	2.83	0.285	3.21e-22	1
262	Zbtb46	800	-4.97	0.508	3.24e-22	0
263	Parva	286	-6.31	0.664	4.33e-22	0
264	Mal2	188	-6.29	0.642	4.65e-22	0
265	Smtn	403	-3.42	0.35	5.19e-22	0
266	Lamp1	6.08e+3	1.9	0.192	6.39e-22	1
267	Mmrn1	866	-12.4	1.39	6.99e-22	0
268	Lmna	6.66e+3	1.95	0.198	7.35e-22	1
269	Gzmb	4.24e+3	-11.6	1.19	7.73e-22	0
270	Ccnd2	1.73e+3	-3.29	0.338	8.93e-22	0
271	Daglb	727	2.81	0.287	9.47e-22	1
272	Prox1	325	-4.64	0.479	9.85e-22	0
273	Lamb3	261	-6.55	0.68	1.08e-21	0
274	Itga2b	281	-7.47	0.775	1.15e-21	0
275	Tnf	3.19e+3	3.32	0.34	1.29e-21	1
276	Ptpn13	463	-10.6	1.04	1.39e-21	0
277	Spi1	1.81e+3	2	0.204	1.49e-21	1
278	Stard10	143	-6.59	0.677	1.54e-21	0
279	Glis3	232	-6.8	0.709	1.6e-21	0
280	Arhgef5	215	-6.28	0.652	1.6e-21	0
281	Fcer1g	1.55e+3	2.74	0.282	2.34e-21	1
282	Pkhd1l1	598	-14.5	3.48	2.39e-21	0
283	Cldn3	322	-13.5	3.34	2.52e-21	0
284	mt-Nd1	3.23e+4	-2.36	0.244	2.74e-21	0
285	Dsp	489	-6.08	0.639	3.51e-21	0
286	Eepd1	494	3.17	0.329	3.6e-21	1
287	Cxadr	312	-13.5	3.33	3.6e-21	0
288	H2-Ob	112	-5.79	0.606	3.66e-21	0
289	Smpdl3a	1.10e+3	2.26	0.233	4.01e-21	1
290	Stard13	240	-4.71	0.497	6.46e-21	0
291	Gabrp	394	-13.9	3.4	7.45e-21	0
292	Mgp	316	-4.6	0.486	7.46e-21	0
293	Ccl22	2.11e+3	-4.53	0.48	7.59e-21	0
294	Ccl6	1.12e+4	3.14	0.328	8.52e-21	1
295	Cd200r3	126	-5.89	0.635	8.52e-21	0
296	Colgalt1	1.18e+3	2.26	0.236	1.13e-20	1
297	Sox4	547	-3.34	0.354	1.26e-20	0
298	mt-Co2	2.82e+4	-2.87	0.304	1.47e-20	0
299	Slc45a3	164	-5.51	0.585	1.56e-20	0
300	mt-Nd6	4.10e+3	-2.16	0.227	1.61e-20	0
301	Abca1	5.58e+3	2.19	0.23	1.74e-20	1
302	Cxcl15	1.74e+3	-9.15	0.989	1.77e-20	0
303	Myo5c	549	-11.8	1.37	1.87e-20	0
304	Map3k1	5.13e+3	-2.61	0.277	2.59e-20	0
305	Atp1a3	659	4.06	0.432	2.71e-20	1
306	Slco5a1	253	-8.43	0.925	2.8e-20	0
307	Rilpl2	3.02e+3	2.06	0.218	3.24e-20	1
308	Wwc1	330	-3.38	0.361	3.24e-20	0
309	Lad1	397	-5.62	0.607	3.33e-20	0
310	Igf2	159	-6.86	0.727	3.43e-20	0
311	S100a9	297	-5.01	0.54	3.59e-20	0
312	Hvcn1	1.42e+3	3.31	0.353	4.16e-20	1
313	Myo1d	625	-3.64	0.392	4.38e-20	0
314	Inhba	1.72e+3	2.71	0.289	4.72e-20	1
315	Ifi204	910	2.48	0.263	4.79e-20	1
316	Gsta4	382	-13.8	3.41	5e-20	0
317	Btla	166	-7.02	0.758	5.93e-20	0
318	Mertk	1.36e+3	4.42	0.474	5.95e-20	1
319	Gns	3.24e+3	1.9	0.202	6.08e-20	1
320	Tie1	321	-7.89	0.86	6.08e-20	0
321	Lamp3	675	-6.49	0.708	6.71e-20	0
322	Arhgap44	165	-7.66	0.819	7.71e-20	0
323	Nckap1	523	-3.52	0.381	8e-20	0
324	Lmo7	336	-13.6	3.37	8.32e-20	0
325	Tjp1	615	-5.45	0.6	1.87e-19	0
326	Il2rb	457	-7.02	0.778	2.22e-19	0
327	Rnf128	417	3.78	0.412	2.46e-19	1
328	Laptm5	7.09e+3	1.8	0.194	2.61e-19	1
329	H2-Oa	156	-7.23	0.794	2.61e-19	0
330	Gp2	228	-13.1	3.3	2.88e-19	0
331	Rapgef5	364	-3.95	0.435	2.88e-19	0
332	Hspa1a	2.15e+4	-2.19	0.239	2.88e-19	0
333	Zdbf2	127	-6.02	0.664	3.28e-19	0
334	Amz1	312	3.28	0.36	3.31e-19	1
335	Il18r1	287	-5.66	0.626	3.32e-19	0
336	Tlr7	278	4.43	0.487	3.53e-19	1
337	Msln	250	-13.1	3.3	3.54e-19	0
338	Sftpb	1.98e+3	-8.68	0.969	3.54e-19	0
339	Cpa3	226	-13	3.3	3.75e-19	0
340	Ptprb	450	-5.97	0.666	3.84e-19	0
341	Hspb1	1.34e+3	-5.08	0.564	3.87e-19	0
342	mt-Co3	2.07e+4	-2.15	0.235	4.15e-19	0
343	Nrarp	114	-4.72	0.522	4.2e-19	0
344	Nckap5	189	-6.97	0.766	4.32e-19	0
345	Naglu	340	3.1	0.34	4.41e-19	1
346	Cbr2	1.28e+3	-4.49	0.499	4.47e-19	0
347	Lgals3	7.11e+3	2.77	0.304	4.6e-19	1
348	Mybpc3	201	3.48	0.383	4.81e-19	1
349	Efna1	137	-6.36	0.701	4.82e-19	0
350	Bach2	480	-2.73	0.3	5.01e-19	0
351	mt-Nd5	4.28e+4	-2.59	0.284	5.08e-19	0
352	Tgfbr1	2.50e+3	1.74	0.19	5.33e-19	1
353	Pecam1	694	-3.27	0.362	5.33e-19	0
354	Igfbp4	953	-3.67	0.408	5.33e-19	0
355	Zfp36l1	2.70e+3	-2.32	0.255	5.34e-19	0
356	Car8	327	-10.1	1.06	5.63e-19	0
357	Lrpap1	1.49e+3	2.37	0.26	6.12e-19	1
358	Retnla	556	-5.12	0.572	6.22e-19	0
359	Chad	301	-13.4	3.37	7.1e-19	0
360	Sh3bgrl	1.74e+3	1.74	0.19	7.28e-19	1
361	Utrn	2.19e+3	-2.82	0.313	7.28e-19	0
362	mt-Co1	1.39e+5	-2.16	0.24	7.43e-19	0
363	Sec14l3	637	-4.79	0.538	9.15e-19	0
364	Emp2	557	-4.31	0.484	9.25e-19	0
365	Cd33	374	2.85	0.315	9.81e-19	1
366	Cyfip2	1.59e+3	-2.11	0.234	1.06e-18	0
367	Fyn	2.44e+3	-1.9	0.21	1.12e-18	0
368	App	1.04e+4	1.83	0.202	1.2e-18	1
369	Tnc	408	-6.38	0.729	1.26e-18	0
370	Gdf15	1.15e+3	3.81	0.425	1.41e-18	1
371	H2-Eb2	331	-5.88	0.666	1.42e-18	0
372	Anxa4	1.63e+3	2.11	0.234	1.48e-18	1
373	Spry2	246	-4.68	0.528	1.5e-18	0
374	Zfand2a	1.74e+3	2.34	0.261	1.78e-18	1
375	C1qa	2.44e+3	5.24	0.587	1.8e-18	1
376	Fgd5	236	-5.64	0.639	1.8e-18	0
377	Cep170b	687	-2.61	0.292	1.8e-18	0
378	Gzmc	310	-13.5	3.38	1.85e-18	0
379	Dnah2	115	-4.18	0.471	1.89e-18	0
380	mt-Nd4	3.99e+4	-2.54	0.284	2.05e-18	0
381	Cxcr5	255	-7.57	0.862	2.13e-18	0
382	Pik3r3	197	-3.5	0.395	2.14e-18	0
383	Atp9a	184	-6.19	0.702	2.18e-18	0
384	Npc1	2.08e+3	2.13	0.237	2.25e-18	1
385	Cdh1	2.01e+3	-3.02	0.34	2.28e-18	0
386	Pla2g15	616	4.05	0.455	2.29e-18	1
387	Pld4	905	2.99	0.334	2.29e-18	1
388	Tff2	259	-13.2	3.35	2.36e-18	0
389	Tspan13	644	-4.04	0.458	2.37e-18	0
390	Dll4	355	-6.52	0.741	2.76e-18	0
391	Crispld2	107	-5.77	0.651	3.26e-18	0
392	Cd80	982	-3.03	0.343	3.43e-18	0
393	Ppic	166	-7.9	0.878	3.59e-18	0
394	Sgk1	4.79e+3	2.39	0.269	3.96e-18	1
395	Runx3	911	-3.27	0.371	3.96e-18	0
396	Plce1	232	-7.69	0.886	4.3e-18	0
397	Irx3	133	-6.77	0.768	4.42e-18	0
398	Ahr	1.22e+3	-2.7	0.306	4.42e-18	0
399	Magi3	733	-2.61	0.297	4.75e-18	0
400	Fam174b	207	-7.1	0.806	4.82e-18	0
401	Slc41a2	609	3.07	0.347	4.88e-18	1
402	Birc2	984	-2.65	0.302	5.9e-18	0
403	Fcgr3	1.49e+3	3.96	0.45	5.98e-18	1
404	Ece1	1.87e+3	-2.76	0.314	6.08e-18	0
405	Nhsl1	187	-5.38	0.619	7.14e-18	0
406	Ikzf3	356	-11.1	1.39	9.1e-18	0
407	Peg10	3.00e+3	-9.07	1.06	9.14e-18	0
408	Dscam	227	-13	3.31	9.18e-18	0
409	Adam11	233	-13	3.32	9.91e-18	0
410	Capn15	227	8.08	0.918	1.02e-17	1
411	Il18rap	331	-5.13	0.594	1.07e-17	0
412	AI661453	185	-7.01	0.81	1.34e-17	0
413	Ephb4	343	-10.1	1.12	1.55e-17	0
414	Sytl3	192	-12.7	3.28	1.61e-17	0
415	C3ar1	1.30e+3	2.34	0.269	1.67e-17	1
416	Naip2	848	3.27	0.376	1.74e-17	1
417	Arhgap17	1.21e+3	1.56	0.178	1.9e-17	1
418	Zbtb18	1.16e+3	-2.79	0.323	1.95e-17	0
419	Slc6a14	208	-7.5	0.867	1.97e-17	0
420	Cxcl17	165	-12.5	3.24	2.13e-17	0
421	Qsox1	860	-1.92	0.221	2.26e-17	0
422	Slc12a2	1.19e+3	-3.19	0.371	2.48e-17	0
423	Btg2	2.10e+3	-2.39	0.277	2.55e-17	0
424	Tcf7l1	217	-12.8	3.29	2.56e-17	0
425	Aldh1a7	187	-12.6	3.28	2.78e-17	0
426	Myo5a	1.96e+3	2.34	0.27	2.86e-17	1
427	Traf1	2.25e+3	-3.45	0.404	2.95e-17	0
428	Col12a1	240	-4.64	0.544	3.03e-17	0
429	Tnk2	157	-12.5	3.25	3.26e-17	0
430	Mmrn2	163	-6.06	0.715	3.3e-17	0
431	Myh10	341	-3.5	0.411	3.56e-17	0
432	Krt19	860	-3.54	0.416	3.94e-17	0
433	Slc2a3	189	-12.7	3.28	4.29e-17	0
434	Lonrf3	802	2.67	0.31	4.45e-17	1
435	Cma1	212	-12.9	3.32	4.8e-17	0
436	Dse	639	3.08	0.36	5.15e-17	1
437	Cdc42ep1	120	-8.07	0.912	5.17e-17	0
438	Hebp1	353	4.12	0.483	5.25e-17	1
439	Egfl6	159	-12.4	3.25	5.31e-17	0
440	Zeb1	480	-5.43	0.647	5.47e-17	0
441	Sumf1	462	1.93	0.223	5.68e-17	1
442	Flnc	546	-5.82	0.695	5.99e-17	0
443	C1qb	2.37e+3	5.14	0.605	6.43e-17	1
444	Mal	212	-12.7	3.29	7.03e-17	0
445	Pard3	216	-9.26	1.07	7.45e-17	0
446	Castor2	410	-2.47	0.29	7.71e-17	0
447	Cd40	951	-2.24	0.263	9.03e-17	0
448	Setbp1	211	-5.99	0.717	9.35e-17	0
449	Ckap2l	1.01e+3	3.53	0.416	9.7e-17	1
450	Gpx1	3.54e+3	1.51	0.176	1.08e-16	1
451	Pon1	130	-7.55	0.883	1.16e-16	0
452	Aldh3a1	289	-13.3	3.39	1.34e-16	0
453	Wfdc2	1.51e+3	-8.66	1.05	1.4e-16	0
454	Stat5a	1.72e+3	-3.01	0.36	1.66e-16	0
455	Apold1	158	-5.48	0.657	1.7e-16	0
456	Slc22a23	180	-12.6	3.28	1.93e-16	0
457	Rgs4	172	-12.4	3.26	1.95e-16	0
458	Ggh	519	2.04	0.241	2.04e-16	1
459	Itga9	484	-3.26	0.392	2.08e-16	0
460	Ncf2	1.64e+3	2.21	0.262	2.11e-16	1
461	Cd9	8.25e+3	1.89	0.223	2.15e-16	1
462	Vsir	864	2.79	0.334	2.25e-16	1
463	Osmr	234	-6.13	0.746	2.32e-16	0
464	Farp1	168	-5.41	0.656	2.33e-16	0
465	Cbx6	157	-6.08	0.745	2.39e-16	0
466	Cstb	1.23e+3	2.35	0.279	2.5e-16	1
467	Ccr1	1.53e+3	3.16	0.378	2.65e-16	1
468	Pde4d	371	-2.08	0.248	2.8e-16	0
469	Sh2d4a	103	-6.9	0.826	2.84e-16	0
470	Ccnd1	656	-3.5	0.423	2.91e-16	0
471	Prdx5	1.31e+3	2.81	0.335	2.92e-16	1
472	Nr4a3	1.43e+4	-2.34	0.28	2.93e-16	0
473	Prex2	163	-4.7	0.571	3.13e-16	0
474	Galns	300	3.11	0.373	3.22e-16	1
475	Pkm	6.77e+3	1.67	0.198	3.22e-16	1
476	mt-Atp8	3.92e+3	-2.44	0.293	3.47e-16	0
477	Trf	5.10e+3	1.4	0.165	3.55e-16	1
478	Ikzf2	224	-4.41	0.539	4.32e-16	0
479	Pcsk6	188	-12.6	3.3	4.35e-16	0
480	Cd34	211	-5.13	0.629	4.47e-16	0
481	Tnfrsf9	825	-5.6	0.689	4.53e-16	0
482	Lamp2	2.76e+3	1.21	0.143	4.88e-16	1
483	Pstpip2	800	2.95	0.356	4.9e-16	1
484	Ctsc	3.97e+3	1.96	0.235	4.94e-16	1
485	Fabp5	4.14e+3	2.08	0.25	4.95e-16	1
486	Pgam1	2.27e+3	2.02	0.243	5.63e-16	1
487	Tuba1a	538	-2.66	0.323	5.82e-16	0
488	Hk3	420	2.83	0.343	7.28e-16	1
489	Fnbp1	3.00e+3	-1.49	0.179	7.75e-16	0
490	mt-Nd3	1.99e+3	-2.43	0.295	7.8e-16	0
491	Efhd2	3.41e+3	1.25	0.15	8.66e-16	1
492	Septin11	3.00e+3	1.58	0.19	9.07e-16	1
493	Rabgap1l	708	-3.04	0.373	9.08e-16	0
494	Adgrg3	158	-6.04	0.747	1.05e-15	0
495	Clstn1	462	-3.68	0.455	1.07e-15	0
496	Fcna	165	7.05	0.852	1.13e-15	1
497	Adam9	1.94e+3	1.84	0.222	1.2e-15	1
498	Ripk4	129	-12.1	3.22	1.21e-15	0
499	Sult1d1	147	-12.2	3.25	1.24e-15	0
500	Shtn1	874	1.93	0.234	1.29e-15	1
501	Cyp2a5	184	-12.6	3.31	1.31e-15	0
502	Dmxl2	1.68e+3	3.62	0.444	1.31e-15	1
503	Peak1	1.37e+3	-1.76	0.214	1.33e-15	0
504	Cdcp1	146	-12.3	3.25	1.34e-15	0
505	Samd4	307	-3.25	0.401	1.35e-15	0
506	Myb	371	-6.38	0.8	1.35e-15	0
507	Hcls1	1.73e+3	1.85	0.225	1.39e-15	1
508	Traf4	305	-3.6	0.446	1.45e-15	0
509	Npnt	236	-5	0.624	1.48e-15	0
510	Akna	2.22e+3	-1.83	0.223	1.48e-15	0
511	Rrad	536	-2.79	0.345	1.49e-15	0
512	Sort1	1.99e+3	2.05	0.25	1.54e-15	1
513	Hivep3	1.84e+3	2.7	0.33	1.62e-15	1
514	Rasef	143	-12.2	3.24	1.7e-15	0
515	Fgr	612	2.64	0.324	1.91e-15	1
516	Abcc5	1.75e+3	2.62	0.322	2.08e-15	1
517	Nkx2-1	138	-7.36	0.922	2.08e-15	0
518	Adam23	290	-7.57	0.979	2.24e-15	0
519	Tnfaip2	5.08e+3	2.68	0.329	2.28e-15	1
520	Myo1e	2.16e+3	1.89	0.232	2.37e-15	1
521	Clec4e	1.81e+3	3.55	0.44	2.42e-15	1
522	Lgmn	4.21e+3	1.98	0.243	2.42e-15	1
523	Shroom2	132	-12	3.22	2.48e-15	0
524	Cdon	186	-3.49	0.436	2.6e-15	0
525	Galnt18	125	-12	3.21	2.79e-15	0
526	Fn1	4.80e+4	3.11	0.386	2.85e-15	1
527	Baiap2l1	177	-7.35	0.929	2.94e-15	0
528	Dnaja4	240	-4.74	0.597	2.99e-15	0
529	Zc3h12a	2.59e+3	1.76	0.217	3.08e-15	1
530	Zfp507	109	-11.8	3.18	3.08e-15	0
531	Lgr6	140	-12.2	3.25	3.09e-15	0
532	Nrgn	108	-6.64	0.836	3.12e-15	0
533	Lurap1l	101	-7.76	0.938	3.14e-15	0
534	Tmc4	130	-4.91	0.619	3.54e-15	0
535	Fermt3	1.03e+3	1.78	0.219	3.63e-15	1
536	Lypd2	161	-12.4	3.29	4.17e-15	0
537	Agr2	126	-12.1	3.23	4.34e-15	0
538	Col5a1	371	-4.91	0.625	4.39e-15	0
539	Lrp1	1.28e+4	2.48	0.309	4.58e-15	1
540	Zbtb10	648	-1.96	0.245	5.36e-15	0
541	Etl4	287	-4.37	0.555	5.54e-15	0
542	Slpi	576	2.43	0.303	5.78e-15	1
543	Card11	1.01e+3	2.47	0.308	6.29e-15	1
544	Ctsz	6.16e+3	2.23	0.278	6.29e-15	1
545	Mxd1	3.64e+3	-1.9	0.237	6.37e-15	0
546	Ptpre	1.62e+3	2.5	0.313	6.46e-15	1
547	Sparcl1	395	-6.51	0.838	6.56e-15	0
548	Nln	446	2.33	0.292	6.87e-15	1
549	Adam28	155	-7.69	0.967	6.95e-15	0
550	Kif21b	2.09e+3	-3.06	0.389	7e-15	0
551	Pygl	987	2.11	0.264	7.23e-15	1
552	Arhgap32	141	-8.92	1.07	7.44e-15	0
553	Tjp3	190	-4.47	0.573	7.91e-15	0
554	Septin1	137	-12.2	3.25	8.72e-15	0
555	Ptk7	206	-9.37	1.15	9.66e-15	0
556	Gimap6	393	-4.61	0.594	9.66e-15	0
557	Mitf	978	3.1	0.393	1.02e-14	1
558	Pilra	399	3.84	0.49	1.11e-14	1
559	Irs1	175	-7.27	0.927	1.14e-14	0
560	Sprr1a	226	-10.4	1.43	1.15e-14	0
561	Blvrb	329	3.19	0.406	1.18e-14	1
562	Sox13	101	-6.8	0.876	1.18e-14	0
563	Tgfbi	4.05e+3	3.72	0.473	1.26e-14	1
564	Irx2	114	-11.8	3.2	1.27e-14	0
565	Tspan1	138	-7.87	0.997	1.4e-14	0
566	Mgat3	182	-10.1	1.4	1.73e-14	0
567	Calml3	131	-12.1	3.25	1.8e-14	0
568	Bcl9l	705	-2.5	0.32	1.8e-14	0
569	Marf1	1.15e+3	-1.63	0.206	1.85e-14	0
570	Acod1	6.25e+3	-2.78	0.358	1.88e-14	0
571	Pclo	102	-5.78	0.747	1.93e-14	0
572	Rassf9	150	-6.75	0.872	1.94e-14	0
573	Man1c1	562	3.33	0.427	2.03e-14	1
574	Tmtc2	432	-3.44	0.446	2.06e-14	0
575	Rap1gap	166	-9.23	1.12	2.23e-14	0
576	C5ar1	569	2.96	0.379	2.28e-14	1
577	Rbfox2	225	-3.81	0.498	2.31e-14	0
578	Irx1	130	-12.1	3.25	2.44e-14	0
579	Cdh11	120	-11.8	3.21	2.48e-14	0
580	Wnt11	144	-12.2	3.28	2.5e-14	0
581	Lgals3bp	1.68e+3	2.1	0.268	2.52e-14	1
582	Stab2	162	-6.33	0.835	2.67e-14	0
583	Tspan3	737	-2.31	0.297	2.67e-14	0
584	Adgrg1	791	-3.59	0.468	2.68e-14	0
585	Igsf8	1.86e+3	2.4	0.307	2.68e-14	1
586	Bahcc1	187	-3.98	0.518	2.69e-14	0
587	Cd300lb	230	4.75	0.616	2.72e-14	1
588	Apaf1	1.04e+3	-1.72	0.219	2.72e-14	0
589	Itgal	1.33e+3	2.33	0.298	2.76e-14	1
590	Gata2	1.83e+3	-7.16	0.95	2.76e-14	0
591	Aox3	304	-6.87	0.909	2.82e-14	0
592	Nkd1	118	-11.8	3.21	2.86e-14	0
593	Ehf	531	-4.6	0.606	3e-14	0
594	Csf1r	2.74e+3	4.26	0.551	3.01e-14	1
595	Lrrn4	135	-12.1	3.26	3.07e-14	0
596	Nr2f2	196	-7.02	0.919	3.36e-14	0
597	Insig1	1.67e+3	1.85	0.237	3.39e-14	1
598	Swap70	2.95e+3	-1.92	0.247	3.45e-14	0
599	Cobl	187	-10.1	1.42	3.51e-14	0
600	Slc1a4	174	-4.41	0.578	3.64e-14	0
601	Dnajb1	2.77e+3	-1.9	0.244	3.83e-14	0
602	Napsa	662	-1.91	0.246	3.86e-14	0
603	Nfat5	3.28e+3	-1.54	0.197	3.86e-14	0
604	Cyp2f2	2.93e+3	-9.65	1.3	4.08e-14	0
605	Ear2	997	5.43	0.708	4.09e-14	1
606	Sox9	117	-4.33	0.57	4.09e-14	0
607	Tpsb2	169	-12.4	3.33	4.19e-14	0
608	F2rl1	102	-11.6	3.18	4.22e-14	0
609	Ahnak	4.30e+4	1.59	0.203	4.29e-14	1
610	Tbx1	142	-12.1	3.26	4.34e-14	0
611	Cyp4b1	148	-8.93	1.11	4.37e-14	0
612	Mreg	2.39e+3	-2.48	0.323	4.47e-14	0
613	Cgn	393	-5.41	0.722	4.48e-14	0
614	Lmtk2	782	-2.17	0.282	4.75e-14	0
615	Abi3bp	126	-4.01	0.529	4.8e-14	0
616	Fmo3	134	-12.1	3.27	4.8e-14	0
617	Spata31d1b	118	-7.25	0.953	4.83e-14	0
618	Arhgef28	121	-7.75	0.994	4.89e-14	0
619	Yes1	208	-4.3	0.571	6.07e-14	0
620	Mtcl1	128	-6.96	0.934	6.17e-14	0
621	Ptpn4	589	-2.64	0.346	6.28e-14	0
622	Fcgr2b	1.05e+3	3.23	0.423	7.19e-14	1
623	Fkbp10	87.8	-11.4	3.15	7.33e-14	0
624	Chl1	136	-7.56	0.997	7.47e-14	0
625	Epn2	117	-4.83	0.644	8.22e-14	0
626	Fer1l6	167	-12.4	3.33	8.97e-14	0
627	Ms4a1	148	-9.76	1.4	9.65e-14	0
628	Lamb1	463	-5.8	0.782	9.65e-14	0
629	Mpdz	127	-11.9	3.25	1.02e-13	0
630	Megf6	103	-11.6	3.2	1.09e-13	0
631	Tbc1d22a	552	1.82	0.238	1.16e-13	1
632	1110032F04Rik	87.3	-11.3	3.15	1.2e-13	0
633	Foxq1	131	-4.49	0.605	1.22e-13	0
634	Car2	198	-5.71	0.772	1.22e-13	0
635	Itga4	3.43e+3	-1.63	0.214	1.54e-13	0
636	Krt15	96	-11.6	3.19	1.54e-13	0
637	Pitpnm3	107	-11.7	3.21	1.56e-13	0
638	Tns3	1.90e+3	1.56	0.204	1.62e-13	1
639	Ar	177	-6.8	0.917	1.78e-13	0
640	Nhsl2	125	-3.47	0.467	1.83e-13	0
641	Dtx1	110	-7.85	1.04	1.95e-13	0
642	mt-Nd2	1.89e+4	-2.5	0.334	2e-13	0
643	Ppm1l	162	-2.81	0.377	2.14e-13	0
644	mt-Atp6	3.11e+4	-2.06	0.276	2.17e-13	0
645	Ifitm3	508	-2.41	0.322	2.21e-13	0
646	Sash1	2.92e+3	2.81	0.375	2.46e-13	1
647	Cacna1c	135	-9.79	1.42	2.51e-13	0
648	Aqp9	353	-3.6	0.489	2.63e-13	0
649	Tcim	116	-4.21	0.573	2.66e-13	0
650	Dsg2	92.5	-11.5	3.19	2.67e-13	0
651	Yap1	228	-4.65	0.636	2.72e-13	0
652	Pof1b	119	-11.8	3.25	2.79e-13	0
653	Me1	378	-3.34	0.454	2.98e-13	0
654	Ltbp2	129	-9.55	1.39	2.99e-13	0
655	Slc34a2	1.32e+3	-8.33	1.16	3.07e-13	0
656	Ildr2	264	-5.83	0.802	3.08e-13	0
657	Sema6a	156	-7.48	1.04	3.14e-13	0
658	Kdm5b	807	-1.86	0.248	3.36e-13	0
659	Aldh1a1	1.90e+3	-8.82	1.24	3.4e-13	0
660	Nagpa	268	2.26	0.302	3.42e-13	1
661	Phlpp1	2.24e+3	-2.29	0.309	3.43e-13	0
662	Serpine2	174	-7.43	1.01	3.58e-13	0
663	Slc4a4	180	-4.89	0.669	3.66e-13	0
664	Htra4	284	5.88	0.791	3.86e-13	1
665	Adamts9	270	-5.72	0.794	3.87e-13	0
666	Fcgbp	634	-14.5	3.7	3.87e-13	0
667	Esrp1	113	-11.8	3.25	3.96e-13	0
668	Chst15	422	-3.4	0.466	4.12e-13	0
669	Pepd	687	2.27	0.305	4.25e-13	1
670	Reep5	696	1.84	0.246	4.29e-13	1
671	Pard6g	118	-7.95	1.07	4.36e-13	0
672	Syk	5.70e+3	1.87	0.251	4.55e-13	1
673	Meis2	78.9	-11.2	3.14	4.55e-13	0
674	Fmo1	81.8	-6.91	0.938	4.63e-13	0
675	Itm2b	5.84e+3	1.69	0.226	4.67e-13	1
676	Insm1	74.5	-11.1	3.12	4.78e-13	0
677	Cd63	3.65e+3	1.16	0.154	5.01e-13	1
678	Olr1	2.26e+3	2.96	0.402	5.11e-13	1
679	Epn3	129	-12	3.28	5.41e-13	0
680	Cd300c2	405	3.82	0.521	5.48e-13	1
681	Ftl1	4.67e+4	1.72	0.229	5.65e-13	1
682	Kcna2	300	-6.25	0.88	5.66e-13	0
683	Sema6d	539	-3.38	0.466	5.66e-13	0
684	Myo1g	2.95e+3	-1.7	0.23	5.97e-13	0
685	Ecscr	133	-9.64	1.42	6.12e-13	0
686	Tgtp1	115	-7.98	1.07	6.59e-13	0
687	Itgax	4.45e+3	2.92	0.398	6.79e-13	1
688	Trim25	3.84e+3	1.75	0.236	7.2e-13	1
689	Filip1	108	-11.7	3.24	7.27e-13	0
690	Mtpn	1.64e+3	1.32	0.176	7.29e-13	1
691	Atp8b1	103	-3.56	0.493	7.45e-13	0
692	Ogt	852	-1.55	0.208	7.59e-13	0
693	Tnfsf4	323	-6.27	0.886	7.82e-13	0
694	Slc6a6	4.63e+3	1.49	0.2	8.8e-13	1
695	Madd	1.50e+3	-2.16	0.295	9.09e-13	0
696	Celsr2	223	-3.98	0.556	9.44e-13	0
697	Kit	1.73e+3	-9.8	1.4	9.62e-13	0
698	Caskin2	163	-4.04	0.564	9.85e-13	0
699	Il13	149	-9.73	1.45	9.86e-13	0
700	Mecom	171	-8.01	1.12	9.86e-13	0
701	Tmtc1	104	-6.54	0.917	9.92e-13	0
702	Tmem176b	1.13e+3	-3.15	0.438	9.92e-13	0
703	Szt2	556	-2.05	0.281	1.02e-12	0
704	Man2a1	1.56e+3	1.87	0.254	1.06e-12	1
705	Nfib	374	-5.57	0.796	1.14e-12	0
706	Arhgap28	176	-3.07	0.427	1.19e-12	0
707	Tmem131l	767	-2.33	0.322	1.21e-12	0
708	Pros1	596	2.77	0.382	1.27e-12	1
709	Cytip	6.45e+3	-2.55	0.354	1.32e-12	0
710	Elovl5	1.39e+3	-1.77	0.242	1.34e-12	0
711	Txn1	1.07e+3	2.14	0.294	1.36e-12	1
712	Atp1b3	1.51e+3	1.54	0.21	1.37e-12	1
713	Oprd1	70.6	-6.88	0.938	1.39e-12	0
714	Rgs12	143	-4.55	0.642	1.42e-12	0
715	Rogdi	294	-3.04	0.425	1.43e-12	0
716	Tnip1	3.06e+3	1.67	0.228	1.44e-12	1
717	Sftpa1	5.51e+3	-7.96	1.15	1.46e-12	0
718	Ramp3	474	-5.76	0.822	1.57e-12	0
719	Afap1l1	163	-7.22	1.03	1.58e-12	0
720	Dysf	198	-3.6	0.507	1.65e-12	0
721	Prnp	530	-3.62	0.511	1.69e-12	0
722	Sox2	69.5	-11	3.12	1.69e-12	0
723	Stat1	2.67e+3	-1.77	0.245	1.75e-12	0
724	Jcad	339	-2.48	0.346	1.8e-12	0
725	Id1	346	-2.54	0.355	1.83e-12	0
726	Grik5	85.8	-11.3	3.19	1.84e-12	0
727	Rassf4	1.13e+3	1.82	0.251	1.88e-12	1
728	Strbp	291	-3.1	0.436	1.96e-12	0
729	Pip5k1b	98.7	-5.69	0.806	1.97e-12	0
730	Faah	112	-9.35	1.41	2.05e-12	0
731	Adh7	152	-9.73	1.47	2.07e-12	0
732	Ckmt1	68.9	-11	3.13	2.26e-12	0
733	Epcam	302	-3.24	0.458	2.27e-12	0
734	Ptger4	1.19e+3	-2.37	0.332	2.27e-12	0
735	Prkcd	2.38e+3	2.03	0.281	2.28e-12	1
736	Slco2a1	207	-5.01	0.719	2.39e-12	0
737	Hip1r	1.20e+3	-3.43	0.487	2.58e-12	0
738	Rhoc	589	1.63	0.225	2.62e-12	1
739	Nova2	76.5	-11.1	3.16	2.66e-12	0
740	Lratd1	89.8	-6.93	0.968	2.67e-12	0
741	Exph5	95.9	-9.12	1.38	2.68e-12	0
742	Col6a2	405	-4.16	0.596	2.93e-12	0
743	Ptprm	269	-3.75	0.536	2.94e-12	0
744	Fxyd5	2.34e+3	1.7	0.235	3.01e-12	1
745	Efna5	67	-5.65	0.801	3.04e-12	0
746	Ugp2	371	1.87	0.259	3.17e-12	1
747	Camk1	1.04e+3	2.69	0.378	3.2e-12	1
748	Arhgef38	106	-11.5	3.23	3.33e-12	0
749	Sh3d19	282	-4.01	0.578	3.38e-12	0
750	Steap2	72.9	-7.35	1.03	3.49e-12	0
751	Kcnk1	91.2	-11.3	3.19	3.64e-12	0
752	Sorbs2	74.1	-11	3.13	3.82e-12	0
753	Tfcp2l1	189	-5.79	0.84	3.82e-12	0
754	Pgd	1.68e+3	1.78	0.248	3.88e-12	1
755	Arhgef16	115	-11.8	3.28	3.88e-12	0
756	Myo1f	1.39e+3	3.64	0.516	3.94e-12	1
757	Atp8b2	269	-3.34	0.478	3.95e-12	0
758	Pear1	112	-11.7	3.27	4.37e-12	0
759	Grb10	257	-4.51	0.652	4.49e-12	0
760	Appl1	1.35e+3	-1.76	0.247	4.65e-12	0
761	Thy1	169	-5.94	0.86	4.82e-12	0
762	Gimap8	115	-7.61	1.07	4.92e-12	0
763	Kcna1	158	-12.2	3.37	4.94e-12	0
764	Spryd7	374	3.02	0.429	5.01e-12	1
765	Prss23	147	-5.71	0.826	5.04e-12	0
766	Lcn2	270	-5.41	0.789	5.37e-12	0
767	Prkcz	99.9	-11.6	3.26	5.37e-12	0
768	Csrp1	1.64e+3	-1.76	0.248	5.37e-12	0
769	Naaa	1.32e+3	4.16	0.595	5.48e-12	1
770	Krt18	1.43e+3	-7.53	1.11	5.72e-12	0
771	Prickle1	97.2	-4.64	0.672	5.72e-12	0
772	Piezo2	74.7	-10.9	3.12	5.85e-12	0
773	Traf3ip2	110	-4.16	0.604	6.06e-12	0
774	Msrb1	675	2.21	0.313	6.07e-12	1
775	Tbxas1	672	5.32	0.766	6.2e-12	1
776	Nus1	984	1.84	0.259	6.27e-12	1
777	Wfdc17	549	3.93	0.564	6.46e-12	1
778	Rab27b	119	-9.25	1.43	6.76e-12	0
779	Ncam1	145	-8.23	1.18	6.78e-12	0
780	Bspry	94.6	-8.16	1.13	6.81e-12	0
781	Nebl	82.2	-5.52	0.801	6.88e-12	0
782	Sema5a	99.9	-11.5	3.24	6.96e-12	0
783	Tnfaip8	1.14e+3	-1.27	0.177	6.98e-12	0
784	Ptgfr	133	-9.12	1.25	7.2e-12	0
785	Pam	626	-1.96	0.279	7.47e-12	0
786	Grb14	65.9	-10.9	3.13	7.49e-12	0
787	Itpripl2	1.30e+3	1.57	0.221	7.59e-12	1
788	Tnfrsf4	105	-5.91	0.86	7.65e-12	0
789	Cd200r4	291	4.39	0.634	7.74e-12	1
790	Slc7a8	978	2.99	0.43	8.11e-12	1
791	Wfs1	397	3.67	0.529	8.38e-12	1
792	Tm4sf1	197	-6.88	1.02	8.89e-12	0
793	Snx9	1.50e+3	1.82	0.258	9.25e-12	1
794	Huwe1	6.54e+3	-1.11	0.156	9.25e-12	0
795	Dusp6	627	-1.94	0.278	9.73e-12	0
796	Angpt1	92.3	-8.17	1.13	1.01e-11	0
797	Pcdh1	139	-9.62	1.5	1.02e-11	0
798	Kalrn	102	-5.5	0.811	1.16e-11	0
799	Tspoap1	417	-2.23	0.323	1.17e-11	0
800	Qdpr	319	2.45	0.353	1.17e-11	1
801	Eno1b	70	10.6	3.04	1.18e-11	1
802	Ccser1	65.9	-6.57	0.947	1.18e-11	0
803	Mmp13	106	6.2	0.88	1.18e-11	1
804	Cotl1	4.24e+3	1.48	0.209	1.18e-11	1
805	Fchsd2	677	-2.03	0.292	1.22e-11	0
806	Rassf2	1.09e+3	-2.13	0.308	1.24e-11	0
807	Sertad4	60	-10.7	3.1	1.25e-11	0
808	Anpep	2.09e+3	2.17	0.311	1.26e-11	1
809	Slc9a4	291	4.65	0.676	1.28e-11	1
810	Slc7a5	2.49e+3	-2.4	0.349	1.48e-11	0
811	Cd164	2.79e+3	1.55	0.221	1.56e-11	1
812	Ptk2	260	-2.37	0.346	1.57e-11	0
813	Foxa2	64.1	-10.8	3.14	1.58e-11	0
814	Tph1	111	-8.93	1.29	1.61e-11	0
815	Gse1	1.36e+3	-1.26	0.179	1.64e-11	0
816	Apobr	559	1.89	0.273	1.68e-11	1
817	Acap1	216	-3.65	0.54	1.68e-11	0
818	Mcpt4	196	-12.6	3.46	1.69e-11	0
819	Prdx1	3.37e+3	1.95	0.281	1.7e-11	1
820	Ecm1	1.40e+3	2.53	0.368	1.75e-11	1
821	Mapk6	1.90e+3	1.2	0.17	1.78e-11	1
822	Wfdc21	183	6.26	0.928	1.8e-11	1
823	Cdh2	69.7	-10.9	3.15	1.82e-11	0
824	Foxa1	218	-5.94	0.896	1.84e-11	0
825	Gnaz	72.1	-7.21	1.05	1.89e-11	0
826	Aldh3b1	329	3.43	0.504	1.98e-11	1
827	Alox5ap	778	1.83	0.264	2.02e-11	1
828	Epb41l4b	131	-9.41	1.49	2.02e-11	0
829	Ptprc	5.28e+3	1.91	0.276	2.05e-11	1
830	Tmem39a	315	-2.85	0.421	2.07e-11	0
831	Angpt2	145	-5.18	0.779	2.13e-11	0
832	Tmem50a	688	1.64	0.236	2.19e-11	1
833	Atp6v1c1	1.19e+3	2.02	0.292	2.2e-11	1
834	Pik3ap1	2.46e+3	1.8	0.261	2.28e-11	1
835	Fhl2	83.3	-11.2	3.21	2.29e-11	0
836	Slc2a1	1.25e+3	1.67	0.241	2.32e-11	1
837	Slain1	123	-11.8	3.32	2.33e-11	0
838	She	72.6	-5.73	0.854	2.37e-11	0
839	Fzd6	68.4	-10.9	3.15	2.39e-11	0
840	Tsc22d1	1.65e+3	-2.19	0.322	2.4e-11	0
841	Ptpru	202	-4.13	0.622	2.44e-11	0
842	Marcks	3.98e+3	-2.21	0.324	2.47e-11	0
843	Scn3a	57.3	-10.6	3.1	2.52e-11	0
844	Adam12	95.3	-7.22	1.07	2.69e-11	0
845	Rcsd1	498	-2.99	0.444	2.69e-11	0
846	Gpr65	478	-1.58	0.229	2.69e-11	0
847	Klri2	66.3	-10.9	3.15	2.73e-11	0
848	St6galnac2	67.1	-10.7	3.12	2.73e-11	0
849	Cyp4a12b	75.9	-11.1	3.2	2.76e-11	0
850	Stat5b	1.03e+3	-1.9	0.279	2.94e-11	0
851	Cst7	58.8	-10.7	3.12	3.13e-11	0
852	Ntrk3	104	-8.38	1.19	3.13e-11	0
853	Mfsd12	710	2.91	0.429	3.18e-11	1
854	Galnt6	1.77e+3	1.65	0.24	3.18e-11	1
855	Galnt15	101	-6.59	1.01	3.18e-11	0
856	Fnbp1l	714	-1.81	0.265	3.18e-11	0
857	Col6a5	122	-6.24	0.953	3.23e-11	0
858	Reep6	114	-5.41	0.817	3.24e-11	0
859	Glipr2	674	-2.14	0.316	3.27e-11	0
860	Tbc1d9	2.25e+3	1.78	0.26	3.33e-11	1
861	Dlg5	154	-8.38	1.23	3.45e-11	0
862	Mtss1	1.22e+3	1.26	0.182	3.5e-11	1
863	Ebf1	186	-4.87	0.744	3.51e-11	0
864	Prkd2	258	-2.25	0.333	3.62e-11	0
865	Esd	2.25e+3	2.29	0.337	3.74e-11	1
866	Pitpnm2	165	-5.63	0.877	3.74e-11	0
867	Tcf7l2	1.06e+3	2.44	0.361	3.74e-11	1
868	Sytl2	80	-11.1	3.2	3.84e-11	0
869	Blk	85.9	-8.06	1.16	4.13e-11	0
870	Neurl3	1.64e+3	-2.08	0.308	4.18e-11	0
871	Mapkbp1	1.12e+3	-2.76	0.413	4.21e-11	0
872	Tc2n	163	-4	0.606	4.24e-11	0
873	Atp2c2	95.9	-9.13	1.47	4.27e-11	0
874	Icos	87.5	-11.6	3.29	4.28e-11	0
875	Rab1a	1.89e+3	1.41	0.205	4.3e-11	1
876	Slc37a2	527	2.87	0.426	4.32e-11	1
877	Prr15l	92.9	-5.59	0.854	4.34e-11	0
878	H2-DMb1	425	2.31	0.342	4.52e-11	1
879	Mfsd1	822	1.56	0.229	4.54e-11	1
880	Aldh1a2	307	-2.8	0.422	4.63e-11	0
881	Sox21	72.3	-11	3.18	4.64e-11	0
882	Arhgdib	915	1.75	0.258	4.83e-11	1
883	Adam19	403	-2.99	0.452	4.83e-11	0
884	Rnf13	816	1.63	0.239	4.92e-11	1
885	Plac8	273	-5.39	0.827	4.99e-11	0
886	Adamts1	897	-4.29	0.658	5.03e-11	0
887	Slc39a2	98.9	5.71	0.868	5.1e-11	1
888	Atp6v1e1	2.34e+3	1.98	0.292	5.41e-11	1
889	Clip4	82.3	-11.2	3.23	5.85e-11	0
890	Itprid1	86.7	-11.4	3.26	5.91e-11	0
891	AA986860	92.8	-5.15	0.792	6.11e-11	0
892	Slc26a4	66.6	-10.9	3.17	6.27e-11	0
893	Gimap3	113	-7.34	1.12	6.41e-11	0
894	Esrp2	127	-5.84	0.904	6.78e-11	0
895	Sinhcaf	303	-2.53	0.383	6.84e-11	0
896	Tcea3	90	-5.74	0.886	6.93e-11	0
897	Mafk	2.01e+3	1.75	0.26	7.02e-11	1
898	Fer1l4	67.2	-10.9	3.18	7.43e-11	0
899	Fam107b	3.22e+3	-1.43	0.212	7.54e-11	0
900	Scnn1b	99.5	-9.11	1.49	7.99e-11	0
901	Sema3a	80	-11.1	3.22	8.22e-11	0
902	Tmem106a	237	2.84	0.43	8.78e-11	1
903	Slc7a11	5.15e+3	2.04	0.305	8.91e-11	1
904	Prob1	74.7	-8.71	1.42	9.12e-11	0
905	Gna13	7.09e+3	1.43	0.212	9.61e-11	1
906	Tiparp	2.80e+3	1.52	0.226	9.69e-11	1
907	Npy	53.1	10.2	3	1e-10	1
908	Pmaip1	1.84e+3	-1.75	0.263	1.01e-10	0
909	Tgfb3	159	-4.53	0.705	1.04e-10	0
910	Dll1	81	-5.53	0.866	1.06e-10	0
911	Adgra2	86.1	-5.19	0.806	1.06e-10	0
912	Cdc42ep4	655	1.77	0.265	1.1e-10	1
913	Rnf157	509	-2.88	0.443	1.15e-10	0
914	Evl	283	2.91	0.443	1.16e-10	1
915	Fscn1	4.58e+3	-8.08	1.3	1.2e-10	0
916	Tmem30b	63.5	-10.8	3.16	1.2e-10	0
917	Igsf5	56	-10.6	3.13	1.23e-10	0
918	P3h4	62.1	-10.8	3.16	1.26e-10	0
919	Dtx4	790	2.17	0.328	1.27e-10	1
920	Hap1	92.8	-3.38	0.524	1.3e-10	0
921	Ptpn12	1.33e+3	2.06	0.312	1.3e-10	1
922	Wfdc1	70.4	-10.9	3.2	1.3e-10	0
923	Cyba	2.25e+3	1.91	0.288	1.32e-10	1
924	Sulf2	1.64e+3	2.02	0.306	1.38e-10	1
925	Krt23	55.8	-10.6	3.14	1.38e-10	0
926	Muc20	80.5	-11.2	3.24	1.4e-10	0
927	Slc39a11	158	3.35	0.514	1.41e-10	1
928	Phldb2	303	-5.32	0.841	1.44e-10	0
929	Chrnb1	53.9	-10.5	3.12	1.45e-10	0
930	Col4a6	86.6	-8.9	1.48	1.5e-10	0
931	Chd6	694	-1.81	0.275	1.55e-10	0
932	Ccdc88c	914	-1.67	0.253	1.56e-10	0
933	C6	67.4	-5.89	0.92	1.63e-10	0
934	Serpine1	1.99e+3	2.71	0.416	1.68e-10	1
935	Cldn1	383	-4.68	0.742	1.68e-10	0
936	Notch3	117	-4.33	0.68	1.72e-10	0
937	Trib2	101	-5.74	0.899	1.77e-10	0
938	Klri1	134	-6.64	1.06	1.79e-10	0
939	Slco4c1	68.7	-10.9	3.19	1.86e-10	0
940	Ncoa7	473	-1.67	0.254	1.88e-10	0
941	Ldha	4.03e+3	1.59	0.241	1.93e-10	1
942	Tmprss2	85.2	-11.2	3.26	1.93e-10	0
943	Csf2ra	1.59e+3	3.08	0.475	2.11e-10	1
944	Bcl6b	154	-4.03	0.638	2.12e-10	0
945	Zmiz1	4.09e+3	1.18	0.178	2.24e-10	1
946	Fat4	105	-4.67	0.744	2.25e-10	0
947	Rragc	1.14e+3	1.61	0.244	2.28e-10	1
948	Sema3d	110	-11.6	3.34	2.29e-10	0
949	Lama3	98.5	-6.55	1.03	2.35e-10	0
950	Ap1s3	157	-3.47	0.547	2.45e-10	0
951	Soat1	1.47e+3	1.8	0.274	2.45e-10	1
952	Capza2	2.43e+3	1.2	0.181	2.47e-10	1
953	Nectin2	264	-2.84	0.446	2.48e-10	0
954	Rabgef1	1.56e+3	1.53	0.233	2.52e-10	1
955	Cyp4v3	494	2.01	0.308	2.58e-10	1
956	Avpi1	169	-2.45	0.382	2.65e-10	0
957	Mprip	1.71e+3	-1.33	0.203	2.67e-10	0
958	Eya1	61.1	-6.13	0.964	2.67e-10	0
959	Bcl2l1	834	-1.98	0.307	2.7e-10	0
960	Aqp3	85.8	-8.9	1.49	2.7e-10	0
961	Upk3b	148	-5.42	0.87	2.73e-10	0
962	St8sia4	2.34e+3	-2.2	0.342	2.75e-10	0
963	Ccr6	88.9	-8.81	1.48	2.76e-10	0
964	Osr1	119	-9.34	1.57	2.83e-10	0
965	Ttc28	285	-2.93	0.463	2.93e-10	0
966	Slc48a1	560	2.03	0.313	3.08e-10	1
967	Cyyr1	91.4	-4.69	0.753	3.09e-10	0
968	Tnfsf10	113	-4.1	0.654	3.12e-10	0
969	Gata3	196	-6.57	1.07	3.15e-10	0
970	Atp6ap1	1.09e+3	1.49	0.227	3.15e-10	1
971	Fpr1	114	4.44	0.696	3.25e-10	1
972	Tspan11	44.3	-10.2	3.08	3.29e-10	0
973	Slc25a44	464	1.83	0.282	3.41e-10	1
974	Ccn3	58	-10.6	3.16	3.8e-10	0
975	Mast4	694	-2.74	0.434	3.98e-10	0
976	Lama5	1.14e+3	-7.61	1.26	3.99e-10	0
977	Afap1l2	84	-8.88	1.5	4.04e-10	0
978	Atp2a3	745	-2.98	0.474	4.09e-10	0
979	Atp2c1	571	1.7	0.263	4.24e-10	1
980	Ntrk2	113	-7.05	1.16	4.25e-10	0
981	Frmd4a	1.16e+3	1.95	0.303	4.31e-10	1
982	Epb41l5	168	-3.42	0.55	4.33e-10	0
983	Zbtb16	240	-4.72	0.767	4.34e-10	0
984	Hsph1	2.37e+3	-1.58	0.244	4.34e-10	0
985	Npr1	414	-5.18	0.846	4.43e-10	0
986	Exoc3l2	79.8	-6.87	1.11	4.55e-10	0
987	Arhgef15	71.7	-6.45	1.04	4.56e-10	0
988	Clec7a	6.88e+3	2.52	0.395	4.59e-10	1
989	Slc8a1	453	2.86	0.452	4.69e-10	1
990	Mak	48.5	9.97	3	4.79e-10	1
991	Tmod2	185	-5.45	0.888	4.95e-10	0
992	Il4	61.9	-10.8	3.19	4.95e-10	0
993	Gpm6a	74.8	-11	3.23	4.95e-10	0
994	Creg2	182	5	0.8	5e-10	1
995	Dbi	797	1.87	0.291	5.03e-10	1
996	Fes	785	1.83	0.285	5.04e-10	1
997	Scn5a	103	-8.23	1.29	5.06e-10	0
998	Cd200r1	162	3	0.474	5.07e-10	1
999	Dscaml1	65.9	-10.8	3.21	5.07e-10	0
1000	Pik3r1	5.57e+3	-1.6	0.249	5.37e-10	0
1001	Kmt2e	2.09e+3	-1.55	0.242	5.65e-10	0
1002	Nectin1	537	-1.79	0.281	5.7e-10	0
1003	Camsap3	57.2	-10.5	3.15	5.76e-10	0
1004	Bhlhe41	620	2.47	0.39	5.81e-10	1
1005	S1pr1	502	-2.59	0.414	5.82e-10	0
1006	Prdm8	54.2	-10.4	3.12	5.9e-10	0
1007	Zhx2	1.30e+3	-1.86	0.293	6.11e-10	0
1008	Synpo	234	-2.93	0.472	6.17e-10	0
1009	Prrg3	71.8	-7.78	1.18	6.17e-10	0
1010	Ppp1r14c	84.6	-8.72	1.5	6.34e-10	0
1011	Slc39a12	85.1	5.14	0.831	6.71e-10	1
1012	Sema4c	270	-3.11	0.504	7.28e-10	0
1013	Ttc9	206	-3.69	0.601	7.31e-10	0
1014	Shank1	46.5	-6.32	1	7.43e-10	0
1015	Plekha7	74.2	-5.15	0.84	7.55e-10	0
1016	Tbc1d8	1.28e+3	-3.09	0.501	7.58e-10	0
1017	Slc44a4	45.6	-10.3	3.11	7.69e-10	0
1018	Atp6v1c2	66.7	-10.9	3.23	7.82e-10	0
1019	H1f0	218	-2.47	0.396	8.03e-10	0
1020	Dnmt3a	1.91e+3	1.9	0.3	8.09e-10	1
1021	Arfgef3	280	-3.39	0.554	8.53e-10	0
1022	Zfhx2	202	-2.1	0.335	8.57e-10	0
1023	Idh1	1.33e+3	1.37	0.213	8.58e-10	1
1024	Zfp521	138	-11.9	3.43	8.65e-10	0
1025	Depp1	217	-5.32	0.888	9.15e-10	0
1026	Gjb2	62.7	-6.95	1.12	9.29e-10	0
1027	Ptpn1	1.92e+3	1.27	0.198	9.47e-10	1
1028	Clmp	227	3.85	0.624	9.48e-10	1
1029	Aqp4	99	-6.72	1.11	9.7e-10	0
1030	C2cd4b	59.9	-10.6	3.18	9.75e-10	0
1031	Cuedc1	62.6	-10.7	3.2	9.83e-10	0
1032	Msn	1.15e+4	1.17	0.182	9.98e-10	1
1033	Msrb3	199	-4.14	0.706	1.01e-09	0
1034	Ptpn3	366	-2.42	0.39	1.01e-09	0
1035	AU021092	73	-8.62	1.5	1.05e-09	0
1036	Col6a1	469	-4.47	0.743	1.05e-09	0
1037	Cald1	394	-3.31	0.542	1.06e-09	0
1038	Map4k4	9.55e+3	-1.45	0.229	1.06e-09	0
1039	Mapkapk2	4.02e+3	1.42	0.223	1.06e-09	1
1040	Prelp	148	-5.41	0.907	1.07e-09	0
1041	Arl5c	466	-2.35	0.38	1.14e-09	0
1042	Syt15	41.6	-10.3	3.13	1.14e-09	0
1043	Pid1	384	2.47	0.397	1.22e-09	1
1044	Aldoc	201	4.63	0.756	1.23e-09	1
1045	Mtss2	275	-2.82	0.461	1.24e-09	0
1046	Robo4	48.6	-6.58	1.05	1.26e-09	0
1047	Dok2	256	3.54	0.575	1.31e-09	1
1048	Ano6	1.50e+3	1.44	0.227	1.33e-09	1
1049	Hey1	93.6	-3.68	0.608	1.33e-09	0
1050	Smo	134	-4.91	0.821	1.34e-09	0
1051	Oxct1	704	1.45	0.23	1.38e-09	1
1052	Slc16a2	61.3	-10.6	3.2	1.4e-09	0
1053	Dapk2	54.2	-6.8	1.1	1.41e-09	0
1054	Zfhx4	69.5	-5.82	0.962	1.42e-09	0
1055	Rasgrf1	54	-7.61	1.23	1.43e-09	0
1056	Pcdh15	68.7	-5.79	0.958	1.43e-09	0
1057	Grm6	75.6	-6.79	1.13	1.44e-09	0
1058	Plp1	180	-4.95	0.832	1.45e-09	0
1059	Mif4gd	559	-1.94	0.313	1.51e-09	0
1060	Syn1	74.7	7.04	1.14	1.54e-09	1
1061	Gda	1.15e+3	2.78	0.451	1.56e-09	1
1062	Fam83e	46.7	-10.3	3.13	1.66e-09	0
1063	Rif1	550	-1.83	0.296	1.66e-09	0
1064	Phldb3	291	-2.64	0.435	1.67e-09	0
1065	Clec4a3	103	5.73	0.95	1.68e-09	1
1066	Rxra	883	2.08	0.336	1.72e-09	1
1067	Fbxo32	844	1.92	0.31	1.78e-09	1
1068	Abl2	2.25e+3	1.31	0.208	1.78e-09	1
1069	Ralb	603	1.91	0.308	1.84e-09	1
1070	Cdh19	123	-11.8	3.43	1.84e-09	0
1071	Bcl2l14	143	-6.4	1.09	1.88e-09	0
1072	Itga5	2.08e+3	1.71	0.275	1.89e-09	1
1073	Pdgfc	111	6.46	1.06	1.9e-09	1
1074	Pald1	982	1.99	0.322	1.92e-09	1
1075	Gas2l3	1.33e+3	1.76	0.283	1.93e-09	1
1076	Ntng2	254	-2.86	0.474	1.99e-09	0
1077	Vmn1r174	200	-5.43	0.927	2e-09	0
1078	H2-Q6	1.95e+3	-2.07	0.338	2.02e-09	0
1079	Tspan9	99.6	-5.99	1	2.08e-09	0
1080	Rarres2	125	-7.91	1.31	2.08e-09	0
1081	Fam167a	153	-3.97	0.668	2.08e-09	0
1082	Cxcl12	126	-5.34	0.901	2.1e-09	0
1083	Trdv4	40.9	-10.1	3.1	2.12e-09	0
1084	Inava	65.5	-10.8	3.23	2.18e-09	0
1085	Kdm1a	1.03e+3	-1.32	0.211	2.18e-09	0
1086	Fcgr4	99.7	5.31	0.883	2.23e-09	1
1087	Ttc6	43.4	-10.1	3.1	2.24e-09	0
1088	Lynx1	54.4	-5.9	0.98	2.24e-09	0
1089	Atp6v0b	628	1.77	0.285	2.26e-09	1
1090	Cebpb	7.58e+3	1.89	0.308	2.27e-09	1
1091	Msi2	468	-3.51	0.593	2.34e-09	0
1092	Eya2	201	-6.19	1.07	2.42e-09	0
1093	Ccdc85c	86.1	-4.99	0.844	2.46e-09	0
1094	Zfp296	218	-3.9	0.661	2.49e-09	0
1095	Myct1	59.3	-8.32	1.48	2.59e-09	0
1096	Enpp1	72.9	5.51	0.905	2.61e-09	1
1097	Col1a1	1.70e+3	-4.09	0.697	2.63e-09	0
1098	Rbm7	1.14e+3	1.82	0.295	2.63e-09	1
1099	Cobll1	241	-5.06	0.867	2.64e-09	0
1100	Kirrel	93.2	-6.12	1.03	2.65e-09	0
1101	Il1rl1	1.16e+3	-7.25	1.27	2.67e-09	0
1102	Kank1	58.7	-10.6	3.21	2.68e-09	0
1103	Tmem176a	546	-3.42	0.579	2.72e-09	0
1104	Lrrfip2	1.13e+3	1.28	0.205	2.84e-09	1
1105	Bend7	59.2	-6.12	1.04	2.86e-09	0
1106	Cpeb4	3.06e+3	1.49	0.242	2.88e-09	1
1107	Ctla2a	193	-6.23	1.08	2.88e-09	0
1108	Thsd7a	66	-8.52	1.52	2.89e-09	0
1109	Zfp423	66.1	-8.55	1.52	2.91e-09	0
1110	Card9	337	2.28	0.374	2.99e-09	1
1111	Atp11a	2.34e+3	-1.46	0.237	3.01e-09	0
1112	Mcc	60.2	-7.75	1.23	3.02e-09	0
1113	Prkce	288	-2.67	0.447	3.05e-09	0
1114	Cd48	237	2.62	0.434	3.16e-09	1
1115	Epas1	3.35e+3	-1.79	0.293	3.2e-09	0
1116	Ltb	50.8	-10.4	3.18	3.29e-09	0
1117	Siglecg	146	-5.04	0.872	3.62e-09	0
1118	Zfc3h1	1.63e+3	-1.23	0.199	3.69e-09	0
1119	Fmo2	145	-4.39	0.758	3.7e-09	0
1120	Clec2d	1.12e+3	-1.79	0.295	3.72e-09	0
1121	Mylk	214	-5.43	0.975	3.84e-09	0
1122	Pgm5	40.3	-9.99	3.09	3.97e-09	0
1123	C3	8.41e+3	-2.37	0.398	4.01e-09	0
1124	Emid1	60.9	-10.6	3.22	4.03e-09	0
1125	Mef2a	2.11e+3	1.37	0.223	4.24e-09	1
1126	Shank3	170	-6.46	1.28	4.36e-09	0
1127	C130074G19Rik	104	-4.93	0.849	4.36e-09	0
1128	Csgalnact1	41.5	-10.1	3.11	4.71e-09	0
1129	Rab15	80.6	-5.55	0.964	4.77e-09	0
1130	Wdr72	71.1	-10.9	3.29	4.83e-09	0
1131	Ptprz1	56.3	-10.6	3.22	4.83e-09	0
1132	Bclaf3	582	-1.75	0.291	4.88e-09	0
1133	Etnk1	1.24e+3	-1.48	0.243	4.88e-09	0
1134	Scn7a	435	-5.41	0.95	4.99e-09	0
1135	Tspan7	68.1	-5.54	0.961	5.1e-09	0
1136	Lamtor4	165	2.37	0.397	5.14e-09	1
1137	Mpp2	45	-10.2	3.14	5.3e-09	0
1138	Wdr81	1.13e+3	1.25	0.203	5.44e-09	1
1139	Cacna1e	79	-5.53	0.962	5.46e-09	0
1140	Syne2	2.07e+3	-1.28	0.21	5.57e-09	0
1141	Tshz2	214	-6.24	1.1	5.75e-09	0
1142	Tal1	117	-3.99	0.694	5.87e-09	0
1143	Gramd3	221	-3.89	0.676	5.92e-09	0
1144	Bex3	300	-2.46	0.417	6e-09	0
1145	Eno3	114	-3.5	0.604	6.09e-09	0
1146	Mcl1	1.33e+4	1.27	0.208	6.18e-09	1
1147	Map1b	380	-3.03	0.522	6.18e-09	0
1148	Rapgef6	2.16e+3	-1.39	0.23	6.19e-09	0
1149	Rspo1	56.6	-6.8	1.16	6.21e-09	0
1150	Slc25a23	101	-4.87	0.85	6.27e-09	0
1151	Loxl2	242	-3.78	0.659	6.28e-09	0
1152	Dnase2b	46.2	-10.2	3.16	6.4e-09	0
1153	Sh3bp2	724	1.97	0.328	6.52e-09	1
1154	Taok2	926	-1.29	0.213	6.59e-09	0
1155	Ldb2	49.5	-10.3	3.17	6.61e-09	0
1156	Nfam1	565	3.67	0.628	6.83e-09	1
1157	Hpcal1	496	1.84	0.307	6.92e-09	1
1158	Arhgef12	1.53e+3	-1.2	0.197	6.95e-09	0
1159	Vegfc	39.1	-9.92	3.09	7.08e-09	0
1160	Igkc	181	-4.28	0.751	7.17e-09	0
1161	Cdh13	60.1	-6.88	1.18	7.18e-09	0
1162	Clta	3.62e+3	1.1	0.181	7.27e-09	1
1163	Mpp1	748	3.04	0.519	7.28e-09	1
1164	Mme	50.4	-6.18	1.06	7.29e-09	0
1165	Dnal1	61.2	-6.4	1.13	7.49e-09	0
1166	S100a1	623	1.82	0.304	7.56e-09	1
1167	Shisa2	47.8	-10.2	3.16	7.58e-09	0
1168	Syt7	67.4	-3.94	0.684	7.65e-09	0
1169	Pparg	355	2.32	0.392	7.75e-09	1
1170	Cplx2	72.1	-4.04	0.707	7.78e-09	0
1171	Flvcr2	305	2.81	0.478	7.85e-09	1
1172	Card10	218	-4.98	0.883	7.85e-09	0
1173	Kcne2	47.8	-10.3	3.17	7.94e-09	0
1174	Gdf11	86.7	-4.8	0.844	7.97e-09	0
1175	Zc3h7b	526	-1.89	0.32	8.28e-09	0
1176	Fuca1	721	1.41	0.234	8.52e-09	1
1177	Ntn1	162	-4.1	0.724	8.52e-09	0
1178	Zfp664	416	-1.84	0.311	8.52e-09	0
1179	Bmp5	68	-8.47	1.56	8.78e-09	0
1180	Ces2g	39.1	-9.93	3.1	8.95e-09	0
1181	Stac2	281	4.75	0.826	9.1e-09	1
1182	Plekhb1	91.6	-8.61	1.63	9.11e-09	0
1183	Mid2	65.7	-7.25	1.26	9.18e-09	0
1184	Krba1	131	-5.23	0.937	9.33e-09	0
1185	Hck	414	2.32	0.395	9.41e-09	1
1186	Hes1	565	-2.62	0.452	9.45e-09	0
1187	Syne1	4.40e+3	-1.55	0.261	9.78e-09	0
1188	Elf5	35.6	-9.84	3.09	1e-08	0
1189	Calca	54.8	-10.4	3.2	1.02e-08	0
1190	Jag2	99.2	-4.86	0.867	1.03e-08	0
1191	Bmpr1b	52.9	-10.4	3.22	1.06e-08	0
1192	Tec	457	-1.64	0.277	1.06e-08	0
1193	Tox3	54.4	-10.4	3.21	1.08e-08	0
1194	Ugcg	3.17e+3	1.72	0.29	1.1e-08	1
1195	Abcg1	2.58e+3	2.01	0.341	1.11e-08	1
1196	Pkhd1	41.9	-10	3.13	1.11e-08	0
1197	Fam110c	121	-3.77	0.667	1.11e-08	0
1198	Rnh1	1.51e+3	1.25	0.209	1.11e-08	1
1199	Aox1	64	-4.36	0.77	1.12e-08	0
1200	Zcchc2	1.38e+3	2.03	0.346	1.13e-08	1
1201	Slc6a8	1.31e+3	3.2	0.554	1.13e-08	1
1202	Met	796	1.87	0.318	1.14e-08	1
1203	Cldn10	43	-10.2	3.16	1.17e-08	0
1204	Atp6v1b1	36.9	-9.78	3.08	1.18e-08	0
1205	Rab20	643	2.36	0.405	1.19e-08	1
1206	Muc13	99.9	-5.63	1.02	1.2e-08	0
1207	Wnt4	72.7	-6.42	1.14	1.2e-08	0
1208	Slc12a7	565	1.85	0.315	1.23e-08	1
1209	Zfpm1	371	-2.82	0.494	1.24e-08	0
1210	Neb	69.4	-4.13	0.747	1.25e-08	0
1211	Slc38a4	36.2	-10	3.14	1.27e-08	0
1212	Antxr2	2.81e+3	-1.81	0.31	1.27e-08	0
1213	Vps37b	2.91e+3	-1.87	0.321	1.29e-08	0
1214	Kcnab2	360	2.92	0.507	1.29e-08	1
1215	Phc1	348	-2.17	0.375	1.33e-08	0
1216	Arl4d	215	-2.35	0.409	1.33e-08	0
1217	Macc1	65.8	-3.9	0.694	1.38e-08	0
1218	Zfp809	287	-2.6	0.456	1.38e-08	0
1219	Scarb1	391	2.28	0.393	1.42e-08	1
1220	Fbln5	117	-4.42	0.796	1.45e-08	0
1221	Cpt1a	1.05e+3	1.11	0.187	1.54e-08	1
1222	Prss34	68.9	-10.8	3.31	1.54e-08	0
1223	Flrt2	215	-3.63	0.648	1.58e-08	0
1224	Ablim3	121	-5.14	0.933	1.59e-08	0
1225	Cd300lf	746	2.6	0.452	1.6e-08	1
1226	Suox	79.1	-3.4	0.603	1.61e-08	0
1227	Ovol1	69	-8.52	1.6	1.63e-08	0
1228	Maff	1.91e+3	1.87	0.321	1.63e-08	1
1229	Nrp1	718	1.69	0.289	1.63e-08	1
1230	Mlph	345	-3.63	0.652	1.68e-08	0
1231	Tmem131	2.87e+3	-1.5	0.256	1.68e-08	0
1232	Tspan8	101	-5.36	0.978	1.7e-08	0
1233	Ccr8	85.9	-11.1	3.38	1.72e-08	0
1234	Pcgf5	613	-2.42	0.425	1.73e-08	0
1235	Ms4a2	53	-10.7	3.28	1.73e-08	0
1236	Eif4a1	3.33e+3	1.39	0.236	1.75e-08	1
1237	Sec14l4	41.3	-10	3.15	1.88e-08	0
1238	Lamc3	60.2	-10.6	3.27	1.91e-08	0
1239	Usp11	149	-3.32	0.596	1.95e-08	0
1240	Jdp2	1.05e+3	-1.97	0.343	2.05e-08	0
1241	Rasal1	38	-9.89	3.12	2.08e-08	0
1242	Pde5a	94.3	-2.79	0.497	2.08e-08	0
1243	Arhgap31	2.88e+3	1.13	0.191	2.09e-08	1
1244	Plcd3	44.2	-7.92	1.49	2.1e-08	0
1245	Sod1	1.71e+3	-1.5	0.258	2.16e-08	0
1246	Amigo2	269	-3.19	0.574	2.18e-08	0
1247	Gm28043	982	-3.31	0.595	2.22e-08	0
1248	Col6a3	309	-4.97	0.915	2.24e-08	0
1249	Tspan15	62.5	-7.55	1.3	2.35e-08	0
1250	Plod3	808	3.05	0.54	2.41e-08	1
1251	Hmox1	5.36e+3	2.49	0.437	2.41e-08	1
1252	Ccdc6	933	-1.55	0.269	2.41e-08	0
1253	Sspo	86.8	-6.3	1.15	2.47e-08	0
1254	Fhl1	113	-5.07	0.933	2.52e-08	0
1255	Pou2af1	51.5	-10.3	3.23	2.52e-08	0
1256	Adcy3	303	2.69	0.476	2.55e-08	1
1257	Eml1	58.6	-5.71	1.04	2.58e-08	0
1258	Tmed10	1.28e+3	1.22	0.208	2.7e-08	1
1259	Ifih1	2.62e+3	2.55	0.448	2.74e-08	1
1260	Cntrl	1.69e+3	-1.71	0.3	2.81e-08	0
1261	Slc29a3	937	1.64	0.285	2.83e-08	1
1262	Lamtor2	245	1.9	0.331	2.83e-08	1
1263	Dapp1	494	-1.79	0.314	2.85e-08	0
1264	Paxbp1	868	-1.84	0.323	2.92e-08	0
1265	Hif1an	444	-1.61	0.28	2.92e-08	0
1266	Slc39a1	1.27e+3	1.2	0.205	3e-08	1
1267	Dhcr7	181	3.41	0.609	3.03e-08	1
1268	Igsf9b	58.4	-8.18	1.56	3.03e-08	0
1269	Arl11	190	2.89	0.515	3.09e-08	1
1270	Radil	33.7	-9.65	3.09	3.13e-08	0
1271	Aif1l	36.8	-9.7	3.1	3.22e-08	0
1272	Comt	436	1.61	0.281	3.22e-08	1
1273	Ly6c1	65.4	-4.87	0.908	3.23e-08	0
1274	Gm21897	340	-2.87	0.519	3.29e-08	0
1275	Apbb1ip	1.23e+3	2.11	0.371	3.3e-08	1
1276	St14	310	-2.43	0.437	3.34e-08	0
1277	Enah	73.7	-3.56	0.648	3.37e-08	0
1278	Bnip3l	1.17e+3	1.37	0.236	3.38e-08	1
1279	Vangl1	49.1	-7.91	1.54	3.46e-08	0
1280	Epha7	59.2	-5.37	1	3.47e-08	0
1281	Ppp1r12b	760	2.17	0.383	3.47e-08	1
1282	Rcbtb2	395	2.56	0.455	3.47e-08	1
1283	Sh3bp5	617	1.68	0.293	3.5e-08	1
1284	Myzap	173	-5.3	0.995	3.5e-08	0
1285	Rel	8.62e+3	-1.41	0.246	3.53e-08	0
1286	5031439G07Rik	1.49e+3	1.83	0.321	3.53e-08	1
1287	Car4	672	4.27	0.774	3.69e-08	1
1288	Gabbr1	195	-4.64	0.867	3.8e-08	0
1289	Tmem150c	61	-5.83	1.07	3.82e-08	0
1290	Wscd1	36.2	-9.77	3.12	3.83e-08	0
1291	B3galt5	58.9	-10.5	3.29	3.98e-08	0
1292	Cyp2b10	35.5	-9.72	3.11	4e-08	0
1293	Ptprk	190	-4.91	0.921	4.02e-08	0
1294	Clic6	70.1	-6.4	1.18	4.04e-08	0
1295	Pde7a	172	-2.55	0.461	4.23e-08	0
1296	Bcar1	214	-4.32	0.806	4.25e-08	0
1297	Dpysl5	48.5	-7.19	1.28	4.33e-08	0
1298	Hip1	824	2.4	0.429	4.37e-08	1
1299	Ddit4	582	-2.53	0.459	4.39e-08	0
1300	Prkd3	1.02e+3	-2.01	0.36	4.4e-08	0
1301	Htr1b	93.4	-7.6	1.4	4.43e-08	0
1302	H2-Aa	8.61e+3	-1.77	0.315	4.43e-08	0
1303	Rapgef3	63.4	-10.7	3.34	4.43e-08	0
1304	Pcdhga11	54.7	-10.4	3.26	4.49e-08	0
1305	Peg3	186	-5.57	1.05	4.51e-08	0
1306	Foxj1	73.6	-4.58	0.859	4.75e-08	0
1307	Atp7b	68.3	-6.56	1.22	4.82e-08	0
1308	Denn2b	226	-3.5	0.651	4.82e-08	0
1309	Usp43	33.8	-9.66	3.11	4.94e-08	0
1310	Ceacam15	30.2	-9.54	3.08	4.99e-08	0
1311	Mamld1	286	2.37	0.425	5.02e-08	1
1312	Slfn2	5.43e+3	1.54	0.271	5.07e-08	1
1313	Cd28	82.7	-7.77	1.41	5.08e-08	0
1314	Unc119	218	2.63	0.474	5.13e-08	1
1315	Fut9	75.6	-8.76	1.71	5.19e-08	0
1316	Dpysl3	256	-3.23	0.598	5.2e-08	0
1317	Efs	38.5	-9.84	3.15	5.22e-08	0
1318	Gna15	317	1.94	0.346	5.23e-08	1
1319	Lrrk1	970	-1.5	0.266	5.31e-08	0
1320	Rab7	3.31e+3	1.32	0.232	5.41e-08	1
1321	Pon2	642	1.54	0.272	5.43e-08	1
1322	Fuca2	666	1.51	0.266	5.49e-08	1
1323	Gucd1	555	-2.03	0.366	5.67e-08	0
1324	Birc3	1.44e+3	-1.43	0.253	5.73e-08	0
1325	Adgrl4	33.3	-9.62	3.1	5.81e-08	0
1326	Hp	1.03e+3	-2.54	0.465	5.82e-08	0
1327	Vgll4	412	-3.01	0.557	5.91e-08	0
1328	Sde2	1.34e+3	1.41	0.248	6.11e-08	1
1329	Fat2	45.7	-5.53	1.04	6.3e-08	0
1330	Trps1	2.14e+3	-1.27	0.224	6.3e-08	0
1331	Slamf9	126	3.24	0.591	6.34e-08	1
1332	Ino80d	1.60e+3	-1.05	0.184	6.36e-08	0
1333	Sell	117	-3.56	0.669	6.42e-08	0
1334	Itk	1.40e+3	-6.79	1.33	6.44e-08	0
1335	Tlr13	415	3.05	0.558	6.47e-08	1
1336	Sirpa	4.28e+3	2.57	0.465	6.47e-08	1
1337	Arhgef40	591	-2.47	0.454	6.55e-08	0
1338	Spry1	203	-2.46	0.452	6.57e-08	0
1339	Pitpna	1.87e+3	1.47	0.261	6.58e-08	1
1340	Zxdb	322	-2.29	0.419	6.68e-08	0
1341	Folr2	40.4	9.53	3.05	6.85e-08	1
1342	Parm1	39.1	-9.88	3.17	6.98e-08	0
1343	Cd302	564	2.47	0.448	7.01e-08	1
1344	Wdr6	292	-2.28	0.419	7.01e-08	0
1345	Eno1	3.68e+3	1.66	0.296	7.05e-08	1
1346	Plekhm3	501	1.5	0.267	7.13e-08	1
1347	Cecr2	93.1	-4.94	0.942	7.14e-08	0
1348	Pdgfd	49.2	-6.56	1.21	7.14e-08	0
1349	Tnks1bp1	626	-1.67	0.3	7.21e-08	0
1350	Crb3	40.9	-9.88	3.17	7.27e-08	0
1351	Ms4a7	115	5.97	1.08	7.34e-08	1
1352	Ppt2	141	2.57	0.469	7.36e-08	1
1353	Aebp1	575	-4.35	0.831	7.38e-08	0
1354	Tom1l1	71.1	-5.42	1.04	7.52e-08	0
1355	Pira2	548	2.89	0.529	7.54e-08	1
1356	Rcn1	140	-3.17	0.594	7.56e-08	0
1357	Trp53bp1	216	-2.24	0.411	7.6e-08	0
1358	Otud7b	341	-2.31	0.425	7.63e-08	0
1359	H2-Eb1	5.58e+3	-2.13	0.39	7.64e-08	0
1360	Thsd1	59.1	-3.53	0.664	7.95e-08	0
1361	Arpc1b	3.18e+3	1.32	0.234	7.95e-08	1
1362	P2ry13	56.1	5.84	1.09	8.07e-08	1
1363	Apol7c	202	-5.31	1.03	8.08e-08	0
1364	Pltp	648	2.43	0.444	8.1e-08	1
1365	Shb	320	-1.62	0.292	8.18e-08	0
1366	Stx7	829	1.56	0.279	8.2e-08	1
1367	Dhcr24	544	1.48	0.265	8.23e-08	1
1368	Spink5	36.5	-9.7	3.14	8.25e-08	0
1369	Arap1	1.55e+3	1.47	0.262	8.27e-08	1
1370	Setx	930	-1.02	0.18	8.56e-08	0
1371	Dusp16	1.45e+3	-1.92	0.351	8.57e-08	0
1372	Atp6v1h	753	1.82	0.329	8.57e-08	1
1373	Asah1	1.45e+3	2.92	0.538	8.61e-08	1
1374	Epdr1	30.4	-9.5	3.09	8.61e-08	0
1375	Pik3c2b	62.8	-4.68	0.896	8.68e-08	0
1376	Sod2	1.18e+3	1.84	0.332	8.72e-08	1
1377	Ngp	67.6	-10.7	3.36	8.74e-08	0
1378	Ccm2l	54.1	-5.85	1.1	8.74e-08	0
1379	Nfe2l3	57.5	-6.31	1.2	8.94e-08	0
1380	Rbm47	1.19e+3	1.89	0.343	9.21e-08	1
1381	Sox10	59.5	-10.5	3.32	9.26e-08	0
1382	Akap12	588	-3.04	0.574	9.5e-08	0
1383	Slc7a1	2.37e+3	-1.75	0.32	9.5e-08	0
1384	Tuba1c	2.12e+3	1.46	0.262	9.56e-08	1
1385	Cd55	194	-4.89	0.952	9.71e-08	0
1386	Creg1	1.81e+3	2.19	0.4	9.75e-08	1
1387	Prkar2b	413	1.69	0.307	9.81e-08	1
1388	Cbfa2t3	1.09e+3	-1.93	0.354	9.81e-08	0
1389	Chst2	41.9	-7.72	1.54	9.88e-08	0
1390	Ikzf4	71.6	-6.36	1.23	1.05e-07	0
1391	Fgf1	166	-5.52	1.07	1.05e-07	0
1392	Cystm1	121	-2.68	0.505	1.07e-07	0
1393	Rbp1	34.9	-5.16	0.982	1.1e-07	0
1394	Gm21833	181	-2.92	0.554	1.12e-07	0
1395	Gla	1.68e+3	1.35	0.243	1.13e-07	1
1396	Hid1	141	-4.41	0.858	1.14e-07	0
1397	Hsd11b2	42	-9.95	3.21	1.16e-07	0
1398	Zmiz2	1.58e+3	-1.45	0.263	1.22e-07	0
1399	Ier5l	169	-2.58	0.487	1.23e-07	0
1400	Tnrc6b	634	-1.84	0.339	1.23e-07	0
1401	Ets2	2.66e+3	1.31	0.237	1.24e-07	1
1402	Klra2	139	4.47	0.843	1.25e-07	1
1403	Mmp12	4.46e+3	6.14	1.17	1.26e-07	1
1404	Samd5	37.5	-9.78	3.17	1.26e-07	0
1405	Slc36a1	421	2.34	0.433	1.26e-07	1
1406	Dennd4a	5.55e+3	-1.4	0.254	1.27e-07	0
1407	Spn	600	-1.62	0.297	1.27e-07	0
1408	Ppp1r13b	675	-1.33	0.241	1.29e-07	0
1409	Sema7a	1.08e+3	-6.43	1.29	1.32e-07	0
1410	Foxp4	1.19e+3	-1.9	0.353	1.36e-07	0
1411	Hmga2	49.2	-6.57	1.24	1.4e-07	0
1412	Cebpa	1.66e+3	1.64	0.301	1.42e-07	1
1413	Slc4a5	96.6	-5.17	1.02	1.44e-07	0
1414	Gng11	138	-3.25	0.625	1.45e-07	0
1415	Lrba	374	-2.02	0.377	1.45e-07	0
1416	Tmem132d	28	-9.33	3.07	1.46e-07	0
1417	Ccdc136	41.5	-9.86	3.2	1.48e-07	0
1418	Pcdhga10	58.5	-6.86	1.3	1.48e-07	0
1419	Tchh	167	-2.29	0.432	1.51e-07	0
1420	Trpc6	39.7	-9.85	3.2	1.55e-07	0
1421	Sem1	1.43e+3	1.19	0.216	1.57e-07	1
1422	Flnb	4.97e+3	-2.06	0.388	1.65e-07	0
1423	Rai1	447	-1.97	0.369	1.72e-07	0
1424	Plekhg1	1.03e+3	2.81	0.531	1.73e-07	1
1425	Isg15	826	2.28	0.427	1.73e-07	1
1426	Sptb	95.2	-4.74	0.94	1.76e-07	0
1427	Wnk1	9.11e+3	-1.24	0.226	1.78e-07	0
1428	Tmem154	267	2.73	0.517	1.79e-07	1
1429	Itgam	1.74e+3	2.5	0.47	1.82e-07	1
1430	Erbb2	71.5	-6.03	1.2	1.84e-07	0
1431	Fcgr1	204	4.97	0.957	1.86e-07	1
1432	Cpe	98.8	-7.56	1.47	1.88e-07	0
1433	Ly86	292	1.78	0.33	1.91e-07	1
1434	Efemp1	115	-6.89	1.39	1.91e-07	0
1435	Plxna1	2.29e+3	1.35	0.247	1.93e-07	1
1436	Ctla4	28.4	-9.63	3.16	1.95e-07	0
1437	Foxo1	1.24e+3	-1.53	0.283	1.96e-07	0
1438	Grhl2	40.8	-9.9	3.22	2e-07	0
1439	Serinc2	74.9	-4.88	0.98	2.09e-07	0
1440	Spsb4	46.3	6.84	1.31	2.15e-07	1
1441	Cyp39a1	80.3	-4.85	0.967	2.16e-07	0
1442	Ror1	42.9	-6.28	1.22	2.19e-07	0
1443	Stk4	1.76e+3	-1.33	0.245	2.21e-07	0
1444	Cmpk1	638	1.58	0.292	2.22e-07	1
1445	Selenom	56.2	-3.06	0.594	2.22e-07	0
1446	Capn2	1.97e+3	1.39	0.256	2.23e-07	1
1447	Ctps	217	-2.36	0.452	2.23e-07	0
1448	Hilpda	841	1.41	0.259	2.24e-07	1
1449	Zdhhc20	750	1.29	0.236	2.24e-07	1
1450	Agap1	1.77e+3	1.44	0.265	2.24e-07	1
1451	Nfia	358	-1.81	0.341	2.24e-07	0
1452	Hapln1	26.7	-9.21	3.07	2.32e-07	0
1453	Rab30	45.1	-8.14	1.73	2.34e-07	0
1454	Xdh	480	1.91	0.358	2.41e-07	1
1455	Plxna4	238	-2.5	0.482	2.48e-07	0
1456	Abca8b	147	-4.16	0.83	2.52e-07	0
1457	Ldlr	1.94e+3	1.39	0.257	2.57e-07	1
1458	Man2b2	732	2.47	0.472	2.62e-07	1
1459	Prdm16	110	-3.92	0.782	2.67e-07	0
1460	Syngr2	1.76e+3	-1.71	0.324	2.72e-07	0
1461	Plcb2	479	1.55	0.289	2.73e-07	1
1462	Ushbp1	74.2	-5.49	1.1	2.73e-07	0
1463	Epb41	1.20e+3	-1.4	0.261	2.74e-07	0
1464	Tnk1	33.6	-9.61	3.17	2.74e-07	0
1465	Amigo1	56.3	-4.11	0.819	2.88e-07	0
1466	Cftr	28.6	-9.52	3.15	2.88e-07	0
1467	Gimap5	53	-8.01	1.68	2.91e-07	0
1468	Wnt7b	35.3	-9.67	3.18	2.96e-07	0
1469	Epb41l4a	33.5	-9.56	3.16	2.96e-07	0
1470	Fras1	59.2	-6.74	1.34	2.96e-07	0
1471	Aff3	193	-4.42	0.892	2.96e-07	0
1472	Gli3	33.9	-7.4	1.54	2.98e-07	0
1473	Gm49339	3.68e+3	1.9	0.359	3.01e-07	1
1474	Grap	104	-2.88	0.565	3.02e-07	0
1475	Tnfsf12	109	2.88	0.556	3.03e-07	1
1476	Ankrd6	39.7	-9.84	3.23	3.05e-07	0
1477	Slc22a3	31.3	-9.48	3.14	3.07e-07	0
1478	Pygb	563	-1.23	0.228	3.09e-07	0
1479	Gde1	1.07e+3	3.29	0.639	3.12e-07	1
1480	Clec1a	278	2.55	0.491	3.12e-07	1
1481	Tnfrsf26	324	1.91	0.362	3.12e-07	1
1482	Samd12	35.2	-9.62	3.18	3.12e-07	0
1483	Mcub	164	3.35	0.654	3.18e-07	1
1484	Abat	41.8	-7.67	1.6	3.2e-07	0
1485	Palmd	65	-6.17	1.25	3.23e-07	0
1486	Irx5	57.4	-6.23	1.26	3.36e-07	0
1487	Myh7	85.1	-4.47	0.907	3.38e-07	0
1488	Gclc	2.10e+3	-1.73	0.33	3.38e-07	0
1489	Bmp2k	3.25e+3	-1.51	0.286	3.38e-07	0
1490	Tpp1	1.00e+3	1.67	0.315	3.39e-07	1
1491	Cd22	457	2.97	0.576	3.43e-07	1
1492	Mapk3	743	1.79	0.34	3.45e-07	1
1493	Snai1	78.5	-2.54	0.496	3.45e-07	0
1494	Nexmif	48.6	-6.29	1.24	3.49e-07	0
1495	Kcnj8	46.9	-10.1	3.29	3.5e-07	0
1496	Gsta3	166	-5.79	1.2	3.5e-07	0
1497	Prps2	116	2.28	0.438	3.52e-07	1
1498	Fam83h	76.7	-3.67	0.738	3.6e-07	0
1499	Cd52	509	1.53	0.288	3.61e-07	1
1500	Itgav	3.34e+3	1.19	0.222	3.61e-07	1
1501	Chil3	1.39e+4	4.34	0.855	3.7e-07	1
1502	Id4	50	-5.48	1.12	3.74e-07	0
1503	Egln3	160	-3.93	0.796	3.74e-07	0
1504	Cdc42bpa	295	-2.72	0.538	3.75e-07	0
1505	Meox1	42.6	-6.92	1.33	3.76e-07	0
1506	Dtnbp1	571	1.86	0.354	3.82e-07	1
1507	Cd93	780	1.19	0.222	3.86e-07	1
1508	Itpr1	1.07e+3	-1.81	0.348	3.88e-07	0
1509	Ppargc1a	28.1	-9.21	3.09	3.93e-07	0
1510	Sgpp2	24.9	-9.11	3.07	3.95e-07	0
1511	Skap1	46.9	-10	3.29	4.11e-07	0
1512	Kcna6	40	-9.85	3.25	4.16e-07	0
1513	Tpm2	128	-3.77	0.763	4.16e-07	0
1514	Cav1	873	1.83	0.349	4.21e-07	1
1515	Ces1f	63.9	-5.94	1.21	4.21e-07	0
1516	Rgl1	747	1.7	0.324	4.24e-07	1
1517	Enpp5	68.4	-4.13	0.837	4.24e-07	0
1518	C1qc	2.20e+3	5.08	1.01	4.24e-07	1
1519	Snx2	1.24e+3	1.52	0.288	4.36e-07	1
1520	Zzef1	854	-1.16	0.218	4.41e-07	0
1521	Lonrf1	513	1.74	0.332	4.46e-07	1
1522	Cdr2l	65.8	-4.66	0.956	4.49e-07	0
1523	Bgn	316	-3.18	0.64	4.5e-07	0
1524	Sap30	977	2.32	0.451	4.55e-07	1
1525	Syde1	50.1	-5.18	1.06	4.6e-07	0
1526	Map3k2	1.71e+3	1.36	0.256	4.62e-07	1
1527	Helz2	3.44e+3	-1.7	0.328	4.67e-07	0
1528	Tns2	321	-4.62	0.956	4.7e-07	0
1529	Lgals7	33.9	-9.6	3.19	4.85e-07	0
1530	Rassf10	28.6	-9.32	3.13	4.89e-07	0
1531	Cckar	53.8	-8.01	1.72	4.91e-07	0
1532	Etv3	4.03e+3	-1.89	0.368	4.94e-07	0
1533	Gusb	1.22e+3	2.17	0.421	5.05e-07	1
1534	Trim24	314	-1.68	0.324	5.11e-07	0
1535	Nudt17	105	-6.56	1.36	5.14e-07	0
1536	Kcnc3	183	-2.59	0.518	5.26e-07	0
1537	Ly75	3.28e+3	-1.5	0.288	5.43e-07	0
1538	Rasl11b	79.1	-3.72	0.765	5.78e-07	0
1539	Tmem151b	24.2	-9.04	3.07	5.89e-07	0
1540	Fcrl5	28.9	-9.46	3.17	5.91e-07	0
1541	Gimap4	191	-4.82	1.02	6.1e-07	0
1542	Setd7	502	-1.37	0.263	6.11e-07	0
1543	Lyn	2.76e+3	1.06	0.2	6.12e-07	1
1544	Hivep1	2.63e+3	-1.01	0.191	6.22e-07	0
1545	Irf6	72.2	-6.57	1.37	6.28e-07	0
1546	Maged2	73.2	-3.55	0.729	6.28e-07	0
1547	Kank4	45.6	-7.77	1.68	6.29e-07	0
1548	Ephb6	34.7	-6.58	1.3	6.3e-07	0
1549	Atp8a2	104	-4.32	0.902	6.3e-07	0
1550	Gdnf	45.7	-5.39	1.12	6.38e-07	0
1551	Serpinb6b	636	-6.6	1.43	6.4e-07	0
1552	Septin8	560	1.63	0.315	6.42e-07	1
1553	Stx19	32	-9.47	3.18	6.42e-07	0
1554	Nr5a2	29.7	-9.46	3.18	6.72e-07	0
1555	Dgat1	578	-1.98	0.392	6.81e-07	0
1556	Rars	951	1.31	0.251	6.81e-07	1
1557	Wdfy2	342	1.7	0.33	6.84e-07	1
1558	Serping1	269	-4.58	0.966	6.95e-07	0
1559	Daam2	29.6	-9.21	3.12	7.04e-07	0
1560	Xirp2	24.8	-6.12	1.23	7.15e-07	0
1561	Sh3rf2	43.7	-7.69	1.67	7.21e-07	0
1562	Amer1	159	-1.96	0.388	7.26e-07	0
1563	Plekhh1	44.3	-6.94	1.37	7.27e-07	0
1564	Arid5a	413	-2.52	0.509	7.27e-07	0
1565	Psmb6	934	1.2	0.23	7.42e-07	1
1566	Cd83	3.14e+3	-1.81	0.357	7.56e-07	0
1567	Stox2	110	-5.28	1.15	7.58e-07	0
1568	Itgb4	161	-5.35	1.14	7.59e-07	0
1569	Pla2g4c	36.5	-9.69	3.24	7.66e-07	0
1570	Eln	144	-4.23	0.889	7.66e-07	0
1571	Fam169b	49.5	-5.77	1.21	7.84e-07	0
1572	Heyl	22.4	-8.89	3.05	7.88e-07	0
1573	Rnf43	25.7	-9.15	3.11	7.93e-07	0
1574	Nid1	560	-3.52	0.732	7.97e-07	0
1575	Tubb2b	89.5	-3.23	0.666	7.98e-07	0
1576	Ptn	52.5	-6.73	1.38	8.02e-07	0
1577	Ephb2	48.4	-6.77	1.39	8.11e-07	0
1578	Amd1	1.01e+3	-1.02	0.195	8.26e-07	0
1579	Snx1	1.10e+3	1.27	0.245	8.35e-07	1
1580	Hcn3	50.4	-7.04	1.43	8.41e-07	0
1581	Lpl	8.05e+3	4.15	0.846	8.51e-07	1
1582	Rgs5	31.9	-9.37	3.17	8.6e-07	0
1583	Cxcl5	62.4	-10.4	3.43	8.72e-07	0
1584	Dusp4	366	-1.99	0.397	8.75e-07	0
1585	Ptpn6	1.01e+3	1.78	0.349	8.83e-07	1
1586	Zfp612	36.8	-9.56	3.22	8.89e-07	0
1587	Rpsa	8.23e+3	-1.21	0.233	8.92e-07	0
1588	Limch1	172	-3.01	0.621	9.04e-07	0
1589	Mettl7a1	372	-1.8	0.358	9.06e-07	0
1590	Myh11	213	-5.47	1.18	9.3e-07	0
1591	Spib	120	-5.51	1.18	9.43e-07	0
1592	Socs2	674	-1.74	0.345	9.45e-07	0
1593	Rptn	64.4	-6.28	1.32	9.48e-07	0
1594	Spsb1	469	-1.71	0.339	9.49e-07	0
1595	Mgat1	515	1.42	0.277	9.64e-07	1
1596	Nptx1	62.2	-5.59	1.2	9.88e-07	0
1597	Hgsnat	455	1.97	0.391	1.01e-06	1
1598	Mapre2	1.10e+3	1.06	0.204	1.02e-06	1
1599	Gimap1	83.6	-4.52	0.966	1.06e-06	0
1600	Ptgs2	5.67e+3	1.67	0.329	1.08e-06	1
1601	Gm49391	148	-2.91	0.603	1.1e-06	0
1602	Baz1a	4.58e+3	1.1	0.212	1.11e-06	1
1603	Tmem72	369	-1.72	0.343	1.13e-06	0
1604	Lap3	526	1.29	0.251	1.14e-06	1
1605	Rab21	1.80e+3	-1.06	0.205	1.15e-06	0
1606	Cryab	157	-3.76	0.8	1.15e-06	0
1607	Casp4	647	1.76	0.35	1.17e-06	1
1608	Otulinl	494	1.84	0.367	1.18e-06	1
1609	Igf1	947	3.56	0.736	1.21e-06	1
1610	Zfp462	117	-4.62	1	1.21e-06	0
1611	Uap1l1	653	1.92	0.383	1.22e-06	1
1612	Mcpt8	27.7	-9.26	3.16	1.22e-06	0
1613	Trem1	623	2.76	0.563	1.22e-06	1
1614	Chst10	41.7	-7.61	1.7	1.31e-06	0
1615	Samd8	864	2.1	0.423	1.32e-06	1
1616	Zkscan5	197	-1.71	0.342	1.32e-06	0
1617	Cap2	33.1	-9.42	3.21	1.34e-06	0
1618	S1pr3	104	-3.43	0.727	1.35e-06	0
1619	Hipk2	1.46e+3	1.2	0.235	1.36e-06	1
1620	Pde3a	73.2	-4.58	0.989	1.39e-06	0
1621	Fgfbp1	31.4	-9.57	3.25	1.42e-06	0
1622	Gm21988	26.7	-9.19	3.16	1.42e-06	0
1623	Ttn	544	-3.52	0.752	1.42e-06	0
1624	Lgalsl	83.8	-3.17	0.671	1.45e-06	0
1625	Nme2	751	1.55	0.309	1.47e-06	1
1626	Sox6	61.6	-7.4	1.53	1.48e-06	0
1627	Ifitm2	627	-1.63	0.327	1.48e-06	0
1628	Grin2c	36	-7.37	1.66	1.49e-06	0
1629	Egfl7	219	-4.44	0.967	1.49e-06	0
1630	Ppp1r1b	23.9	-8.99	3.11	1.49e-06	0
1631	Cblb	1.78e+3	-1.59	0.32	1.51e-06	0
1632	Gpc4	67.2	-4.87	1.06	1.53e-06	0
1633	Gpm6b	128	-6.01	1.32	1.55e-06	0
1634	Rp2	529	1.52	0.302	1.55e-06	1
1635	Inhbb	49.5	-4.49	0.968	1.56e-06	0
1636	Zfpm2	48.2	-4.85	1.05	1.57e-06	0
1637	Gucy1a1	29.8	-9.31	3.19	1.57e-06	0
1638	Setd1b	827	-1.34	0.266	1.6e-06	0
1639	Sepsecs	166	-2.47	0.517	1.61e-06	0
1640	Il1rn	7.04e+3	2.11	0.427	1.64e-06	1
1641	Sez6l	44.7	-9.58	3.26	1.64e-06	0
1642	Crb2	31.4	-9.38	3.21	1.64e-06	0
1643	Ubl3	2.32e+3	1.18	0.233	1.65e-06	1
1644	Ptp4a3	149	-2.99	0.635	1.67e-06	0
1645	Ralgps1	118	-2.89	0.613	1.67e-06	0
1646	Lamtor3	364	1.5	0.3	1.68e-06	1
1647	Tnfrsf13c	48.4	-3.92	0.853	1.7e-06	0
1648	Utp14a	365	1.35	0.268	1.7e-06	1
1649	Snx10	778	1.82	0.368	1.7e-06	1
1650	Clec4d	1.10e+3	1.99	0.405	1.71e-06	1
1651	Lcp2	1.17e+3	1.22	0.241	1.72e-06	1
1652	Edrf1	471	-1.44	0.288	1.72e-06	0
1653	Arhgap35	631	-1.43	0.286	1.73e-06	0
1654	Tox	22.6	-8.86	3.08	1.74e-06	0
1655	Spred1	2.13e+3	-1.41	0.282	1.75e-06	0
1656	Col23a1	166	-4.39	0.963	1.76e-06	0
1657	Neto2	108	-3.18	0.68	1.81e-06	0
1658	Tmem255a	30	-9.24	3.19	1.87e-06	0
1659	Cand2	40.6	-5.03	1.1	1.88e-06	0
1660	Map3k9	171	-1.77	0.362	1.89e-06	0
1661	Enpep	84	-4.11	0.897	1.92e-06	0
1662	Fkbp2	281	1.95	0.398	1.92e-06	1
1663	Il33	92.8	-4.45	0.976	1.98e-06	0
1664	Mospd1	98.1	2.19	0.45	1.98e-06	1
1665	Erg	77.9	-4.3	0.986	2e-06	0
1666	Kdm4a	991	-1.21	0.241	2.01e-06	0
1667	Ifnlr1	22.9	-8.9	3.11	2.02e-06	0
1668	Dzip1	47.4	-4.71	1.03	2.03e-06	0
1669	Dtna	90.6	-4.4	0.971	2.06e-06	0
1670	Rtkn	113	-4.75	1.05	2.06e-06	0
1671	Neo1	99.3	-4.18	0.92	2.07e-06	0
1672	Glt28d2	29.3	-9.28	3.2	2.08e-06	0
1673	Map2	31.9	-7.27	1.65	2.09e-06	0
1674	Plscr1	709	-1.54	0.313	2.14e-06	0
1675	Stx3	938	1.4	0.281	2.19e-06	1
1676	Cyth4	1.31e+3	2.25	0.465	2.2e-06	1
1677	Tecpr2	32.5	9.09	3.1	2.24e-06	1
1678	Pcolce	64.5	-5.29	1.18	2.28e-06	0
1679	Lurap1	25.8	-9.06	3.15	2.32e-06	0
1680	Ryk	85.9	-4.01	0.881	2.33e-06	0
1681	Cpeb2	932	1.34	0.268	2.37e-06	1
1682	Kctd11	105	-2.58	0.549	2.37e-06	0
1683	Lbr	315	-1.97	0.41	2.37e-06	0
1684	Pdia4	2.05e+3	1.28	0.256	2.37e-06	1
1685	Apobec3	367	-2.46	0.523	2.41e-06	0
1686	Hc	700	-7.58	1.79	2.46e-06	0
1687	Repin1	147	1.92	0.396	2.46e-06	1
1688	Kcnk2	27.9	-6.99	1.61	2.49e-06	0
1689	Asic3	21.1	-8.8	3.09	2.54e-06	0
1690	Loxl1	120	-5.42	1.23	2.57e-06	0
1691	Prdx6	1.16e+3	-1.25	0.252	2.58e-06	0
1692	Pmp22	648	2.11	0.438	2.64e-06	1
1693	Ngfr	52.6	-7.85	1.83	2.66e-06	0
1694	Vdac2	1.04e+3	1.27	0.256	2.7e-06	1
1695	Zbtb20	1.09e+3	-2.19	0.463	2.7e-06	0
1696	Dapk1	1.65e+3	1.54	0.314	2.71e-06	1
1697	Slc44a3	48.4	-6.92	1.5	2.72e-06	0
1698	Klhdc7a	48.3	-5.59	1.24	2.74e-06	0
1699	Fgl2	817	-1.27	0.258	2.74e-06	0
1700	Tgfa	43.3	-6.2	1.37	2.74e-06	0
1701	Sox11	21.6	-8.77	3.09	2.74e-06	0
1702	Pawr	94.7	-4.38	0.987	2.77e-06	0
1703	Ranbp1	565	1.13	0.227	2.8e-06	1
1704	Ctsw	25.9	-9.08	3.17	2.84e-06	0
1705	Nipal1	138	-4.59	1.04	2.86e-06	0
1706	Pdcd1	33.6	-9.47	3.27	2.91e-06	0
1707	Brd2	5.93e+3	1.19	0.239	2.95e-06	1
1708	Ptprt	41	-3.95	0.875	2.95e-06	0
1709	Spock2	91.8	-2.98	0.65	2.98e-06	0
1710	Krt80	147	-2.1	0.445	3.09e-06	0
1711	Tead4	26	-9.11	3.19	3.1e-06	0
1712	Egf	51.1	-4.6	1.04	3.11e-06	0
1713	Atp7a	881	1.41	0.289	3.18e-06	1
1714	Foxp2	57.5	-10.3	3.49	3.18e-06	0
1715	Tlcd1	123	-2.97	0.651	3.2e-06	0
1716	Gfi1b	29.4	-7.09	1.65	3.32e-06	0
1717	Pax9	30.3	-9.31	3.24	3.39e-06	0
1718	Lmcd1	60.1	-5.97	1.36	3.39e-06	0
1719	Col3a1	2.94e+3	-4.23	0.963	3.39e-06	0
1720	Pls3	350	-1.5	0.31	3.41e-06	0
1721	P2ry10	1.15e+3	-7.79	1.9	3.43e-06	0
1722	Iqsec1	2.13e+3	1.4	0.286	3.45e-06	1
1723	Cmtm8	83.3	-4.94	1.13	3.5e-06	0
1724	Ppt1	768	2.26	0.479	3.5e-06	1
1725	Camk2n1	159	-2.63	0.573	3.54e-06	0
1726	Dmwd	88.4	-6.47	1.5	3.56e-06	0
1727	Xylb	25.3	8.7	3.04	3.58e-06	1
1728	Bnc1	38.7	-6.75	1.44	3.58e-06	0
1729	Slc1a3	60.4	-5.39	1.23	3.63e-06	0
1730	Chmp4c	60.4	-5.5	1.26	3.65e-06	0
1731	Gm32742	69.6	-7.37	1.65	3.7e-06	0
1732	Misp	34.9	-7.41	1.72	3.74e-06	0
1733	Bank1	76.9	-3.36	0.747	3.74e-06	0
1734	Havcr1	52.9	-7.85	1.86	3.75e-06	0
1735	Fam110a	254	-1.96	0.418	3.77e-06	0
1736	Tmem98	45.9	-6.04	1.35	3.78e-06	0
1737	Tmc5	34.7	-6.48	1.39	3.8e-06	0
1738	Trp53i11	256	-2.54	0.554	3.8e-06	0
1739	Metrnl	642	2.45	0.523	3.81e-06	1
1740	S100g	148	-5.41	1.26	3.82e-06	0
1741	Ampd3	348	2.74	0.588	3.85e-06	1
1742	Cdv3	3.13e+3	1.19	0.244	3.85e-06	1
1743	Agtrap	362	1.57	0.326	3.86e-06	1
1744	Spns2	94.7	-4.2	0.953	3.9e-06	0
1745	Kmo	37.5	-7.58	1.77	3.92e-06	0
1746	Zfp385a	292	2.17	0.46	3.94e-06	1
1747	Fnip1	2.71e+3	1.1	0.225	3.96e-06	1
1748	Spry4	117	-4.78	1.11	4.07e-06	0
1749	Ssh1	1.06e+3	-1.35	0.279	4.11e-06	0
1750	Arhgef17	310	-2.55	0.558	4.15e-06	0
1751	Eng	367	-1.88	0.401	4.21e-06	0
1752	Tmem273	40.2	5.61	1.24	4.21e-06	1
1753	Casz1	408	-1.42	0.296	4.25e-06	0
1754	Slc36a4	534	2.38	0.512	4.25e-06	1
1755	Slc10a2	136	-4.27	0.98	4.25e-06	0
1756	Serinc5	333	-1.42	0.297	4.26e-06	0
1757	Topors	2.22e+3	1.25	0.258	4.28e-06	1
1758	Boc	73.3	-5.92	1.38	4.31e-06	0
1759	Il9r	48.6	-7.95	1.89	4.36e-06	0
1760	Adamts4	77.5	-4.42	1.02	4.36e-06	0
1761	Cdk20	25.7	8.72	3.05	4.37e-06	1
1762	Rhbdf2	1.31e+3	1.39	0.289	4.37e-06	1
1763	Nynrin	77.4	-4.34	0.996	4.37e-06	0
1764	Srgap1	93.8	-4.2	0.964	4.38e-06	0
1765	Sv2c	36.1	-6.83	1.49	4.41e-06	0
1766	Dennd5a	4.05e+3	-1.39	0.29	4.42e-06	0
1767	Dst	6.17e+3	1.19	0.244	4.44e-06	1
1768	Slc30a4	352	-1.59	0.335	4.45e-06	0
1769	Itih1	46.5	-5.93	1.36	4.46e-06	0
1770	Cavin2	356	-3.32	0.748	4.47e-06	0
1771	Sostdc1	30.2	-9.29	3.26	4.5e-06	0
1772	Sh2d1b1	182	3.66	0.807	4.59e-06	1
1773	Ppard	528	1.57	0.328	4.6e-06	1
1774	Adcy2	46.7	-9.9	3.42	4.61e-06	0
1775	Pard6b	194	-2.72	0.604	4.69e-06	0
1776	Alpl	25.6	-9.01	3.19	4.78e-06	0
1777	Sfrp5	55.6	-10.2	3.5	4.79e-06	0
1778	Gapdh	6.51e+3	1.03	0.211	4.81e-06	1
1779	Bcap31	512	1.01	0.207	5.22e-06	1
1780	Kcnk13	119	3.65	0.811	5.24e-06	1
1781	Mark1	20.8	-8.71	3.12	5.29e-06	0
1782	Oas1g	25.3	8.66	3.05	5.3e-06	1
1783	Ly6a	167	-4.21	0.979	5.3e-06	0
1784	Rasl11a	50.4	-5.97	1.39	5.38e-06	0
1785	Pias3	136	-2.48	0.549	5.41e-06	0
1786	Atg5	300	1.55	0.326	5.48e-06	1
1787	Sod3	111	-3.1	0.701	5.48e-06	0
1788	Nav3	79.1	-5.32	1.24	5.5e-06	0
1789	Slc39a14	379	2.21	0.477	5.59e-06	1
1790	Adgre5	1.38e+3	-1.13	0.235	5.59e-06	0
1791	Sik3	2.98e+3	-1.18	0.245	5.61e-06	0
1792	Ildr1	83.7	-3.4	0.776	5.61e-06	0
1793	Vtcn1	33.4	-9.39	3.31	5.74e-06	0
1794	Tacstd2	160	-4.14	0.966	5.74e-06	0
1795	Cap1	4.19e+3	1.14	0.237	5.79e-06	1
1796	Tnfrsf10b	75.8	-4.32	1	5.83e-06	0
1797	Sgpl1	3.78e+3	1.32	0.279	5.84e-06	1
1798	Inpp4b	125	-3.67	0.845	5.84e-06	0
1799	Adcy6	700	-7.34	1.83	5.9e-06	0
1800	Trim2	112	-3.61	0.832	5.91e-06	0
1801	Tpsab1	36	-6.84	1.49	6.02e-06	0
1802	Rnpep	581	1.54	0.325	6.06e-06	1
1803	Ctnna1	3.82e+3	-1.14	0.238	6.15e-06	0
1804	Parvb	473	1.14	0.236	6.18e-06	1
1805	Spats2l	39	-5.05	1.18	6.25e-06	0
1806	Dchs1	98.4	-2.53	0.566	6.34e-06	0
1807	Ncln	657	1.68	0.358	6.36e-06	1
1808	Clec14a	26.3	-6.88	1.66	6.36e-06	0
1809	Abr	1.98e+3	1.96	0.421	6.39e-06	1
1810	B3gnt5	150	-2.25	0.498	6.44e-06	0
1811	Mroh1	766	1.94	0.418	6.46e-06	1
1812	Sirpb1b	47.9	5.73	1.3	6.48e-06	1
1813	Steap4	150	-3.91	0.912	6.59e-06	0
1814	Pdzd2	172	-3.16	0.725	6.6e-06	0
1815	Plod2	64.2	-4.06	0.948	6.72e-06	0
1816	Adcy7	1.37e+3	1.52	0.322	6.74e-06	1
1817	Degs1	1.18e+3	1.76	0.379	6.87e-06	1
1818	Zfp266	187	-1.88	0.411	6.94e-06	0
1819	Pcsk5	47.9	-3.26	0.75	6.95e-06	0
1820	Nlrp3	8.22e+3	1.54	0.329	7e-06	1
1821	Nkg7	39.1	-9.67	3.4	7e-06	0
1822	Gm2a	2.28e+3	1.39	0.295	7.02e-06	1
1823	Lpcat1	699	-1.69	0.366	7.03e-06	0
1824	Arg2	408	2.02	0.438	7.05e-06	1
1825	Osbpl5	128	-3.23	0.746	7.14e-06	0
1826	Lhfp	122	-4.44	1.05	7.17e-06	0
1827	Ccin	49.1	-9.98	3.49	7.24e-06	0
1828	Slc5a8	26.8	-9.05	3.24	7.3e-06	0
1829	Akap11	631	-1.07	0.224	7.31e-06	0
1830	Ceacam1	643	-1.22	0.257	7.33e-06	0
1831	Rai14	1.12e+3	1.54	0.328	7.38e-06	1
1832	Esyt1	2.35e+3	1.35	0.285	7.39e-06	1
1833	Slc27a3	54.2	-10.1	3.52	7.39e-06	0
1834	Ttl	199	1.74	0.374	7.44e-06	1
1835	Cfap46	28.1	-9.14	3.26	7.46e-06	0
1836	Schip1	116	-4.81	1.15	7.46e-06	0
1837	Tmc8	80.3	-3	0.687	7.49e-06	0
1838	Plxnc1	1.88e+3	-1.82	0.397	7.49e-06	0
1839	Fem1b	1.61e+3	1.31	0.278	7.61e-06	1
1840	Gpx8	40.7	-6.14	1.43	7.61e-06	0
1841	Ipmk	932	1.25	0.263	7.63e-06	1
1842	Dennd5b	102	-2.3	0.513	7.63e-06	0
1843	Rab3il1	323	2.2	0.482	7.71e-06	1
1844	Ms4a4b	19.9	-8.55	3.11	7.85e-06	0
1845	Pstpip1	318	1.65	0.355	7.92e-06	1
1846	Serpina3g	56	-4.35	1.03	7.92e-06	0
1847	Yars	422	-1.23	0.262	7.96e-06	0
1848	Cd86	1.50e+3	-1.25	0.266	7.98e-06	0
1849	Ogfrl1	502	-1.31	0.28	8e-06	0
1850	Gsto1	1.73e+3	-1.68	0.366	8.23e-06	0
1851	Atp6v0c	3.74e+3	1.09	0.229	8.3e-06	1
1852	Evc2	72.7	-5.54	1.34	8.36e-06	0
1853	Eps8	1.67e+3	1.81	0.394	8.51e-06	1
1854	Col6a6	55.4	-10.1	3.53	8.57e-06	0
1855	Npr3	18.4	-8.41	3.08	8.73e-06	0
1856	Slc16a10	477	2.25	0.498	9.04e-06	1
1857	Gata5	18.4	-8.46	3.09	9.05e-06	0
1858	Tst	148	-3.24	0.757	9.06e-06	0
1859	Hif1a	2.24e+3	1.2	0.254	9.23e-06	1
1860	Sh3pxd2b	2.66e+3	1.43	0.306	9.26e-06	1
1861	Akt3	609	-1.41	0.303	9.32e-06	0
1862	Hhip	30.7	-9.2	3.3	9.54e-06	0
1863	Igfbp6	288	-3.73	0.889	9.55e-06	0
1864	Prss8	60.9	-5.11	1.25	9.76e-06	0
1865	Nfatc3	858	-1	0.213	9.76e-06	0
1866	Mcfd2	725	1.55	0.335	9.78e-06	1
1867	Zfp9	44.6	-6.74	1.57	9.78e-06	0
1868	Rab44	583	-2.33	0.53	9.81e-06	0
1869	Snx8	451	2.36	0.528	9.87e-06	1
1870	Myo1h	18.2	-8.7	3.17	9.89e-06	0
1871	Slc24a4	25.9	-8.92	3.23	1.01e-05	0
1872	Gprin2	43.1	-6.82	1.56	1.01e-05	0
1873	Casp8	550	1.3	0.279	1.02e-05	1
1874	Ccdc158	27.2	-9.15	3.29	1.02e-05	0
1875	Dmbt1	18.6	-8.48	3.11	1.04e-05	0
1876	Arhgap24	482	3.45	0.79	1.04e-05	1
1877	Tubb6	1.35e+3	1.45	0.312	1.04e-05	1
1878	Tgfbr3	330	-4.21	1.02	1.05e-05	0
1879	Crlf2	587	1.17	0.249	1.06e-05	1
1880	Prdm11	78.1	-2.83	0.658	1.06e-05	0
1881	Cdc42ep5	22.8	-6.71	1.64	1.08e-05	0
1882	P2ry6	193	4.54	1.05	1.08e-05	1
1883	Patj	250	-3.03	0.71	1.09e-05	0
1884	Pdcd4	608	-1.41	0.308	1.11e-05	0
1885	Hnf1b	17.5	-8.42	3.1	1.11e-05	0
1886	Il2rg	987	-1.33	0.288	1.12e-05	0
1887	Clcf1	247	2.01	0.446	1.14e-05	1
1888	Nlrc5	1.34e+3	-1.57	0.345	1.15e-05	0
1889	Esam	72.7	-5	1.22	1.15e-05	0
1890	Reep1	38.5	-6.14	1.44	1.17e-05	0
1891	Col1a2	1.66e+3	-4.38	1.08	1.17e-05	0
1892	Ptger3	39.5	-5.23	1.26	1.19e-05	0
1893	Ttc3	428	-1.72	0.384	1.19e-05	0
1894	Stat3	5.35e+3	-1.11	0.24	1.21e-05	0
1895	Slc25a35	46.1	-5.6	1.34	1.22e-05	0
1896	Man2a2	1.15e+3	1.5	0.327	1.23e-05	1
1897	Adamts5	161	-5.27	1.32	1.23e-05	0
1898	Rdh10	298	-1.83	0.41	1.23e-05	0
1899	Mycn	73.8	-5.13	1.28	1.23e-05	0
1900	Usp54	189	-2.03	0.459	1.23e-05	0
1901	Prdm1	310	2.95	0.678	1.23e-05	1
1902	Cadm3	52.9	-4.68	1.14	1.25e-05	0
1903	Col4a5	142	-5.13	1.28	1.26e-05	0
1904	Timp2	2.95e+3	1.27	0.276	1.26e-05	1
1905	Ptgfrn	1.10e+3	1.65	0.363	1.27e-05	1
1906	BC035044	24.1	-6.65	1.64	1.29e-05	0
1907	Card6	101	-2.63	0.612	1.29e-05	0
1908	Tmem268	171	1.98	0.442	1.33e-05	1
1909	Uhrf2	718	1.09	0.234	1.33e-05	1
1910	Kdelr3	25.3	-8.92	3.26	1.34e-05	0
1911	Csrp2	147	-2.36	0.546	1.35e-05	0
1912	Ap1m2	46.4	-4.51	1.1	1.35e-05	0
1913	Zfp827	67.7	-4.15	1.04	1.36e-05	0
1914	Dlg1	930	-1.33	0.291	1.39e-05	0
1915	Rictor	1.07e+3	-1.19	0.259	1.4e-05	0
1916	Pag1	776	1.27	0.277	1.42e-05	1
1917	Actn1	4.99e+3	1.33	0.291	1.44e-05	1
1918	Crim1	411	-1.96	0.447	1.45e-05	0
1919	Cd7	28.4	-9.1	3.32	1.47e-05	0
1920	Pappa	22.7	-6.64	1.67	1.5e-05	0
1921	Crybg1	1.44e+3	-1.46	0.325	1.51e-05	0
1922	Cyth3	954	1.53	0.339	1.52e-05	1
1923	Cyp2j6	65.1	-4.07	1	1.53e-05	0
1924	Ackr2	48.3	-9.86	3.54	1.53e-05	0
1925	Slc15a2	73.6	-3.83	0.923	1.54e-05	0
1926	Bmp1	122	-5.03	1.27	1.56e-05	0
1927	Abcb1a	154	-2.17	0.501	1.57e-05	0
1928	Elk4	756	-1.14	0.249	1.57e-05	0
1929	Sfi1	255	-4.24	1.06	1.58e-05	0
1930	Ust	148	-3.22	0.778	1.59e-05	0
1931	Cacnb2	26.4	-9.18	3.35	1.61e-05	0
1932	Vat1l	23.6	-8.8	3.24	1.62e-05	0
1933	Ngef	32.2	-5.71	1.39	1.63e-05	0
1934	Cdkn2aip	318	-1.56	0.349	1.64e-05	0
1935	Il11ra1	279	1.88	0.422	1.64e-05	1
1936	Mat1a	19	-8.48	3.15	1.65e-05	0
1937	Mt1	3.60e+3	1.21	0.264	1.65e-05	1
1938	Pqlc3	245	2.53	0.584	1.66e-05	1
1939	Tnfrsf21	419	2.03	0.46	1.67e-05	1
1940	Adamts20	29.1	-9.12	3.33	1.67e-05	0
1941	Fmod	33.3	-7.22	1.84	1.7e-05	0
1942	Nrde2	268	-1.62	0.365	1.71e-05	0
1943	Orai1	372	-1.68	0.381	1.71e-05	0
1944	Slc39a8	105	-3.68	0.904	1.71e-05	0
1945	Plxna2	272	-1.79	0.407	1.73e-05	0
1946	Gli1	46.2	-4.88	1.22	1.76e-05	0
1947	Mex3b	138	-2.01	0.464	1.76e-05	0
1948	Irf4	1.46e+3	-1.19	0.262	1.77e-05	0
1949	Casp8ap2	522	-1.34	0.298	1.77e-05	0
1950	Ctsk	2.43e+3	4.5	1.08	1.78e-05	1
1951	Cldn15	53.1	-4.8	1.21	1.79e-05	0
1952	Lgr5	23	-6.77	1.71	1.8e-05	0
1953	Xylt2	132	2.46	0.567	1.82e-05	1
1954	Pnp	1.64e+3	1.39	0.309	1.83e-05	1
1955	Kif26a	50.3	-5.52	1.38	1.85e-05	0
1956	Hmcn1	242	-4.24	1.07	1.86e-05	0
1957	Eif4a2	846	-1.31	0.291	1.87e-05	0
1958	Adam10	1.28e+3	1.19	0.263	1.87e-05	1
1959	F11r	1.17e+3	1.04	0.227	1.89e-05	1
1960	Cd79a	117	-3.41	0.836	1.89e-05	0
1961	Pglyrp1	111	-4.96	1.26	1.9e-05	0
1962	Pigs	339	1.72	0.388	1.9e-05	1
1963	Nostrin	312	-1.98	0.459	1.92e-05	0
1964	2610028H24Rik	19.1	-8.46	3.16	1.95e-05	0
1965	Efnb2	651	-1.9	0.438	1.95e-05	0
1966	Qser1	504	-1.16	0.257	1.95e-05	0
1967	Bcam	425	-2.89	0.698	1.96e-05	0
1968	Dcaf13	333	1.14	0.25	1.98e-05	1
1969	Prol1	27.9	-9.04	3.33	1.98e-05	0
1970	Cdh3	21.4	-8.62	3.21	1.98e-05	0
1971	Acox3	681	1.47	0.329	2e-05	1
1972	Adamts15	41.3	-7.4	1.94	2.02e-05	0
1973	Adarb1	265	2.02	0.463	2.04e-05	1
1974	Mpzl3	51.9	-2.76	0.663	2.05e-05	0
1975	Tex14	119	-2.98	0.724	2.07e-05	0
1976	Magi1	98.3	-4.33	1.1	2.09e-05	0
1977	Hdac9	70	3.11	0.737	2.1e-05	1
1978	Rassf6	29.6	-7.12	1.82	2.1e-05	0
1979	Fxyd6	70.6	-5.78	1.5	2.11e-05	0
1980	Slc2a13	26.8	-8.93	3.3	2.11e-05	0
1981	Slc16a11	28.2	-9.08	3.35	2.13e-05	0
1982	Col4a4	73.6	-3.02	0.734	2.14e-05	0
1983	Itgad	24.3	6.62	1.74	2.2e-05	1
1984	Clic3	55.1	-3.94	0.984	2.21e-05	0
1985	Evpl	156	-2.86	0.695	2.21e-05	0
1986	Patl1	798	1.59	0.36	2.24e-05	1
1987	Mpz	95	-6.44	1.68	2.24e-05	0
1988	Vmn2r76	48.1	-3.51	0.879	2.24e-05	0
1989	Stxbp6	76.4	-3.55	0.881	2.26e-05	0
1990	Myc	600	-1.66	0.38	2.26e-05	0
1991	Sptlc2	1.29e+3	1.13	0.25	2.3e-05	1
1992	Rgp1	326	-1.83	0.423	2.33e-05	0
1993	Tek	117	-3.92	0.995	2.4e-05	0
1994	Kcnn3	243	1.54	0.35	2.41e-05	1
1995	Tmem47	22	-8.54	3.21	2.44e-05	0
1996	Cyp4f15	16.1	-8.22	3.12	2.46e-05	0
1997	Bcl9	191	-2.09	0.493	2.5e-05	0
1998	Cgref1	102	2.51	0.592	2.5e-05	1
[truncated: 700 more rows]

## Sheet: Suplementary Table 3
SYMBOL	baseMean	log2FoldChange	lfcSE	pvalue	padj	dir
Tfec	326.8302992784057	13.210380936202842	3.1846868343457184	2.3162611912098644e-26	1.6367492495544435e-24	up
Eno1b	70.01497770336984	10.605782938900775	3.0422496151765546	6.517275356208736e-13	1.1771727033670791e-11	up
Npy	53.14582141193056	10.153653974793537	3.001344385514967	6.268370570105676e-12	1.0000398246536434e-10	up
Mak	48.492701680526885	9.968351910518022	2.998342111665829	3.2774404165398004e-11	4.790817545307321e-10	up
Folr2	40.42392038861075	9.534928341414096	3.0456326323755176	6.356764994496097e-9	6.851495365347506e-8	up
Tecpr2	32.51619210558191	9.08934995550904	3.099136188674196	2.6129802401780196e-7	2.2437244670550556e-6	up
Cdk20	25.720915079997738	8.717546886113173	3.052464128728664	5.352209085063346e-7	4.370467914668976e-6	up
Xylb	25.26430155069037	8.69511089064301	3.0360504556800474	4.2993413524928784e-7	3.5813834866136764e-6	up
Oas1g	25.347807146251665	8.65758531733107	3.0500788736911684	6.56468193883199e-7	5.297826326792212e-6	up
Fance	21.027263306447235	8.3033064740038	3.079318031880632	3.9809864323301036e-6	2.8241219127685543e-5	up
Capn15	226.53299015643265	8.078365295707213	0.9176733576454168	2.872931737506968e-19	1.0150558329152668e-17	up
Nrg4	19.019586963457122	7.982560419920069	3.1605107993860115	2.5186372509867634e-5	1.5571907476651412e-4	up
Tamm41	18.705256037445512	7.973226892761587	3.1192750248792227	1.73503323485459e-5	1.1033227146665315e-4	up
Dpys	18.243065977286786	7.839204344077837	3.1971944116326805	4.835267847110338e-5	2.819794284752027e-4	up
Pla2g2d	17.517368766387765	7.7703173634972895	3.3186198295364626	1.2476747141178937e-4	6.627728606054935e-4	up
Gm49721	16.68946902941251	7.755086283692796	3.127799930501514	3.3356693011531404e-5	2.0133543956876832e-4	up
Tmem161b	14.869592830133444	7.484260620335676	3.166817691873328	8.437522377684234e-5	4.6668938206618485e-4	up
Ccl12	13.736910391968683	7.23420785002736	3.2108799487663355	1.808906446026703e-4	9.290850601541697e-4	up
Fcna	164.93171123093876	7.051665881599177	0.852390953989753	3.8698807787156935e-17	1.1302236483966842e-15	up
Syn1	74.74968070929788	7.044456378166	1.136977812982709	1.12905934233104e-10	1.5415224913296366e-9	up
Spsb4	46.33373959976005	6.838270933937089	1.3090845477402724	2.142397501123468e-8	2.1492223131076563e-7	up
Itgad	24.338958087496955	6.621203672228897	1.7429571686625684	3.0435205242755767e-6	2.196733349011261e-5	up
Pdgfc	110.76587766156331	6.4592990685964375	1.0602265537109241	1.4086035519295688e-10	1.899909781494575e-9	up
Fap	332.25574039438055	6.27128684832022	1.5797821666640515	4.392472416981153e-6	3.093308479941127e-5	up
Wfdc21	183.11273638141674	6.264624257783421	0.9282351272716716	1.0217920663862914e-12	1.7985030223173534e-11	up
Reg3g	2135.6418306261235	-16.615830118239007	3.65013474902239	1.4616493955110624e-34	1.8096968498609615e-32	down
Ccl21b	1419.684657981751	-15.975677008573179	3.5867598369694336	3.529540811051793e-32	3.652066299206877e-30	down
Ptprf	1070.1191684724217	-15.502030601127933	3.5341485479432766	6.244405209677106e-31	5.798490632524523e-29	down
Slc18a2	941.5552253218032	-15.259784838865531	3.5401285837124017	7.339991086119442e-27	5.316355543676312e-25	down
Bpifa1	8996.612808484973	-14.970487200146048	1.0684136716225456	5.638923024622736e-43	1.2191856557415665e-40	down
Pigr	694.6058241991435	-14.796230744282378	3.48339454208137	4.9393457983053945e-26	3.359218931185537e-24	down
Pkhd1l1	598.292686012859	-14.529199779446843	3.484918604211623	4.6620225132173354e-23	2.394824756257671e-21	down
Ccl21d	564.3530020347702	-14.495720183333663	3.4433807256967057	1.3256547472190356e-25	8.611405680813878e-24	down
Fcgbp	634.2413453030655	-14.48069958312592	3.70350620907488	1.7793139821999468e-14	3.87014149341568e-13	down
Reln	548.9266351163386	-14.383564279764563	3.4502691690291107	2.7264667547959123e-24	1.5610908067183235e-22	down
Gabrp	393.56301406752596	-13.897349779692965	3.4010625780953205	1.497577218191624e-22	7.454949684784833e-21	down
Gsta4	381.79773871090873	-13.833050296710976	3.407392809213572	1.090836303298685e-21	5.000586927083782e-20	down
Lmo7	336.3534501057323	-13.613651082293384	3.3734049922120968	1.8610021939545558e-21	8.320517833835091e-20	down
Cldn3	322.19714406019295	-13.534778112752267	3.3392881227821913	4.913749159643948e-23	2.515214499173224e-21	down
Gzmc	309.6674604262438	-13.487239068800926	3.384646034063436	4.836210461312706e-20	1.853368908533753e-18	down
Cxadr	312.15675623934663	-13.46413041263369	3.333182109113369	7.125613156332833e-23	3.59657254991768e-21	down
Chad	301.04407270909087	-13.430066027801931	3.3677231518761728	1.7590602437862643e-20	7.097979579801621e-19	down
Aldh3a1	289.37354846328265	-13.298248934724578	3.393723895292834	4.176506315101384e-18	1.338514833640678e-16	down
Scgb3a1	6116.571798770006	-13.283876715649965	0.6962371917332394	1.4794489116906486e-79	2.1431296934750736e-76	down
Bpifb1	5354.74449393012	-13.265217166599802	0.7987655334383	1.3394623637599752e-61	7.462866077471924e-59	down
Tff2	259.18558118973885	-13.23656471552396	3.346714145199254	6.31987885024765e-20	2.3595300264094704e-18	down
Msln	249.54149785254705	-13.129960642784264	3.304215097971584	8.264186136598347e-21	3.541863916413126e-19	down
Gp2	227.65661948177936	-13.06408926750316	3.3044167927560246	6.571914416990728e-21	2.87722464298678e-19	down
Cpa3	225.93129955955413	-13.0058500139775	3.295831391220883	8.78479650418262e-21	3.753880889663405e-19	down
Adam11	232.66963959166003	-12.994300462151596	3.321014397050274	2.799153462551052e-19	9.914067740468103e-18	down
