# Supplementary material for: A ganglioside-based immune checkpoint enables senescent cells to evade immunosurveillance during aging
Source: Nat Aging. 2024 Dec 27;5(2):219–36. doi: 10.1038/s43587-024-00776-z (PMC11839482; doi:10.1038/s43587-024-00776-z)
Supplement: Supplementary file 4 — Statistical Source Data [file 43587_2024_776_MOESM4_ESM.xlsx]

## Sheet: Fig 1 B
Young VS Rep Sen Matrigel plug assay immunophenotyping
Number of exp	Date of exp	Sample	%CD3+									%B cells									%NK cells									%Dendritic cells									%Neutrophiles									%Macrophages
#1	07.08.2023	Young (n=9)	0.37	0.17	0.57	0.64	0.89	0.21	0.19	0.23	0.2	47.1	53	54.3	47.6	48.5	47.9	50.8	48.6	53.3	5.62	5.42	5.67	6.73	6	6.3	3.8	2.2	3.07	1.36	1.73	1.25	1.29	0.57	1.53	0.71	1.5	0.82	20.7	11.4	13.8	23.8	21.3	17.3	16.3	16.6	18	7.66	2.67
		Rep Sen (n=9)	1.41	0.83	0.61	1.36	0.74	0.78	0.57	0.44	0.68	27.48	28.64	31.34	23.3	22.45	26.66	40.38	35.13	64.13	17.9	20.3	24	27.9	26	22.5	19.4	21.2	13.1	3.01	2.93	1.27	2.23	3.68	2.85	1.64	2.25	0.88	36.7	30.9	21.9	30	31.3	32.2	25.4	20.2	14.4	6.39	7.68
[truncated: 25 more columns]

## Sheet: Fig 1 C
Young VS Rep Sen Matrigel plug assay quantification NK cells
Number of exp	Date of exp	Sample	%NK
#1	07.08.2023	Young (n=9)	5.62	5.42	5.67	6.73	6	6.3	3.8	2.2	3.07
		Rep Sen (n=9)	17.9	20.3	24	27.9	26	22.5	19.4	21.2	13.1

## Sheet: Fig 1 D
Young VS Rep Sen MRC5 Transwell migration assay on hNK
Number of exp	Date of exp	Sample	Migration index Young	Migration index Rep Sen
#2	20.10.2023 24.11.2023 22.12.2023	AD61 Batch 1	3.16	6.37
		AD61 Batch 2	2.08	4.17
		AD62 Batch 1	3.40625	3.9199
		AD62 Batch 2	1.6812	2.70711
		AD67 Batch 1	3.25836	6.66326
		AD67 Batch 2	2.24615	4.58325
		AD67 Batch 3	1.52958	3.63641

## Sheet: Fig 1 E
Young VS Rep Sen Matrigel plug assay quantification CD107+ NK cells
Number of exp	Date of exp	Sample	%CD107+ NK
#1	07.08.2023	Young (n=9)	21.6	23.2	25.8	27	24.3	24.1	25.6	19.8	19.7
		Rep Sen (n=9)	13.2	12.1	14.6	13.6	14.4	9.64	8.64	10.2	25.2

## Sheet: Fig 1 G
YOUNG/REP SENESCENT MRC5 co-culture mouse splenocytes
Number of exp	Date of exp	Sample	% NK ; CD107a+/mice	Mean of % NK CD107a+
#5	17.05.2019	Splenocytes alone	16.6	16.6
		Young MRC5	29.3	29.5
		Replicative Sen MRC5	12.1	18.4
#7	21.06.2019	Splenocytes alone	27.9	23.725
			20
			24.8
			22.2
		Young MRC5	19	21.325
			19.7
			22.2
			24.4
		Replicative Sen MRC5	10.4	10.2675
			8.93
			8.44
			13.3
#8	26.08.2019	Splenocytes alone	13.6	16.1
			19.9
			14.8
		Young MRC5	16.1	16.3333
			17.8
			15.1
		Replicative Sen MRC5	15.1	14.5
			16
			12.4
#9	29.08.2019	Splenocytes alone	9.94	14.635
			15.4
			18.5
			14.7
		Young MRC5	16.7	24.45
			25.6
			29.7
			25.8
		Replicative Sen 1 MRC5	9.71	12.8525
			13.6
			15.5
			12.6
		Replicative Sen 2 MRC5	8.56	16.34
			17.3
			21.4
			18.1
#10	20.09.2019	Splenocytes alone	12.8	13.3
			13.7
			13.9
			12.8
		Young MRC5	17	17.875
			19.5
			19.3
			15.7
		Replicative Sen MRC5	12.6	14
			15.4
			15.2
			12.8
#11	08.10.2019	Splenocytes alone	11.7	13.05
			15.5
			13.7
			11.3
		Young MRC5	16	15.2
			15.6
			13.5
			15.7
		Replicative Sen MRC5 #1	8.27	9.925
			11.4
			9.43
			10.6
		Replicative Sen MRC5 #2	6.4	8.54
			9.46
			9.76
#12	11.10.2019	Splenocytes alone	11.7	13.05
			15.5
			13.7
			11.3
		Young MRC5	13.5	15.075
			16.1
			17.5
			13.2
		Replicative Sen MRC5 #1	14.7	12.275
			11.3
			12.6
			10.5
		Replicative Sen MRC5 #2	9.18	10.4075
			9.35
			10.2
			12.9
#13	31.10.2019	Splenocytes alone	11.7	13.05
			15.5
			13.7
			11.3
		Young MRC5	16.3	17.975
			16.3
			20.2
			19.1
		Replicative Sen MRC5 #1	11.5	13.375
			13.9
			14.4
			13.7
		Replicative Sen MRC5 #2	11	12.175
			12.9
			11.8
			13
#14	08.11.2019	Splenocytes alone	11.7	13.05
			15.5
			13.7
			11.3
		Young MRC5	15.1	15.45
			16
			15.7
			15
		Replicative Sen MRC5 #1	11.6	12.675
			10.6
			15.1
			13.4
		Replicative Sen MRC5 #2	11.5	11.8
			12.3
			10.7
			12.7
#15	04.12.2019	Splenocytes alone	9.73	10.35
			9.87
			10.8
			11
		Young MRC5	17.4	17.85
			19.7
			19.7
			14.6
		Replicative Sen MRC5	6.48	7.825
			7.2
			9.48
			8.14
#16	11.12.2019	Splenocytes alone	11.4	11.725
			12
			11.7
			11.8
		Young MRC5	20	18.675
			19
			19.5
			16.2
		Replicative Sen MRC5	10.4	9.985
			10.9
			10.5
			8.14

## Sheet: Fig 1 H
Young VS Rep Sen MRC5 co culture on mNK
Number of exp	Date of exp	Sample	%CD107 NK cells
#3	25.04.2023 01.06.2023	NK alone	10.4	9.52	8.38
		Young	16	14	13.8	17	14.7	15.8
		Sen Rep	6.59	8.72	8.36	13.2	10.1	11

## Sheet: Fig 1 I
Young VS Rep Sen MRC5 NK killing assay hNK
Number of exp	Date of exp	Sample	% of killing by hNK
#4		Young	21.3	22.8	21.7
		Rep Sen	12.3	9.6	12.6

## Sheet: Fig 1 J
Young VS Irradiated MEF co culture with mNK
Number of exp	Date of exp	Sample	%CD107 NK cells
#6	07.07.2023	NK alone	9.27	8.68	10.1
		MEF PDL1,2	29.6	31	30.7
		MEF IR	16.6	22.5	23.8
