# Supplementary material for: A ganglioside-based immune checkpoint enables senescent cells to evade immunosurveillance during aging
Source: Nat Aging. 2024 Dec 27;5(2):219–36. doi: 10.1038/s43587-024-00776-z (PMC11839482; doi:10.1038/s43587-024-00776-z)
Supplement: Supplementary file 5 — Statistical Source Data [file 43587_2024_776_MOESM5_ESM.xlsx]

## Sheet: Fig 2 E
Ganglioside enzymes cascade qPCR MRC5
Number of exp	Date of exp	Sample	GAL	ST3GAL5	HEXB	ST3GAL5	A4GALT	ST8SIA1	ST8SIA5	GLB1
#30	02.02.2017 18.03.2017	pdl 68 MRC5	1.28088	2.43805	3.1598	2.43624	1.81	15.85	0.741837	2.28398
							02.02.17							18.03.17
36b4						36b4							36b4						36b4
Efficacité = 95,1%	0.951					Efficacité = 95,1%	0.951						Efficacité = 95,1%	0.951					Efficacité = 95,1%	0.951
Name	Ct	Ct Mean	∆Ct Mean	RQ		Name	Ct	∆Ct Mean	∆Ct Mean	RQ			Name	Ct	∆Ct Mean	∆Ct Mean	RQ		Name	Ct	∆Ct Mean	∆Ct Mean	RQ
MRC5 PD30	17.2902	17.2907	1.95321	#VALUE!		MRC5 PD30	22.9316	22.9077	1.80533	0.29922			MRC5 PD30	16.5515	16.4275	0.826206	0.575689		MRC5 PD30	16.6662	16.9569	-0.101499	1.07019
MRC5 PD30	17.3264					MRC5 PD30	22.8975						MRC5 PD30	16.3605					MRC5 PD30	16.9103
MRC5 PD30	17.2554					MRC5 PD30	22.8942						MRC5 PD30	16.3704					MRC5 PD30	17.2942
MRC5 PD68	19.5028	19.2439				MRC5 PD68	24.6607	24.7131					MRC5 PD68	17.2608	17.2537				MRC5 PD68	16.8686	16.8554
MRC5 PD68	19.2506					MRC5 PD68	24.739						MRC5 PD68	17.2291					MRC5 PD68	16.8334
MRC5 PD68	18.9783					MRC5 PD68	24.7394						MRC5 PD68	17.2712					MRC5 PD68	16.8643
						HEXB							ST8SIA1 C3						ST8SIA5 C2
GAL						Efficacité = 91,7%	0.917						Efficacité = 92,8%	0.928					Efficacité = 92,8%	1
Efficacité = 88,3%	0.883
						Name	Ct	Ct Mean	∆Ct Mean	RQ			Name	Ct	Ct Mean	∆Ct Mean	RQ		Name	Ct	Ct Mean	∆Ct Mean	RQ
Name	Ct	Ct Mean	∆Ct Mean	RQ		MRC5 PD30	21.477	21.5413	0.08616	0.945473			MRC5 PD30	Undetermined	33	-3.3683	9.12695		MRC5 PD30	31.9534	32.196	0.332959	0.793907
MRC5 PD30	23.8071	24.1171	1.67154	#VALUE!		MRC5 PD30	21.6681						MRC5 PD30	Undetermined					MRC5 PD30	32.1527
MRC5 PD30	24.2649					MRC5 PD30	21.4787						MRC5 PD30	Undetermined					MRC5 PD30	32.482
MRC5 PD30	24.2794					MRC5 PD68	21.5487	21.6274					MRC5 PD68	29.5285	29.6317				MRC5 PD68	32.757	32.529
MRC5 PD68	25.8301	25.7887				MRC5 PD68	21.726						MRC5 PD68	29.549					MRC5 PD68	32.5953
MRC5 PD68	25.7472					MRC5 PD68	21.6075						MRC5 PD68	29.8176					MRC5 PD68	32.2347
MRC5 PD68
													A4GALT C7
ST3GAL5bis													Efficacité = 98%	0.98
Efficacité = 90,9%	0.909
													Name	Ct	Ct Mean	∆Ct Mean	RQ
Name	Ct	Ct Mean	∆Ct Mean	RQ									MRC5 PD30	28.9493	29.0103	-0.0618471	1.04315
MRC5 PD30	25.5365	25.2049	0.641769	#VALUE!									MRC5 PD30	28.7516
MRC5 PD30	24.8753												MRC5 PD30	29.33
MRC5 PD30	25.203												MRC5 PD68	29.3814	28.9485
MRC5 PD68	25.7199	25.8467											MRC5 PD68	28.7154
MRC5 PD68	25.9735												MRC5 PD68	28.7485
MRC5 PD68

## Sheet: Fig 2 F
ST8SIA1 qPCR MRC5 and MEF
Number of exp	Date of exp	Sample	RQ	SD					36b4
#33	2017-09-08	MRC5 PDL 30 Untreated	1	0.083					Efficacité = 95,1%	0.951						Sample	Target	Task	Dyes	Cq	Cq Conf	Amp Score	Amp Status	Annotated	Threshold	Baseline Start	Baseline End	Tm1		Sample	Target	Task	Dyes	Cq	Cq Conf	Amp Score	Amp Status	Annotated	Threshold	Baseline Start	Baseline End	Tm1
	2017-09-08	MRC5 PDL 30 Irradiation	6.01	1.309												MEF PDL3	36b4	Unknown	SYBR	16.438608	0.87094347162626		Amp	false	0	0	0	83.32532		MEF PDL3	36b4	Unknown	SYBR	17.420437	0.9447828328237994		Amp	false	0	0	0	83.6011
	2017-09-08	MRC5 PDL 30 Nutlin 3a	6.93	0.292					Name	Ct	Ct Mean	∆Ct Mean	RQ			MEF PDL3	36b4	Unknown	SYBR	16.664652	0.9484004134441426		Amp	false	0	0	0	83.473885		MEF PDL3	36b4	Unknown	SYBR	17.421535	0.9383711634717427		Amp	false	0	0	0	83.45267
	2017-09-08	MRC5 PDL 30 Bléomycin	14.88	1.225					MRC5 PD30	14.59	14.6664	0.894013	1			MEF PDL3	36b4	Unknown	SYBR	16.628798	0.9285007244388922		Amp	false	0	0	0	83.48952		MEF PDL3	36b4	Unknown	SYBR	17.38586	0.9306340209825803		Amp	false	0	0	0	83.609055
	12.04.2018	MRC5 PDL 30 CCN1	11.55	1.872					MRC5 PD30	14.7429						MEF IR	36b4	Unknown	SYBR	17.527798	0.9296081512556839		Amp	false	0	0	0	83.48952		MEF IR	36b4	Unknown	SYBR	18.190853	0.9394320521764011		Amp	false	0	0	0	83.609055
	2017-09-08	MRC5 PDL 65 Replicative senescence	17.3	2.343					MRC5 PD30							MEF IR	36b4	Unknown	SYBR	17.538961	0.9290620805661634		Amp	false	0	0	0	83.64172		MEF IR	36b4	Unknown	SYBR	18.28936	0.942356542236546		Amp	false	0	0	0	83.76216
Number of exp	Date of exp	Sample	RQ						MRC5 PD65 BATCH2	15.583	15.5604					MEF IR	36b4	Unknown	SYBR	17.542145	0.9335968642188737		Amp	false	0	0	0	83.64172		MEF IR	36b4	Unknown	SYBR	18.211927	0.929597701132418		Amp	false	0	0	0	83.61365
#34	07.02.2024 09.02.2024	MEF control	1	1					MRC5 PD65 BATCH2	15.6066						H2O	36b4	Unknown	SYBR	Undetermined	0		No Amp	false	0	0	0	89.412506		H2O	36b4	Unknown	SYBR	Undetermined	0		No Amp	false	0	0	0	73.64805
		MEF IR	3.493	3.629					MRC5 PD65 BATCH2	15.4918						H2O	36b4	Unknown	SYBR	Undetermined	0		No Amp	false	0	0	0	60.001503		H2O	36b4	Unknown	SYBR	Undetermined	0		No Amp	false	0	0	0	60.0012
																H2O	36b4	Unknown	SYBR	37.169178	0.976472017877354		Inconclusive	false	0	0	0	74.41491		H2O	36b4	Unknown	SYBR	Undetermined	0		No Amp	false	0	0	0	92.646126
																MEF PDL3	TGFb	Unknown	SYBR	22.906591	0.939695091253158		Amp	false	0	0	0	81.99336		MEF PDL3	TGFb	Unknown	SYBR	22.974985	0.9344843628152053		Amp	false	0	0	0	81.81401
									ST8SIA1 C3							MEF PDL3	TGFb	Unknown	SYBR	22.853252	0.941862328716218		Amp	false	0	0	0	81.9662		MEF PDL3	TGFb	Unknown	SYBR	22.967213	0.9308280597791984		Amp	false	0	0	0	81.781685
									Efficacité = 92,8%	0.928						MEF PDL3	TGFb	Unknown	SYBR	22.810246	0.9337100643422147		Amp	false	0	0	0	81.9662		MEF PDL3	TGFb	Unknown	SYBR	23.067162	0.9181627920669235		Amp	false	0	0	0	81.781685
																MEF PDL3	ST8Sia1	Unknown	SYBR	34.30698	0.7959501485877364		Amp	false	0	0	0	80.20548		MEF PDL3	ST8Sia1	Unknown	SYBR	34.88293	0.8504150488293866		Amp	false	0	0	0	80.18723
									Name	Ct	Ct Mean	RQ	RQ Moyen	Ecart-type		MEF PDL3	ST8Sia1	Unknown	SYBR	33.707787	0.8316783703349326		Amp	false	0	0	0	80.20548		MEF PDL3	ST8Sia1	Unknown	SYBR	34.320255	0.8702529577886133		Amp	false	0	0	0	80.18723
									MRC5 PD30	31.6552	31.5963			/		MEF PDL3	ST8Sia1	Unknown	SYBR	33.875813	0.8328239077423698		Inconclusive	false	0	0	0	80.219		MEF PDL3	ST8Sia1	Unknown	SYBR	33.486935	0.8807489416879879		Amp	false	0	0	0	80.194046
									MRC5 PD30	31.5373						MEF IR	ST8Sia1	Unknown	SYBR	31.956057	0.8715094093984759		Amp	false	0	0	0	80.07034		MEF IR	ST8Sia1	Unknown	SYBR	34.314457	0.8610695021589786		Amp	false	0	0	0	80.34253
									MRC5 PD30							MEF IR	ST8Sia1	Unknown	SYBR	32.899403	0.8559854269564339		Amp	false	0	0	0	80.22208		MEF IR	ST8Sia1	Unknown	SYBR	33.46107	0.8775932457373629		Amp	false	0	0	0	80.19798
									MRC5 PD65 BATCH2	27.9534	-3.64286	19.8655	17.2952	2.34257		MEF IR	ST8Sia1	Unknown	SYBR	32.784145	0.8596569209010336		Amp	false	0	0	0	80.37076		MEF IR	ST8Sia1	Unknown	SYBR	33.007248	0.8873654885665608		Amp	false	0	0	0	80.04948
									MRC5 PD65 BATCH2	28.2142	-3.38212	16.7401				H2O	ST8Sia1	Unknown	SYBR	Undetermined	0		No Amp	false	0	0	0	88.22418		H2O	ST8Sia1	Unknown	SYBR	Undetermined	0		No Amp	false	0	0	0	60.0012
									MRC5 PD65 BATCH2	28.3532	-3.2431	15.28				H2O	ST8Sia1	Unknown	SYBR	Undetermined	0		No Amp	false	0	0	0	60.001503		H2O	ST8Sia1	Unknown	SYBR	Undetermined	0		No Amp	false	0	0	0	60.0012
																H2O	ST8Sia1	Unknown	SYBR	Undetermined	0		No Amp	false	0	0	0	60.001		H2O	ST8Sia1	Unknown	SYBR	Undetermined	0		No Amp	false	0	0	0	60.0014
									36b4
									Efficacité = 95,1%	0.951
									Name	Ct	Ct Mean	∆Ct Mean	RQ
									MRC5 PD30	14.59	14.6664	2.80785	1
									MRC5 PD30	14.7429
									MRC5 PD30
									MRC5 PD30 + BLEOMYCIN	17.4242	17.4743
									MRC5 PD30 + BLEOMYCIN	17.4403
									MRC5 PD30 + BLEOMYCIN	17.5583
									ST8SIA1 C3
									Efficacité = 92,8%	0.928
									Name	Ct	Ct Mean	RQ	RQ Moyen	Ecart-type
									MRC5 PD30	31.6552	31.5963			/
									MRC5 PD30	31.5373
									MRC5 PD30
									MRC5 PD30 + BLEOMYCIN	30.2562	-1.34009	15.7423	14.8759	1.22528
									MRC5 PD30 + BLEOMYCIN	30.4338	-1.16245	14.0094
									MRC5 PD30 + BLEOMYCIN
									36b4
									Efficacité = 95,1%	0.951
									Name	Ct	Ct Mean	∆Ct Mean	RQ
									MRC5 PD30	14.59	14.6664	0.0986675	1
									MRC5 PD30	14.7429
									MRC5 PD30
									MRC5 PD30 + IRRADIATION	14.731	14.7651
									MRC5 PD30 + IRRADIATION	14.8074
									MRC5 PD30 + IRRADIATION	14.7569
									ST8SIA1 C3
									Efficacité = 92,8%	0.928
									Name	Ct	Ct Mean	RQ	RQ Moyen	Ecart-type
									MRC5 PD30	31.6552	31.5963			/
									MRC5 PD30	31.5373
									MRC5 PD30
									MRC5 PD30 + IRRADIATION	29.2184	-2.37791	5.08861	6.01428	1.3091
									MRC5 PD30 + IRRADIATION	28.7457	-2.85057	6.93996
									MRC5 PD30 + IRRADIATION	28.9431
									36b4
									Efficacité = 95,1%	0.951
									Name	Ct	Ct Mean	∆Ct Mean	RQ
									MRC5 PD30	14.59	14.6664	0.292188	1
									MRC5 PD30	14.7429
									MRC5 PD30
									MRC5 PD30 + NUTLIN	14.9612	14.9586
									MRC5 PD30 + NUTLIN	14.9683
									MRC5 PD30 + NUTLIN	14.9464
									ST8SIA1 C3
									Efficacité = 92,8%	0.928
									Name	Ct	Ct Mean	RQ	RQ Moyen	Ecart-type
									MRC5 PD30	31.6552	31.5963			/
									MRC5 PD30	31.5373
									MRC5 PD30
									MRC5 PD30 + NUTLIN	28.9903	-2.60601	6.7267	6.93321	0.292046
									MRC5 PD30 + NUTLIN	28.8995	-2.69678	7.13971
									MRC5 PD30 + NUTLIN

## Sheet: Fig 2 G
YOUNG STRESSED INDUCED SENESCENCE co culture splenocytes
Number of exp	Date of exp	Sample	% NK ; CD107a+/mice	Mean of % NK CD107a+
#5	17.05.2019	Splenocytes alone	16.6	16.6
		Young MRC5	29.5	29.5
		Replicative Sen MRC5	12.1	12.1
		Young CCN1	10.7	10.7
		Young IR	17.5	17.5
		Young Aphidicolin	17.3	17.3
		Young Nutlin 3a	10.4	10.4
		Young Bleomycin	10.8	10.8
#7	21.06.2019	Splenocytes alone	27.9	23.73
			20
			24.8
			22.2
		Young MRC5	19	21.33
			19.7
			22.2
			24.4
		Senescent MRC5	10.4	10.27
			8.93
			8.44
			13.3
		Young MRC5 CCN1	12.7	10.05
			8.36
			7.52
			11.6
		Young MRC5 Irradiation	12.6	10.89
			9.23
			8.03
			13.7
		Young MRC5 Aphidicolin	8.17	10.03
			9.45
			11.1
			11.4
		Young MRC5 Nutlin3a	11.3	11.19
			8.54
			10.4
			14.5
		Young MRC5 Bleomycin	11.2	9.44
			6.76
			8.29
			11.5
