# Supplementary material for: A ganglioside-based immune checkpoint enables senescent cells to evade immunosurveillance during aging
Source: Nat Aging. 2024 Dec 27;5(2):219–36. doi: 10.1038/s43587-024-00776-z (PMC11839482; doi:10.1038/s43587-024-00776-z)
Supplement: Supplementary file 6 — Unprocessed images [file 43587_2024_776_MOESM6_ESM.zip]

Archive with 5 entries (4 files):
- SD_Figure_2_images/
- SD_Figure_2_images/Fig_2_C_pdl30.png
- __MACOSX/SD_Figure_2_images/._Fig_2_C_pdl30.png
- SD_Figure_2_images/Fig_2_C_Rep_sen.png
- __MACOSX/SD_Figure_2_images/._Fig_2_C_Rep_sen.png
