# Supplementary material for: A ganglioside-based immune checkpoint enables senescent cells to evade immunosurveillance during aging
Source: Nat Aging. 2024 Dec 27;5(2):219–36. doi: 10.1038/s43587-024-00776-z (PMC11839482; doi:10.1038/s43587-024-00776-z)
Supplement: Supplementary file 7 — Statistical Source Data [file 43587_2024_776_MOESM7_ESM.xlsx]

## Sheet: Fig 3 A
ST8SIA1, CDKN2A, CDKN1A qPCR MRC5
Number of exp	Date of exp	Sample	ST8SIA1 expression			CDKN2A expression			CDKN1A expression
#39	15.11.2023	Young NI	1	1	1	1	1	1	1	1	1
		OIS	2.365	0.507	0.228	2.686	1.268	4.949	0.947	0.879	1.633
		Sen Rep	264.4	189.808	61.5239

## Sheet: Fig 3 B-C
Bulk RNA seq DEG MRC5 OIS RAS d8 VS MRC5 no tam								pathway	pval	padj	log2err	ES	NES	size	leadingEdge	senescence_type
Gene ID	Gene Symbol	log2 (pLVUT_RAS-ER_D8 / pLVUT_RAS-ER_NI)	Pvalue(Bleo_PDL30 / Prolif_PDL30)	Qvalue (Bleo_PDL30 / Prolif_PDL30)				REACTOME_SENESCENCE_ASSOCIATED_SECRETORY_PHENOTYPE_SASP	0.00113056828376831	0.00169585242565247	0.45505986738723	0.414613098958053	1.71276972965029	88	IL1A|H2AC18|CXCL8|RPS6KA3|UBE2E1|IL6|H2BC12|H2BC21|CEBPB|NFKB1|H4C8|H2AC19|H2BC8|H4C5|H2BC4|H3C6|CDKN2A|H2BC5|JUN|CCNA1|UBA52|MAPK7|H3C4|H2AC6|CDKN2B|UBB|RELA|H2AC7|H2AC8|H2BC15	OIS
100128908	'LMLN2'	-4.53857296342334	0.847340334124965	0.880586935614173				SAUL_SEN_MAYO	1.93623590016625e-07	5.80870770049874e-07	0.690132458796796	0.498862955511791	2.13052132634312	114	BMP2|C3|IL1B|NRG1|ESM1|IL1A|CCL20|CXCL1|MMP1|CXCL8|PLAUR|EREG|CXCL3|MMP14|VEGFA|TNFRSF1B|MMP12|PLAU|CSF2|IL6|MMP2|AREG|PAPPA|PTGES|FGF2|PECAM1|ANGPTL4|ICAM1|CXCL2|SERPINB4|MMP3|CCL7|GEM|ITGA2|CCL3|MIF|CCL2|CST4|JUN|VEGFC|ICAM3|GDF15|BMP6	OIS
100129792	'CCDC152'	-2.80608066024996	1.0587297629759801E-14	2.28815519259842E-13
100133941	'CD24'	3.56213865079664	3.06370437230938E-5	1.657536814398E-4
1002	'CDH4'	-3.46835361869663	6.40024999569005E-25	2.69778483452642E-23
10024	'TROAP'	-3.49010880623029	8.347960738129971E-97	2.19551367412818E-94
10026	'PIGK'	-2.02430484914063	0.0072235621867284	0.019391255996662
10046	'MAMLD1'	-2.48733684860683	8.25888895692868E-5	4.040299541334E-4
100507050	'TPBGL'	5.36353068015905	0.0019946559207029	0.0064517945621491
100509620	'LOC100509620'	3.13685676101543	0.718938798033218	0.797857136317264
10051	'SMC4'	-2.33600319571616	4.56877906085669E-133	2.94182108287507E-130
100527943	'TGIF2-RAB5IF'	-5.59855486471834	0.482175366611918	0.597675631401003
100528021	'ST20-MTHFS'	3.22577504098924	0.385248584203146	0.503048262884808
10053	'AP1M2'	-5.25923434136397	0.0255289346444781	0.0559049837711199
10085	'EDIL3'	-2.42906715303969	2.1139994548512E-8	2.14419944706335E-7
1009	'CDH11'	-2.28607958470084	4.3476723574156E-8	4.16542257208936E-7
10100	'TSPAN2'	-2.35293772539396	0.0864026167071392	0.153847245329685
10112	'KIF20A'	-4.85501806466099	1.0432271928702699E-164	1.08223229847037E-161
10125	'RASGRP1'	-3.10762097321194	0.0615787722783208	0.116465148865905
10129	'FRY'	-3.07176534708536	0.108876671650835	0.1850417848126
10135	'NAMPT'	4.30872475158649	1.23203495960102E-25	5.38989826746649E-24
10207	'PATJ'	-2.2474943383853	0.481688514235036	0.597169673769143
10231	'RCAN2'	-2.38618238330292	8.324314736709E-4	0.003046049952549
10265	'IRX5'	3.56494625619008	9.061638880383E-4	0.0032741482742531
10267	'RAMP1'	-2.94675944763897	0.552289419790548	0.659097612050163
102723475	'KCNE1B'	-7.17513526865395	0.0193429458431477	0.0442418946262979
102723996	'LOC102723996'	2.74864907606508	5.5187239285008E-9	6.20042911654004E-8
102724594	'U2AF1L5'	4.89057709511532	2.46372829310251E-11	3.70710704408567E-10
10293	'TRAIP'	-2.38277676413405	2.2861591422251298E-42	1.7861694419569001E-40
1030	'CDKN2B'	2.31998435594865	4.24923242874488E-44	3.5581128763207694E-42
10309	'CCNO'	4.44573686361726	5.876174878379E-4	0.0022530967865293
1031	'CDKN2C'	-4.3444297362763	3.83863447440015E-54	4.0726603147996604E-52
10318	'TNIP1'	2.09079680340843	5.62083890242611E-16	1.34045881002558E-14
1033	'CDKN3'	-4.35864834665088	2.1563106860564602E-47	1.96413607027963E-45
10335	'IRAG1'	-6.76972539119921	0.021160627764748	0.0476694899567063
10351	'ABCA8'	-3.35623589350903	3.47414800903271E-5	1.856159249575E-4
10361	'NPM2'	-2.49001582087196	0.008836962234272	0.0229854569996605
10385	'BTN2A2'	2.47874599269811	4.2002389563688497E-11	6.19518657442935E-10
10391	'CORO2B'	2.31154766797285	4.34932376950826E-14	8.86625794192442E-13
10403	'NDC80'	-3.37851313261498	6.07621788371252E-16	1.43986315409345E-14
10460	'TACC3'	-2.84806774468231	6.7292340648456E-176	8.975356263775851E-173
10461	'MERTK'	2.40794550719736	4.28995481514882E-8	4.11434649528885E-7
10468	'FST'	-3.21182456098247	2.42677631014801E-5	1.341479989324E-4
1047	'CLGN'	2.96793284733635	0.0061741898219424	0.0170145582268493
104909134	'LINC02210-CRHR1'	-2.77426653849269	0.255706914805757	0.363712311103588
10501	'SEMA6B'	-3.03446670936353	0.770747647371212	0.841406314658252
10512	'SEMA3C'	2.02499372756662	3.188264070431E-4	0.0013268209268368
105369669	'LOC105369669'	2.44560693506518	8.2474091710795E-6	5.04930726070713E-5
10560	'SLC19A2'	2.06088889517008	1.52856812973552E-13	2.96088720814849E-12
1058	'CENPA'	-3.55151573751729	8.23330708508529E-76	1.42352354814627E-73
10581	'IFITM2'	-2.51731732192803	0.0083068549812911	0.0218347273459529
10602	'CDC42EP3'	-3.07687743231815	9.98020046582447E-5	4.77464284237E-4
10615	'SPAG5'	-2.54010548432894	2.8865545925783697E-43	2.36406289066737E-41
1062	'CENPE'	-3.0726703508111	2.4108694584703296E-55	2.64812737635391E-53
10628	'TXNIP'	-3.49242569185154	0.131299600701043	0.215614936583464
1063	'CENPF'	-2.97269170790787	2.5345420344462697E-126	1.35221438312043E-123
10630	'PDPN'	4.35357769709274	7.106257880299929E-11	1.02151773209269E-9
10635	'RAD51AP1'	-3.08593334666362	2.00187466996173E-80	3.73810057121955E-78
10659	'CELF2'	-2.09772964297331	0.766364048080669	0.838380448169801
10699	'CORIN'	-6.36351929726716	2.067925980637E-4	9.051660064801E-4
10715	'CERS1'	2.10967718409508	6.1049826409217E-10	7.829556377330411E-9
10721	'POLQ'	-3.00720520733597	1.86875419481423E-42	1.4723732945049E-40
10733	'PLK4'	-3.06485471635745	1.30659904630644E-113	4.87962479833603E-111
10791	'VAMP5'	-2.21987746234827	0.815835450389566	0.856377276132686
107986818	'FAM237B'	4.77746850273492	0.022877061554652	0.0510252473017219
10826	'FAXDC2'	-2.32891776978148	4.89834537055704E-11	7.185137714407831E-10
10855	'HPSE'	3.61419374205943	0.728320705889651	0.805778678817245
10875	'FGL2'	-6.02940883599232	0.906424403439291	0.928839819313899
10882	'C1QL1'	-2.1355916081726	0.264138290806518	0.373825549812802
10888	'GPR83'	2.16481502814259	0.0579630095479804	0.110691683093622
10900	'RUNDC3A'	2.6869049050799	1.022928587755E-4	4.874188934217E-4
11004	'KIF2C'	-3.72402887186816	3.52534224643998E-203	8.228589470971721E-200
11009	'IL24'	9.13305674998496	7.96315120677202E-12	1.26549721263025E-10
11013	'TMSB15A'	-2.75530985970397	9.39296194091205E-43	7.4319821323157E-41
11064	'CNTRL'	-2.01986476672219	9.821764469583279E-36	6.30246762682229E-34
11065	'UBE2C'	-2.84249011795606	8.86116656784187E-126	4.59623787003642E-123
11067	'DEPP1'	-2.42538233734421	5.19867122550195E-10	6.75068065325437E-9
11080	'DNAJB4'	-2.03754815734931	0.687690307824154	0.770412834053302
11082	'ESM1'	6.4082116889091	1.65219688337159E-13	3.18056416527811E-12
11095	'ADAMTS8'	-2.30533643452864	0.449535684969575	0.566103307623205
11098	'PRSS23'	-2.42513424521231	0.154960108411429	0.245613284472168
11130	'ZWINT'	-2.74317437174468	5.44418338330568E-240	5.08296181582335E-236
1114	'CHGB'	2.60450755795734	5.841989468842E-4	0.0022427522481846
11144	'DMC1'	-3.27422424438133	3.17582972477224E-13	5.97203106250474E-12
11155	'LDB3'	-3.47648902543907	0.0535302295411766	0.103665414909996
1116	'CHI3L1'	2.81609505435283	1.48811268411489E-38	1.0291677092769399E-36
1117	'CHI3L2'	3.28949360751594	3.81910049579077E-23	1.47648164716151E-21
11178	'LZTS1'	-3.75691328519873	6.00976816817699E-14	1.21582232940811E-12
11182	'SLC2A6'	2.49024043923363	1.68882014024002E-12	2.93625125500017E-11
11185	'INMT'	-4.57310156464707	0.688940121229392	0.771627812123106
11213	'IRAK3'	3.48851200588223	2.90069994582851E-10	3.902360957381541E-9
112267859	'LOC112267859'	3.03807140835535	0.207232397510004	0.309003478296279
11227	'GALNT5'	-4.2329016546287	0.906369076004741	0.928839819313899
11247	'NXPH4'	2.01183794114687	1.205884375448E-4	5.646308661673E-4
11262	'SP140'	2.93227631496422	6.205192957069E-4	0.0023627562823688
112817	'HOGA1'	-3.98662604146408	0.266698799586538	0.376564588633604
1129	'CHRM2'	-5.00491827441696	6.17699210094983E-7	4.82404740698604E-6
11309	'SLCO2B1'	7.32390389443339	1.14311221606348E-8	1.21764600174292E-7
113130	'CDCA5'	-2.43897243872926	6.600226833207231E-60	8.161989116323091E-58
11339	'OIP5'	-3.06522393896038	5.67308238540408E-22	2.0254965082724702E-20
11346	'SYNPO'	-2.53759804983094	0.074942376973953	0.137075032347402
113835	'ZNF257'	-2.09135513611495	0.440378638514225	0.556147052412832
114	'ADCY8'	6.10264184814217	1.24880960187506E-9	1.53616743714183E-8
114088	'TRIM9'	4.48218502882607	2.057610042229E-4	9.010729905851E-4
114757	'CYGB'	2.66588695533108	1.60875056372224E-61	2.10071323611087E-59
114769	'CARD16'	-2.17550059322391	0.0538064638903963	0.104019888210516
114780	'PKD1L2'	-4.61085954949143	0.0103482948610079	0.0261687535223627
114784	'CSMD2'	2.62666872244684	0.0013534350555024	0.0046181928413767
114795	'TMEM132B'	5.35553203587699	3.00544647305064E-10	4.0287653977943E-9
114898	'C1QTNF2'	-3.2712643209321	1.5900902720981801E-21	5.51891368975637E-20
114902	'C1QTNF5'	-3.81054291892963	1.724981407156E-4	7.748515231136E-4
115123	'MARCHF3'	2.04848791051771	0.0014028334593339	0.0047601506789283
115330	'GPR146'	2.48854638741851	3.52148592991484E-8	3.42839972728362E-7
115572	'TENT5B'	-5.28172517357185	6.66150019841766E-10	8.502405550584622E-9
115701	'ALPK2'	-3.1486679447107	6.45862022484277E-6	4.04568317539379E-5
115703	'ARHGAP33'	-2.61056994180968	3.50094230965885E-17	9.16873713159322E-16
1160	'CKMT2'	2.74770083432099	6.90092897255935E-6	4.29393691118296E-5
116211	'TM4SF19'	4.84200745063015	0.0066079770032407	0.0180158788993304
116369	'SLC26A8'	3.86030014085568	7.65077542657395E-5	3.770465282143E-4
116372	'LYPD1'	-3.31900085747536	1.1282226014737901E-15	2.6301249235106202E-14
116535	'MRGPRF'	-3.39213122840906	2.54697573492715E-5	1.397580896217E-4
116969	'ART5'	-2.88798067542805	0.0028973708501841	0.0089145832732722
117195	'MRGPRX3'	8.64783190771311	6.29300833538131E-6	3.95654359079378E-5
117248	'GALNT15'	-5.63325153764102	0.615256510511096	0.719031469569013
117283	'IP6K3'	-3.49894912931804	1.68606604900666E-7	1.4636871842446E-6
117854	'TRIM6'	-2.82693974174582	3.16946665067405E-19	9.654722800658479E-18
118611	'C10orf90'	3.78401676471958	0.0041948944362901	0.0122354363962582
118738	'ZNF488'	-3.98528112417877	0.0618114585414822	0.116832040015757
1188	'CLCNKB'	-4.05328659084316	0.625204948437511	0.727788292635973
118932	'ANKRD22'	3.56252523932502	0.0948742520785313	0.166252525249851
119548	'PNLIPRP3'	7.39341263394056	0.0027836398703307	0.0085987088284171
12	'SERPINA3'	4.53212081588507	1.92511717249658E-11	2.93690465376051E-10
120114	'FAT3'	-2.04868104433505	3.3374076399677703E-9	3.8611779963518E-8
121512	'FGD4'	-3.43519194661442	0.129369302054011	0.212950720844019
121601	'ANO4'	-2.82667559035548	2.294649106347E-4	9.955386329653E-4
122481	'AK7'	3.24419583874703	4.55246470606249E-6	2.95577793658918E-5
1230	'CCR1'	5.39010661969461	3.936330782155E-4	0.0015940816459595
123688	'HYKK'	-2.09258536258749	0.238609323018284	0.345498750676211
126326	'GIPC3'	-2.96632838389652	0.0909503988114848	0.160582147977199
1264	'CNN1'	-2.67255369561559	1.879395077358E-4	8.355701018933E-4
126820	'DNAI3'	-2.48820812678715	1.92912084529666E-7	1.65849325710058E-6
126969	'SLC44A3'	-3.08077674581054	0.54886404676599	0.655806139317976
127435	'PODN'	-2.73629557649686	0.437416746872782	0.553154741592541
1277	'COL1A1'	-2.37384456900692	4.86399830436952E-8	4.63158798253402E-7
1278	'COL1A2'	-2.01693913538055	0.0143398313068804	0.034509273914893
1281	'COL3A1'	-3.21100845547724	0.0360964194451785	0.0749113800229122
128239	'IQGAP3'	-3.55938044125834	1.1515675250259799E-82	2.28757663774576E-80
128312	'H2BU1'	4.90198267625743	0.0401446488275074	0.0815603337565058
1290	'COL5A2'	-2.44748248330297	0.0101254254904634	0.0257275915340078
1294	'COL7A1'	2.98285550868358	3.1077214031750804E-9	3.61325133495066E-8
129446	'XIRP2'	2.63705320956468	3.20757907341279E-8	3.15736025502568E-7
1295	'COL8A1'	-2.14250115756603	0.159897175014645	0.251984129382098
1296	'COL8A2'	-3.12006399451912	1.17829364723742E-5	6.98263321956976E-5
129607	'CMPK2'	6.71537146248168	6.319974420457E-4	0.0023966872939318
129804	'FBLN7'	-3.38518218170496	4.2868858430422E-6	2.80676785929618E-5
1300	'COL10A1'	5.15041274299759	5.18101022287995E-5	2.649096492109E-4
1301	'COL11A1'	-2.13206665660226	0.0163033540572352	0.0384384507968123
130271	'PLEKHH2'	-2.06220233987046	0.755083241666522	0.829343531065171
1303	'COL12A1'	-2.11637464681743	1.62428169203467E-6	1.1742242367543E-5
130497	'OSR1'	-2.09942625912084	2.438835667761E-4	0.0010500433116002
130576	'LYPD6B'	-2.85546259855384	0.0024028670385771	0.0075612969685458
1306	'COL15A1'	-3.43506565325451	1.08001883856984E-7	9.74260472106988E-7
1310	'COL19A1'	7.29061030705715	2.45350018789544E-6	1.69619433574867E-5
132014	'IL17RE'	-2.78857593342996	7.88178054047313E-9	8.60178188382552E-8
132321	'C4orf33'	-2.36921569757312	0.0018490084741284	0.0060392750109147
132332	'SMIM43'	-5.61289718984804	3.17092222604902E-13	5.9688135813521396E-12
132946	'ARL9'	-4.23176367303772	0.0010738358078131	0.0037890657670625
133396	'IL31RA'	2.2806536105062	0.0460965136229372	0.0916970489912759
134111	'UBE2QL1'	4.29642023859885	1.991874543937E-4	8.761901851339E-4
134285	'TMEM171'	2.3450894436303	5.90518889909E-4	0.0022618993294918
134526	'ACOT12'	-3.19850961666594	0.153280823257105	0.243406141056206
135	'ADORA2A'	4.21317877190307	3.3168584773702005E-10	4.42082072433502E-9
136332	'LRGUK'	2.04651893732158	0.0033264636475577	0.0100363638214326
136895	'C7orf31'	-2.26446894385206	0.147080694493078	0.236483801501194
1373	'CPS1'	-2.56672406364972	1.51348663144661E-8	1.5814961314495E-7
137872	'ADHFE1'	-2.16437239365815	0.0037073569536698	0.0110159054277125
1382	'CRABP2'	-2.04029608354153	0.188713326502576	0.287684214693656
1393	'CRHBP'	-3.00131006906631	0.627754503986053	0.729901595206108
140458	'ASB5'	-2.342625318869	0.0045071325275492	0.0129839070791309
140738	'TMEM37'	-4.97702476151764	0.143203928451617	0.2311389883289
1410	'CRYAB'	-2.98875095603369	2.97846109366353E-22	1.08414822615944E-20
142679	'DUSP19'	-2.51428673309534	0.146792297634696	0.236100002165871
1436	'CSF1R'	2.73212217427093	0.0447190015526552	0.0894044877936543
1437	'CSF2'	8.43949508671249	1.31905393126224E-24	5.48567796402223E-23
143903	'LAYN'	-2.34106463225494	0.0629838560509124	0.118498493102135
1440	'CSF3'	13.6789305754164	4.11163037808113E-14	8.41847303178825E-13
144165	'PRICKLE1'	-2.62762293358374	0.0027416520543745	0.0084872129992266
144406	'CFAP251'	-2.41961199736775	0.19342687310192	0.293862175692144
144453	'BEST3'	2.8477301403889	2.40727041416498E-5	1.331485795133E-4
144455	'E2F7'	2.94140220749031	0.727971782541251	0.80558356616053
144501	'KRT80'	-2.96645744828844	0.0015240543682151	0.005105130475389
144535	'CFAP54'	2.19081651940773	4.596508569811E-4	0.0018192158652838
145581	'LRFN5'	3.82546419020207	0.0288750108633506	0.0620178373419998
146183	'OTOA'	2.40639702707518	2.525448876562E-5	1.387399437247E-4
146227	'BEAN1'	5.28180452977638	0.008205499641387	0.0216169998312105
146433	'IL34'	-2.34004944886053	2.177357001967E-4	9.506146200079E-4
1466	'CSRP2'	-2.98070392626988	6.4002065195537696E-34	3.89286828467842E-32
1469	'CST1'	6.29725692579045	0.0782150767567244	0.142142104941928
146909	'KIF18B'	-3.9295598244279	5.7347138831244294E-114	2.18539412937923E-111
147	'ADRA1B'	-4.7695081523442	0.0359239042865372	0.074608727031755
1472	'CST4'	6.04023478765449	0.0114837668855709	0.0286488148369092
147372	'CCBE1'	-3.52464493090944	1.52214630556363E-8	1.58876679506929E-7
147381	'CBLN2'	5.18248441056319	0.0020828051817493	0.0066894085240462
147463	'ANKRD29'	2.79073714143831	1.71359964017494E-5	9.76741333363454E-5
147495	'APCDD1'	-3.23493105635158	1.34039798508263E-7	1.18397594964276E-6
147841	'SPC24'	-3.26294236742331	7.29854453663424E-86	1.5487013878701299E-83
148979	'GLIS1'	-3.35727186990803	0.0021024886009141	0.0067465192539137
1490	'CCN2'	-2.67867546979376	0.0020699150577348	0.0066560227093307
1491	'CTH'	2.02632727829033	1.01015951602021E-6	7.57538499704634E-6
149111	'CNIH3'	2.79629753051766	1.73008147171089E-8	1.78189803206053E-7
150	'ADRA2A'	4.77316534134565	8.038332868230751E-9	8.75217432352611E-8
150365	'MEI1'	2.55414978771586	1.216936278822E-4	5.69234747857E-4
150379	'PNPLA5'	-3.99749807357077	0.126281201395669	0.208843226787824
150468	'CKAP2L'	-2.36235816667946	1.0233284838764699E-55	1.13741742734675E-53
150771	'ITPRIPL1'	-2.85119956100127	2.36400802929751E-15	5.3442036236165E-14
151246	'SGO2'	-2.21213621905856	3.69812372125043E-57	4.2626582868462494E-55
151258	'SLC38A11'	-5.97468044997845	0.0832878925078523	0.149197507367529
151313	'FAHD2B'	-2.2627333942989	0.0157077840621888	0.0372319031119149
1514	'CTSL'	2.27456884153834	2.26504470663E-4	9.849832279205E-4
151473	'SLC16A14'	-2.49548983988174	0.51352968597352	0.623652004664153
1515	'CTSV'	-2.85603578798181	0.159633979837067	0.251611826242725
151648	'SGO1'	-3.90539030409666	1.49915246170521E-48	1.4067172822824802E-46
151887	'CCDC80'	-3.55687158231062	0.0048807098607125	0.0138819391200271
151963	'MB21D2'	-2.17330506025317	7.01895734717318E-12	1.1298706081359001E-10
1520	'CTSS'	7.63931699425391	4.19785338955969E-12	6.91849217504396E-11
152206	'CCDC13'	2.97305900325845	0.0529527529111182	0.102699081336655
1525	'CXADR'	2.08049072714795	1.97498001780417E-12	3.38959576033614E-11
152503	'SH3D19'	-2.91746856734157	7.26145564991623E-6	4.5032600913612E-5
152816	'ODAPH'	4.93109057444875	0.0098152189566462	0.025089607608139
153478	'PLEKHG4B'	-3.45230897145752	0.722448936014647	0.800753189422538
154	'ADRB2'	-2.01280542023827	0.23895866788807	0.345790081019368
154043	'CNKSR3'	-2.58631555419958	2.97364145266416E-8	2.94415730888642E-7
154091	'SLC2A12'	-3.80798694187308	0.193529660843095	0.293994415629931
154141	'MBOAT1'	-3.25392106729357	2.99415928078903E-25	1.2852858908085901E-23
1543	'CYP1A1'	2.39229809300101	4.62188388027849E-7	3.68192993585496E-6
154664	'ABCA13'	3.34019221416014	1.72040349241527E-12	2.98283142190068E-11
154796	'AMOT'	-2.39267111405628	4.75526694537225E-12	7.802732835758879E-11
1551	'CYP3A7'	7.52780745280976	1.05299403898888E-8	1.12486027975054E-7
155185	'AMZ1'	-2.07732867535219	0.123403880395971	0.204937803151366
157313	'CDCA2'	-3.85889698355177	3.9659562020041605E-20	1.27463511463036E-18
157570	'ESCO2'	-2.11329728145867	5.41607127223789E-58	6.360647727452709E-56
1577	'CYP3A5'	3.6783056585544	4.29326043128856E-5	2.240582784612E-4
158046	'NXNL2'	-3.68790869868525	0.0942093294578034	0.165226900438205
158158	'RASEF'	3.28265753332546	6.111821248355E-4	0.0023305296747097
1588	'CYP19A1'	9.76589515547401	2.6111575982818E-6	1.78966227567017E-5
1594	'CYP27B1'	2.55545752571832	0.0044713770611951	0.0128988141300319
159686	'CFAP58'	2.74377941183642	5.467749726542E-4	0.0021178031662254
1600	'DAB1'	-2.35933603071013	3.77961513587887E-5	1.998775231726E-4
160492	'LMNTD1'	-7.83474960743389	0.0075008544498728	0.0200233674256577
161198	'CLEC14A'	-3.61791061255002	1.8208546202685E-11	2.78239102489964E-10
1618	'DAZL'	8.53007356533685	6.24403618273214E-7	4.86826253194811E-6
1628	'DBP'	-2.29654112521536	0.0058509542621222	0.0162509101497261
1634	'DCN'	-3.49713674669799	0.0374972430532073	0.0772065298856036
1636	'ACE'	-3.36433054248216	0.619766175368075	0.723220913703393
163732	'CITED4'	2.39139797972912	2.97999474067142E-7	2.47203206541793E-6
163933	'FAM43B'	2.53633190663684	0.0362801838212414	0.0751814307506426
166614	'DCLK2'	-2.25280880932986	9.717442555052141E-14	1.92626119777589E-12
1674	'DES'	-4.06146556019013	0.0337057594627743	0.0706859441204386
167681	'PRSS35'	-2.43780199678924	0.063168053491017	0.118785202702695
167838	'TXLNB'	3.34225429417026	1.79880300950566E-7	1.55145720999996E-6
169611	'OLFML2A'	-2.94955132561437	0.0715398535994789	0.131976258275348
170689	'ADAMTS15'	-6.17771095797665	0.0092281729152779	0.0238304069764879
171024	'SYNPO2'	-5.41216766200703	0.278561203731928	0.390186284396241
1728	'NQO1'	-2.56408813850928	2.17812682150812E-12	3.7313910218368E-11
1734	'DIO2'	2.618894058934	0.248809343415783	0.357170760489042
174	'AFP'	-3.63286203337563	0.149810597390736	0.238691717768018
1756	'DMD'	-2.24782076665105	0.684375805494459	0.767482398414391
176	'ACAN'	-2.58043483940951	0.0044382379540181	0.0128131133759092
1780	'DYNC1I1'	3.08933468472466	5.660754115865E-4	0.0021781014136732
1803	'DPP4'	2.3177902234208	1.57285806659056E-44	1.34109491677833E-42
1806	'DPYD'	-2.02225389704243	3.52799119714106E-10	4.695522425104411E-9
1812	'DRD1'	-5.45303594371724	6.659807034261E-4	0.0025055068156361
1813	'DRD2'	6.00973366741378	1.64923282593396E-9	1.9881294098557E-8
1829	'DSG2'	-2.14815334940071	0.926850258861643	0.945070435413283
1832	'DSP'	-2.48902246574121	0.749337142657834	0.824390058613665
1839	'HBEGF'	2.03024731280769	1.9346315667563E-21	6.67751852976718E-20
1846	'DUSP4'	2.36971237974408	4.55453215916216E-9	5.1763103474154E-8
1848	'DUSP6'	2.42417305200142	2.35869050089659E-12	4.0112775704227695E-11
185	'AGTR1'	2.14719014107593	0.405170022528562	0.521033814383384
1870	'E2F2'	-4.30749092587926	1.1644275689241999E-35	7.4463547926443894E-34
1880	'GPR183'	3.68610544805701	0.165832025831065	0.258457676182579
1901	'S1PR1'	-3.00944567336306	5.541955196019E-4	0.0021396056164335
1950	'EGF'	-3.6563385547372	0.0828826485264767	0.148545087708989
1953	'MEGF6'	-3.22334119112208	0.0070128516775123	0.0189180842782705
195828	'ZNF367'	-3.31476624117204	6.14366476758123E-58	7.125506348139399E-56
1959	'EGR2'	4.43652600891458	2.48333394485068E-39	1.76316710084398E-37
1960	'EGR3'	2.83778021476156	6.3612425010816495E-34	3.88181311185287E-32
1961	'EGR4'	6.40393484115376	4.57788375872881E-7	3.65155162010863E-6
1962	'EHHADH'	-3.51798417370984	4.07531450861205E-5	2.138795610436E-4
196410	'METTL7B'	-4.419805203738	0.658115876110085	0.743346101778588
197259	'MLKL'	2.17444513810233	2.805205983163E-4	0.0011880610415878
1999	'ELF3'	3.27571253917089	1.64242659351909E-7	1.43045857186483E-6
2	'A2M'	-2.19140496185994	0.757501734319693	0.831413030326905
200407	'CREG2'	2.21192884138122	0.0043744012079773	0.0126679891061665
2006	'ELN'	-3.83993166017267	1.29677831936807E-60	1.6251504401047E-58
201799	'TMEM154'	2.3102483237503	0.0036709070935953	0.0109272833028385
202	'CRYBG1'	-2.1802877583008	2.98919717633593E-12	5.02858368231719E-11
2020	'EN2'	3.92019771394037	1.519558518992E-4	6.927420953402E-4
202333	'CMYA5'	-3.39244051034086	0.975286365381452	0.983609089968558
202915	'TMEM184A'	-4.9043474988387	0.0049474397534874	0.014044320844766
203111	'ERICH5'	-7.26317931960824	0.277328653690497	0.388634742991569
203228	'C9orf72'	2.74963584788637	6.63044689152285E-8	6.19361354704383E-7
203328	'SUSD3'	-4.32787588730395	0.137287112674723	0.223970142842486
203430	'RTL3'	-4.35996748940484	6.35733130467498E-7	4.95039397215162E-6
2037	'EPB41L2'	-2.30425263618106	1.64801772938816E-6	1.19000135579525E-5
2040	'STOM'	-2.00854581607334	1.92134052753706E-13	3.68727560849943E-12
2042	'EPHA3'	-4.04245017351431	0.0466495501182496	0.0925408530073382
2045	'EPHA7'	3.85343306555372	0.0188953718218155	0.0433989271868095
204962	'SLC44A5'	2.71249373287327	2.362420960682E-4	0.0010216184946461
205	'AK4'	2.03931271206747	3.21808429216675E-8	3.16525238892408E-7
2051	'EPHB6'	-4.69378523145178	0.180918422934946	0.277614406398573
2065	'ERBB3'	-3.22197169328973	0.0766832510910447	0.139780002696513
2069	'EREG'	4.35773095926159	3.29230357430003E-5	1.768618660612E-4
2081	'ERN1'	2.47792326282746	2.29753429051253E-12	3.91440308455661E-11
2100	'ESR2'	3.14537889874228	0.0180318576294241	0.0417856636279767
2134	'EXTL1'	-3.28331880213031	0.252693665351561	0.360486877198554
2139	'EYA2'	-2.86797838178063	0.550103943360789	0.657035367428427
214	'ALCAM'	-3.38609224653566	2.28195378009157E-16	5.60670038626971E-15
2151	'F2RL2'	-2.86213653287685	0.757993065635488	0.83185451158457
2152	'F3'	-2.48614794475331	0.414088195267065	0.528016175240502
2155	'F7'	-3.04795324337694	0.794629531424181	0.850663810865388
2159	'F10'	-3.19057411230766	0.98485318330348	0.991273557080009
2160	'F11'	5.40576414080289	1.25850016583277E-5	7.42026321332341E-5
2167	'FABP4'	-2.21428157881171	0.0563615000128516	0.108108709783254
2175	'FANCA'	-2.16471316560702	4.43193231274751E-101	1.23675346356693E-98
2177	'FANCD2'	-3.14293766823273	2.74379860040967E-76	4.83348596843866E-74
2187	'FANCB'	-2.8787896843601	3.0854389008156998E-28	1.5404919945168798E-26
2192	'FBLN1'	-2.52605709548945	0.204599192829609	0.306275511280045
219285	'SAMD9L'	-2.59055368728717	0.241079283296409	0.348184194987536
219539	'YPEL4'	2.78039833339016	4.20664955188362E-10	5.535642500516051E-9
219790	'RTKN2'	-3.1351390095029	5.7208847525620006E-11	8.33927252026466E-10
2199	'FBLN2'	-2.37100813977016	0.384853969680331	0.502579073770251
220042	'DDIAS'	-2.81464163359334	9.5682919284228E-71	1.46449766540524E-68
2201	'FBN2'	-2.24594821247326	8.559603191107311E-20	2.68627681323608E-18
220134	'SKA1'	-2.81135280071317	1.71750709223809E-81	3.2725520340165197E-79
2202	'EFEMP1'	-3.04202895137087	0.0802663427328082	0.145262009871073
220929	'ZNF438'	2.57617757548906	0.0027716450884667	0.0085672783871774
220965	'FAM13C'	-3.60934725933532	0.0060618487227808	0.0167395594795158
221091	'LRRN4CL'	-5.20988929719123	0.0053786587733188	0.0150872307757523
221150	'SKA3'	-2.87010298000274	4.82323486989022E-106	1.52651296144848E-103
221303	'FAM162B'	-3.53460924508748	2.701392977804E-4	0.0011495780775336
221393	'ADGRF4'	6.79211489364408	1.26104976931007E-5	7.43091645856873E-5
221662	'RBM24'	-2.9882433727392	0.0427771123019083	0.086167963108256
221692	'PHACTR1'	5.47488647876541	3.45533441112055E-8	3.36750832248717E-7
221806	'VWDE'	-2.89755623355134	0.0435837548736421	0.0874625958899
222256	'CDHR3'	-4.15529567935968	0.945647749801073	0.960565763587849
222865	'TMEM130'	-6.09623631011432	0.0846808901195611	0.151431360007907
223117	'SEMA3D'	-3.84667508543623	7.9575058084814E-7	6.09477054806288E-6
2242	'FES'	-2.6194283931781	4.62788842164293E-9	5.25328635242179E-8
2246	'FGF1'	-4.45603728727119	3.68327115954198E-5	1.95557925397E-4
2250	'FGF5'	-2.73510376945351	4.64692571313683E-15	1.0317722216576E-13
2254	'FGF9'	-5.29867145052412	0.218887651391634	0.322392263325128
225689	'MAPK15'	3.085831355777	0.18065578278079	0.27732533967985
2258	'FGF13'	2.4376350542307	0.0034473353075371	0.0103392374233282
2259	'FGF14'	4.36099886318016	7.50020434234774E-6	4.6252085761116E-5
22795	'NID2'	-3.36979578515741	0.060316118599715	0.114529477589229
22800	'RRAS2'	-2.0054905233849	0.0157449738827014	0.0373151284822545
22854	'NTNG1'	2.20590138079354	0.384826504687352	0.502579073770251
22858	'CILK1'	-2.00795607153689	1.27295134523482E-8	1.34141199038204E-7
22871	'NLGN1'	-2.85868487786084	9.57848353882274E-7	7.22662719678533E-6
22874	'PLEKHA6'	-3.22041427119556	0.0047901068896291	0.0136599978543136
2289	'FKBP5'	-2.11374405313334	1.28646453273933E-22	4.82372534534971E-21
22898	'DENND3'	-2.58070180953538	0.0067043730274395	0.0182228176916127
22901	'ARSG'	3.20154983195185	6.05376508220402E-19	1.8086712860799302E-17
22918	'CD93'	7.80968664203132	0.641635295629442	0.729901595206108
22925	'PLA2R1'	-2.05996829114631	0.579799782022182	0.686487941772887
22943	'DKK1'	-4.45477463641337	7.47720218631244E-5	3.691745013881E-4
22974	'TPX2'	-3.37412576366302	1.59338887682366E-175	1.98355669979521E-172
22979	'EFR3B'	2.87737537845366	0.0965970189355076	0.168701471622029
22983	'MAST1'	2.64244443301292	0.0049410752055675	0.0140283863940341
23022	'PALLD'	-2.117328051939	0.0033734565534152	0.0101535387204905
23025	'UNC13A'	7.02527354022118	3.91913522606593E-15	8.73293700194859E-14
23037	'PDZD2'	3.85471605458319	0.03079764650807	0.0654620891571077
23046	'KIF21B'	5.02215854456926	0.0140936646294955	0.0339926375131192
2305	'FOXM1'	-3.30580171664257	9.638687507786539E-124	4.73640031139206E-121
23066	'CAND2'	-4.03762565505591	0.0388079108487965	0.0792671318398138
2308	'FOXO1'	2.33572418010526	2.38619848250586E-6	1.65518143624933E-5
23086	'EXPH5'	-2.02780453974978	0.81563852210947	0.856218693689574
231	'AKR1B1'	2.35810029701296	8.23653362534047E-87	1.80942108689391E-84
23148	'NACAD'	-2.19412958395291	3.805536119296E-4	0.0015474907655842
23175	'LPIN1'	2.01971071840039	8.828854993264E-4	0.0032005670605557
2318	'FLNC'	-2.02595462723409	3.35092782342381E-6	2.24432838044451E-5
2321	'FLT1'	-2.23032354561217	2.2072107075258798E-13	4.21855123251082E-12
23213	'SULF1'	-2.46968526770646	0.86724995947892	0.896388713237567
23255	'MTCL1'	-2.65605280423615	3.41493072581042E-8	3.33335083340607E-7
2329	'FMO4'	-3.21685222004247	0.51851738307239	0.627252856576233
23308	'ICOSLG'	2.36290776369046	3.42225140042042E-16	8.320794322923231E-15
23354	'HAUS5'	-2.19889468090717	1.86903669501209E-31	1.0672942570630199E-29
23371	'TNS2'	-2.14768223508319	3.85080956892012E-8	3.7199258706904E-7
23397	'NCAPH'	-3.09499322267771	1.0398370655031E-136	7.191436120051649E-134
23414	'ZFPM2'	-4.11170567096034	3.71747620221242E-14	7.63657130076045E-13
23426	'GRIP1'	3.67790525988286	0.0127326095217	0.0312960402262345
23462	'HEY1'	3.83587307790926	1.3065825997652E-6	9.58656852079196E-6
23500	'DAAM2'	-3.58553404365772	2.81445376487289E-8	2.80511034593941E-7
23516	'SLC39A14'	2.17761924780073	2.9549669706994504E-9	3.4507878826686E-8
2352	'FOLR3'	3.08015649601585	6.0362758793795E-10	7.75742460396788E-9
23533	'PIK3R5'	5.83647484238652	1.83009448181575E-5	1.036219526177E-4
23555	'TSPAN15'	-2.72914459919316	0.221438751798016	0.325277360944332
23562	'CLDN14'	6.86151814429539	9.926545742793E-4	0.0035448152353257
23563	'CHST5'	2.09271387626997	0.0610011673401129	0.115571712433231
23576	'DDAH1'	-3.18908640355969	3.515362848745E-4	0.0014449124031395
23603	'CORO1C'	-2.03138973839408	3.09936565700324E-8	3.05567343786809E-7
23678	'SGK3'	-2.29770222854949	1.852740375075E-4	8.25291532056E-4
23682	'RAB38'	2.05142127161593	6.6605986359E-4	0.0025055068156361
23767	'FLRT3'	2.55639914857232	2.93807531398999E-5	1.595309111315E-4
238	'ALK'	7.66143766590921	2.45769195923265E-5	1.356160814265E-4
241	'ALOX5AP'	5.48100894022199	1.34533940130105E-5	7.86030120165661E-5
24137	'KIF4A'	-3.58137850031226	6.50397716983617E-148	4.6711063727827206E-145
245972	'ATP6V0D2'	7.33542402812372	4.53688684327144E-8	4.33336511633798E-7
245973	'ATP6V1C2'	6.78995258828756	1.21831805532856E-7	1.08805529682707E-6
2487	'FRZB'	-3.48720844827773	0.662896556361226	0.747861790059251
249	'ALPL'	-3.04701936445654	0.0417642334536866	0.0844455118636912
2491	'CENPI'	-2.16011999774844	6.134755614959901E-59	7.39059945794491E-57
2535	'FZD2'	-2.28623883954118	7.648105848372289E-12	1.22166878106635E-10
254187	'TSGA10IP'	3.88515782861882	0.731789996272387	0.808898040631876
254778	'VXN'	-2.27600574330754	0.0800778480291617	0.145019266438613
254827	'NAALADL2'	-2.14195122562945	0.118567447260009	0.198139425692334
255104	'TMCO4'	-3.0139128680108	6.950898754474061E-21	2.32586761785301E-19
255488	'RNF144B'	2.55292833160722	2.02486320080572E-14	4.25312379624805E-13
2555	'GABRA2'	6.83146983421922	7.49328960153475E-8	6.95438353526135E-7
2557	'GABRA4'	-2.65177939267873	0.0013425261810098	0.0045863504167575
2560	'GABRB1'	-2.53237806513896	2.4538655661989E-5	1.354449651718E-4
256126	'SYCE2'	-4.61052395112072	0.825286682564415	0.862532121298478
256472	'TMEM151A'	4.48259013571028	1.42295439091397E-8	1.49106775205031E-7
256691	'MAMDC2'	-2.86594146606084	0.0360975475159147	0.0749113800229122
257044	'CATSPERE'	2.16679540521698	2.47546325278716E-5	1.363951765101E-4
257407	'C2orf72'	4.00072538967759	8.747678143493E-4	0.0031742206368723
25788	'RAD54B'	-2.21526738912546	8.685904959751011E-35	5.44268131924264E-33
25797	'QPCT'	4.49865149730598	3.7784593426314496E-11	5.59074257567014E-10
25801	'GCA'	-3.0290944145856	0.604446528122504	0.708793646045687
25802	'LMOD1'	-7.25724355071877	0.0353309824931068	0.0735163178174486
25805	'BAMBI'	2.67245188860015	1.51584506538208E-8	1.58307465916552E-7
25840	'METTL7A'	-5.10530608457497	0.0021220188744541	0.0067978141092267
25841	'ABTB2'	2.04376974250551	1.00996468787362E-24	4.20961397693393E-23
25849	'PARM1'	4.81287714709601	7.473432897427021E-19	2.21510178561357E-17
25890	'ABI3BP'	3.05273362785137	5.32116069594711E-6	3.39917432969771E-5
25893	'TRIM58'	-2.85977614065441	6.35528139805433E-8	5.96342560532003E-7
25903	'OLFML2B'	2.04008158285113	1.86695343284832E-8	1.91547370613059E-7
25907	'TMEM158'	2.88136571263532	9.72708233481302E-71	1.47669762957694E-68
259232	'NALCN'	-2.39683770511347	0.313741508741357	0.427392068349189
259266	'ASPM'	-3.85123309962608	5.59959841849499E-128	3.0753323902516697E-125
259307	'IL4I1'	2.95513721190002	3.41278252253058E-19	1.03620956167827E-17
25960	'ADGRA2'	-2.13184076679821	0.0016119794765129	0.00536263901032
26034	'IPCEF1'	-4.13113099770041	0.0063118884110248	0.01733411521974
26045	'LRRTM2'	-3.31510367787472	0.220771549036782	0.324475964987314
26049	'FAM169A'	-3.4654973355774	0.376483140073471	0.493996885292103
26084	'ARHGEF26'	-2.1264015590057	2.21894528200835E-13	4.2366426636954795E-12
26207	'PITPNC1'	2.72221742734993	0.117510635448348	0.19670785259767
2621	'GAS6'	-3.56013788745365	0.0384115662293142	0.0786466476139607
26230	'TIAM2'	-3.00830216357291	1.95911895981E-4	8.646331443287E-4
2625	'GATA3'	-3.15895685908325	0.250841610210714	0.359125933342597
26251	'KCNG2'	-5.48752237335396	0.813564598092095	0.854329757067466
2628	'GATM'	2.81017792174169	1.213596021594E-4	5.678145455084E-4
26289	'AK5'	-2.81009991405978	8.107500883083E-4	0.0029766292565831
26298	'EHF'	8.75309552450054	9.8640325574179E-16	2.31105495539102E-14
2633	'GBP1'	-2.90973611839262	1.14516664144303E-20	3.7713750786006503E-19
2643	'GCH1'	4.06274658114971	6.26494358232338E-19	1.8687746248039E-17
26499	'PLEK2'	2.9929248927199	0.0632893244858913	0.118977303546265
26509	'MYOF'	-2.14966988791873	1.288136321811E-4	5.994375290897E-4
26525	'IL36RN'	11.6243673557553	8.360401619377E-4	0.0030586555532649
26586	'CKAP2'	-2.68838458103467	4.27166676610154E-68	6.3305423431281E-66
266743	'NPAS4'	-3.42934805304888	0.0066216867917778	0.0180423067961048
2668	'GDNF'	3.18637138942218	1.30278256058204E-20	4.27537060698565E-19
267004	'PGBD3'	4.19154319286597	0.562215108085478	0.669317355006702
2674	'GFRA1'	-5.20612686636156	0.0026364140420934	0.0082028043803022
26740	'OR1J2'	3.55662317548413	0.0085390202095019	0.0223623189030883
26872	'STEAP1'	3.44166341008807	2.48600734035491E-5	1.368953555483E-4
2696	'GIPR'	-2.62679450996031	0.0103458348673422	0.0261665683973834
2706	'GJB2'	5.21854711093125	2.1542237904295E-6	1.50941166374071E-5
27063	'ANKRD1'	-2.93107304598989	0.195166634953701	0.29604765024293
27074	'LAMP3'	4.01699210705758	3.39768710081064E-7	2.78389693872036E-6
27087	'B3GAT1'	4.18714152603533	0.0459600984971653	0.091474410492173
2710	'GK'	2.92885395951263	1.85041977977864E-10	2.53134714635945E-9
27115	'PDE7B'	-2.72179037373708	0.236769839863091	0.343341090297701
27129	'HSPB7'	-3.29402722439032	0.0041716125057987	0.0121770392872879
27145	'FILIP1'	-2.80725439875367	0.0551573554443634	0.106213601960668
27180	'SIGLEC9'	4.99230846623758	0.0327154714907677	0.0689498870369193
27189	'IL17C'	3.51339066943376	0.0010356341590807	0.0036785993251882
272	'AMPD3'	3.54689697697473	5.31069342212994E-39	3.75630978300881E-37
27232	'GNMT'	5.60328508647253	0.0246238903661127	0.0541389267404242
27254	'CSDC2'	-4.18941412131377	0.0265278567561376	0.0577740458604336
27303	'RBMS3'	-5.58126284252	1.06738665127577E-10	1.50424988220925E-9
2731	'GLDC'	3.3931895994021	5.061229891221E-4	0.0019784037211385
27314	'RAB30'	-2.02999536130065	3.23292381388028E-9	3.74726172418289E-8
27344	'PCSK1N'	2.6338144392676	0.0010298665925747	0.0036615953699824
2769	'GNA15'	4.05266920471235	3.26654638254895E-5	1.755792187718E-4
2788	'GNG7'	-3.48433381591427	0.0943878936872393	0.16552452468274
2791	'GNG11'	2.64161137573876	1.59167605725E-4	7.220934649426E-4
2793	'GNGT2'	-3.23197106284549	0.0924919297727223	0.162642603319149
2817	'GPC1'	-2.21863910905242	0.502404667030068	0.617110776397911
28231	'SLCO4A1'	5.36590523655513	0.0043773314702321	0.0126745093105356
282679	'AQP11'	-2.00113585656731	0.0218329230135559	0.0489771950302894
282973	'JAKMIP3'	-2.62072172324013	0.288808643510742	0.401857213135327
283159	'OR8D1'	4.67855618752621	0.0022915142587752	0.0072622956133927
283298	'OLFML1'	-4.87913567814952	2.5579313352361E-7	2.15251247511779E-6
284	'ANGPT1'	-2.75671591935946	0.0017697725600927	0.0058130102048568
284071	'MEIOC'	-2.8001121699291	0.893912951366388	0.918709700086112
284161	'GDPD1'	2.04280944217264	1.12754589030966E-9	1.39712438020918E-8
284293	'HMSD'	-2.04517949865538	0.0013583569163359	0.0046311116849993
284403	'WDR62'	-2.25558630174927	1.1447815565807799E-108	3.75026421158471E-106
2846	'LPAR4'	-4.70595219855542	0.0121792910621097	0.0301543227264353
284697	'BTBD8'	-2.05109445290167	0.506025435310833	0.620787921526785
285513	'GPRIN3'	2.81978199257459	0.028756737597601	0.0618278136050666
285643	'KIF4B'	-4.70608613354901	0.0543368745269742	0.10493664888222
286	'ANK1'	-3.58729789757615	0.0303032807356955	0.0645582614007578
2861	'GPR37'	-2.11798660088428	0.110414738847354	0.18711084658287
286151	'FBXO43'	-3.73411446409262	3.1331928161989803E-9	3.63843964284102E-8
2863	'GPR39'	2.30321348022339	0.461835815387483	0.578666052521672
286827	'TRIM59'	-3.24790538229188	1.74607885582639E-71	2.71704420623718E-69
2878	'GPX3'	-2.03889497216698	3.369707104379E-4	0.0013920916097364
2888	'GRB14'	3.30079574207846	0.0179400233302731	0.0416141684032534
2890	'GRIA1'	-3.43815391111673	0.710222400283181	0.789968005747428
2893	'GRIA4'	-3.04570263169471	8.265052934383E-4	0.0030285191021144
2894	'GRID1'	4.51776501171303	0.0052677557902655	0.0148072864476335
2898	'GRIK2'	-2.05544336918145	1.24901427663545E-7	1.11273108719532E-6
290	'ANPEP'	2.46371444810492	0.291429608495315	0.403505283608896
2900	'GRIK4'	-3.41653906741091	0.844352030763995	0.877970011719349
29015	'SLC43A3'	2.80565403454229	0.0363487119477033	0.0753067234216648
29091	'STXBP6'	-2.13560671785276	3.70641459494901E-7	3.01174411364155E-6
29114	'TAGLN3'	5.68608214132653	0.200796919492705	0.302401877384247
29121	'CLEC2D'	2.50694677661889	3.736547368051E-4	0.0015240836392228
29127	'RACGAP1'	-3.17057257564125	1.9985355161949103E-211	7.463730738781509E-208
2919	'CXCL1'	11.0041564038275	3.25721260165682E-21	1.11395477858494E-19
2920	'CXCL2'	7.0167212062145	3.5250953921902E-29	1.84381250023438E-27
2921	'CXCL3'	9.37358359469116	1.10603985768971E-21	3.87487472094558E-20
2925	'GRPR'	-3.62915438012206	5.4467805724943304E-17	1.4106481779498802E-15
2977	'GUCY1A2'	5.22435633514647	7.20629285207915E-6	4.47350752748916E-5
29906	'ST8SIA5'	4.87442678008205	0.0032922522656128	0.0099379609692512
29915	'HCFC2'	-2.14608485860964	1.22976603378527E-6	9.0621235788762E-6
29941	'PKN3'	-2.99639505840855	1.09104393445838E-30	5.99207746710041E-29
29984	'RHOD'	-2.0402942015708	0.651437572675716	0.737941378311276
29992	'PILRA'	3.90035350611592	1.8934548704059E-6	1.34896920240707E-5
30009	'TBX21'	5.99267768767491	0.0108349780441317	0.0272450235682833
30061	'SLC40A1'	-2.66276108131449	1.759222303356E-4	7.889038921846E-4
3013	'H2AC7'	2.58952424098194	2.19632596300528E-5	1.221685871528E-4
3036	'HAS1'	5.25909478803336	0.005124875230112	0.0144557092404655
3045	'HBD'	-6.62830156188169	0.913487590590624	0.934250946385077
3046	'HBE1'	-5.80432209093491	0.144769633164051	0.23328299620921
3053	'SERPIND1'	3.61133584205387	3.20395002782721E-5	1.724628390591E-4
3059	'HCLS1'	3.46762839302365	0.0617110881367992	0.11667994621086
306	'ANXA3'	-3.39577398747941	2.359698217098E-4	0.0010206774335852
3070	'HELLS'	-2.30229682109598	2.8463679894837504E-54	3.0722675992849802E-52
3077	'HFE'	-2.27767567583028	0.109198614391131	0.185420180642501
30811	'HUNK'	-2.45237117289028	3.24327895811924E-17	8.50586348103378E-16
30812	'SOX8'	3.01239211539196	1.10766775179841E-5	6.60181293626927E-5
30817	'ADGRE2'	6.25859641299337	5.38446744117266E-5	2.74635784018E-4
3084	'NRG1'	3.78954724887537	1.44294030969309E-13	2.8008341375154897E-12
3099	'HK2'	2.19456481090855	1.47478136346082E-5	8.52852040876555E-5
3108	'HLA-DMA'	-3.3761556478178	0.0116469633558306	0.0290131724621885
3113	'HLA-DPA1'	-2.20136811488949	4.68584372125677E-5	2.425804264126E-4
3134	'HLA-F'	3.42922932908939	1.42614073372347E-6	1.03862425588215E-5
3140	'MR1'	-4.84915519604031	0.696511613530405	0.778240866410558
3148	'HMGB2'	-2.75118394343335	8.63070743038761E-103	2.59937419109077E-100
3161	'HMMR'	-3.24680977088584	9.63372036420035E-82	1.87385896209076E-79
3166	'HMX1'	4.78332533521527	0.328468704101093	0.441226970122992
327657	'SERPINA9'	8.86089479746409	0.150317400486068	0.239363258603499
3290	'HSD11B1'	5.01075288334956	1.7920754702716E-30	9.78462726794782E-29
3306	'HSPA2'	-3.58300271077117	0.0359666009593433	0.0746807894711239
3316	'HSPB2'	-2.39923148489946	0.0109744223559437	0.027558551459459
332	'BIRC5'	-3.63476163099422	3.6474975858739303E-25	1.55501649363068E-23
3357	'HTR2B'	-5.8296835146724	0.498742995738045	0.613789491822087
3363	'HTR7'	2.02846256149768	5.775195743814E-7	4.53110210606045E-6
3371	'TNC'	2.12806679832972	0.56046268642665	0.667614170939323
3383	'ICAM1'	4.11281339633638	2.97822179079585E-37	1.9932736738183102E-35
338322	'NLRP10'	-3.87581227644632	0.590197599915693	0.696062640259315
338376	'IFNE'	3.31238944197485	0.105398309583889	0.180659320255182
338596	'ST8SIA6'	-3.63611446074137	0.0826531337787544	0.148216841164955
338645	'LUZP2'	-2.26633132969371	0.0258167450898533	0.0564161592817824
338761	'C1QL4'	-2.54624140253533	0.382245058847122	0.499906288265325
338773	'TMEM119'	-3.33724498724359	1.75294116080686E-5	9.97035342544821E-5
338785	'KRT79'	4.55943327763116	0.0456995843067729	0.0910335329379528
339768	'ESPNL'	-2.22810400358949	0.290230004648721	0.40350419751363
339983	'NAT8L'	2.60331604878499	1.36906558442189E-12	2.4059115748126197E-11
340267	'COL28A1'	3.97827095066337	1.42061745323787E-5	8.24850426129063E-5
340527	'NHSL2'	-2.35178917303595	0.652542728449651	0.738672435224737
341277	'OVCH2'	-3.11146203123224	0.581798267430243	0.688461283125788
341346	'SMCO2'	3.10562465807885	0.293907294909909	0.405926843036445
341405	'ANKRD33'	2.89066521286739	1.54693125846612E-7	1.3536010960327E-6
342035	'GLDN'	4.43797170075536	6.088233839931E-4	0.002323493432556
342184	'FMN1'	-3.33473663431651	9.91338595779419E-5	4.75257139897E-4
342979	'PALM3'	-2.14284427783503	7.50760108076481E-9	8.24643735183066E-8
3433	'IFIT2'	-2.7509737425417	4.7788796507364303E-14	9.72069931570822E-13
3434	'IFIT1'	-4.22399985581476	0.129922139771467	0.213751898663481
345079	'SOWAHB'	-4.06237190320481	4.33011907707E-4	0.0017299168490831
345193	'LRIT3'	3.15125640515653	0.0127436372061858	0.0313190231049102
347240	'KIF24'	-2.16797760490511	1.56891963278417E-39	1.12246882386892E-37
347454	'SOWAHD'	-6.01432022579383	0.0183375061758443	0.0423059113526037
347902	'AMIGO2'	-2.19516524201086	1.52625961416173E-26	7.154274768486931E-25
3481	'IGF2'	-2.13923670350318	0.0055641740458945	0.0155259745904048
3486	'IGFBP3'	-2.14889903101934	1.139242605911E-4	5.362510002568E-4
348751	'FTCDNL1'	2.38455486627968	0.0017842988609718	0.0058576352513292
3488	'IGFBP5'	-2.33651223986623	0.361848260296433	0.477984759798762
3489	'IGFBP6'	-2.42126344041767	0.99846167147759	0.998943141422045
3491	'CCN1'	-2.10111353652568	2.17654506651686E-6	1.52219573135091E-5
349667	'RTN4RL2'	3.56348805087032	8.836439521431E-4	0.0032026947822919
3512	'JCHAIN'	-4.80799532183125	0.326136783325033	0.439073695387768
352999	'C6orf58'	3.92671153517105	0.128106500705739	0.211263153552793
353137	'LCE1F'	10.4099589731448	0.0042024520583811	0.0122536519809729
353139	'LCE2A'	2.46338173325722	0.130746705170556	0.214971667310892
353140	'LCE2C'	8.37809044328271	0.0233475293450233	0.0518948238852066
353355	'ZNF233'	-2.5979826225856	0.0383851973999148	0.0786466476139607
353376	'TICAM2'	-3.11057296932214	1.54234008731679E-10	2.14286580732637E-9
3552	'IL1A'	10.3716858147832	1.5151889676073401E-10	2.1067106174335E-9
3553	'IL1B'	14.1023718244805	1.45980256344455E-22	5.4517786534399995E-21
3569	'IL6'	5.74735832022249	4.48076858308315E-21	1.52681371810058E-19
3576	'CXCL8'	10.8377870133049	5.338584808567E-29	2.76909428139921E-27
358	'AQP1'	-3.65361449838966	0.94114039555773	0.956820090719741
3581	'IL9R'	2.87891774636722	8.457745628694E-4	0.0030882183051352
3587	'IL10RA'	4.88856674494769	0.0096016116324659	0.0246177253896796
3589	'IL11'	4.48610272982167	0.020423055225102	0.0462590623748581
3598	'IL13RA2'	4.07057818560974	5.71628962183352E-29	2.94862641183694E-27
360	'AQP3'	-3.40831986158307	0.458089655558239	0.574859417892405
3603	'IL16'	-2.65185983876167	0.248927798188018	0.357170760489042
3606	'IL18'	-4.23844780590945	0.0593155574645203	0.112889469553718
3627	'CXCL10'	4.13953975961195	3.44252189541551E-6	2.30154713043658E-5
3638	'INSIG1'	2.01009618493196	7.49018574004797E-15	1.63583904472416E-13
364	'AQP7'	2.72368013615968	0.0708837324142037	0.130895167659259
3655	'ITGA6'	-2.34902423654031	2.50107321873567E-10	3.3817914709233303E-9
3656	'IRAK2'	3.25671350740266	4.9373783598230605E-24	1.98697556277965E-22
3669	'ISG20'	2.71892841715666	4.4897258909369E-9	5.10887578071084E-8
3679	'ITGA7'	-2.6628456389384	0.190084159945617	0.289382287683828
3687	'ITGAX'	7.87900708309552	3.33703832497772E-7	2.7378082883264E-6
3690	'ITGB3'	2.62292119732815	0.0566335482753189	0.108552478643506
3696	'ITGB8'	2.3416367102252	2.19480754883302E-6	1.53439316208757E-5
3699	'ITIH3'	-3.18857598764825	2.784711265371E-4	0.0011806544477981
3706	'ITPKA'	2.63086065295967	0.008720072483198	0.0227693543906429
3708	'ITPR1'	2.36208237255991	7.952669710036E-4	0.0029278430894224
3713	'IVL'	9.78572140846512	8.25118006670134E-7	6.29131422562328E-6
3730	'ANOS1'	4.3198810399664	6.021546578312E-4	0.0023012758750887
3732	'CD82'	2.5518512813647	1.0112353043779201E-25	4.44301102085856E-24
374	'AREG'	5.15222552111655	9.34788180523594E-5	4.511579140583E-4
3743	'KCNA7'	3.12483101832487	0.141802141290038	0.229411833677776
374393	'FAM111B'	-3.47446763363481	5.58598359017302E-83	1.13377251716631E-80
374462	'PTPRQ'	-7.03286933568032	0.707299930112746	0.787420950038473
3748	'KCNC3'	5.36468087402655	1.75466690660234E-6	1.25970377343274E-5
3749	'KCNC4'	2.95085772276549	1.271427702854E-4	5.923495383082E-4
374907	'B3GNT8'	-3.84314471447144	0.704265351061287	0.784978624745861
374946	'DRAXIN'	2.70457730131742	5.02861977932252E-21	1.70416365044082E-19
3750	'KCND1'	-2.78572605710298	0.245051872479265	0.352884523390554
375033	'PEAR1'	-3.17217835420104	1.67251970057983E-10	2.3082749718349703E-9
3753	'KCNE1'	-4.96172698014757	0.0142868314826231	0.0344052107654142
375387	'NRROS'	4.22261687863226	4.18758239372978E-10	5.51443766136221E-9
3754	'KCNF1'	-2.46099497776913	0.226049585954181	0.330723491226391
3755	'KCNG1'	3.11285090188225	0.0929851610517015	0.163386836578378
375616	'KCP'	3.67433072739862	6.31723852690547E-6	3.96910481200894E-5
3762	'KCNJ5'	-3.13689101368615	0.168230671571739	0.261562975042388
3764	'KCNJ8'	-4.68607632868314	2.7895446067E-4	0.0011822325565348
3772	'KCNJ15'	4.91913650096496	1.50581399312816E-19	4.670774866060139E-18
3776	'KCNK2'	-4.48192464177612	3.02010541969358E-8	2.98225428355041E-7
377841	'ENTPD8'	-4.61867821110614	0.124322362648799	0.206334679383257
3782	'KCNN3'	5.74774211420021	1.74819259508447E-6	1.25613594188959E-5
3791	'KDR'	3.36833544166145	9.79981579753362E-7	7.36682610255013E-6
3814	'KISS1'	-6.40404668127705	0.0258533172713341	0.0564762509835777
3815	'KIT'	-5.41480685125016	0.0012836849049581	0.0044103492604018
3818	'KLKB1'	3.51111067198621	1.6845345404515202E-9	2.02675988877907E-8
3832	'KIF11'	-3.800993594363	3.6673529206600896E-230	2.2826827029162E-226
3833	'KIFC1'	-2.78765324063126	1.92421927283033E-120	8.35603406547923E-118
387103	'CENPW'	-2.39121732913305	5.0554062455881104E-67	7.37496881436459E-65
387597	'ILDR2'	-4.78451931262442	0.0091999609833187	0.0237608397567789
387700	'SLC16A12'	-3.40123337117639	0.117335922265403	0.196450612074049
387763	'C11orf96'	5.1178437870393	2.47918305137579E-63	3.35462211002465E-61
387804	'VSTM5'	-4.18746039656867	0.007911246514328	0.0209422605843562
387856	'CCDC184'	2.22092888297153	0.0681708335500156	0.126718459621921
387890	'TMEM233'	6.58543111380206	7.974411612552E-4	0.0029344962407452
387911	'C1QTNF9B'	-4.35586152555691	0.0920859023167539	0.162111818040987
387914	'SHISA2'	7.81883158988979	9.72176394370639E-8	8.86398916605612E-7
3880	'KRT19'	-4.55232916104639	0.128372019815703	0.211626266974364
388121	'TNFAIP8L3'	4.82970251473015	1.00080108683858E-6	7.51123741741829E-6
388963	'C2orf81'	2.54459123743478	2.68423295977364E-7	2.24664643916868E-6
389136	'VGLL3'	-2.41826338788756	0.0016170393531882	0.0053765982624792
389610	'XKR5'	-3.28960748588882	6.12196707115484E-10	7.84594997389665E-9
390093	'OR10A6'	-4.26072108581015	0.925070422088676	0.943513217809801
390205	'LRRC10B'	7.15022750408085	0.0469296059445914	0.0929482956940342
3908	'LAMA2'	-2.13565780922793	0.0082137994851969	0.0216297105890681
390928	'ACP7'	4.59316336713272	0.0078138845533475	0.0207462912362659
390940	'PINLYP'	2.54344690218397	0.0239910926124783	0.0530474449204036
391059	'FRRS1'	-2.81929520003162	0.010949395048671	0.0275031011223882
3914	'LAMB3'	3.18839867426652	4.02220608117553E-12	6.658391325690659E-11
392255	'GDF6'	-5.26342929291288	5.9716635085767E-6	3.76575363369464E-5
3948	'LDHC'	-2.42280896688784	0.559176708616216	0.666379901716166
3976	'LIF'	2.47276899771102	2.1780521739364402E-88	4.90009255950784E-86
399474	'TMEM200B'	-2.09969195844925	1.24291452055049E-14	2.66157601401828E-13
399947	'C11orf87'	-2.74232808453244	0.0043358766564437	0.0125716730782855
40	'ASIC2'	-3.09892546769748	0.119806132993704	0.199780310894038
4001	'LMNB1'	-2.69699803929822	8.14900807316544E-254	1.52166427750218E-249
400499	'LOC400499'	2.92075970404813	3.28413680812392E-8	3.21914365449333E-7
4005	'LMO2'	3.91362765657852	1.17169730961758E-6	8.68563075128584E-6
400745	'SH2D5'	-2.7195150083498	0.238896601912003	0.345753855797771
4008	'LMO7'	-4.48025543699849	4.63401143831503E-5	2.40230137667E-4
400954	'EML6'	2.91312861612821	2.48792389561473E-17	6.58964580181757E-16
401027	'C2orf66'	3.22541268721169	6.55821778192772E-5	3.275250084031E-4
401097	'C3orf80'	5.0742919523647	0.2673993110166	0.377191291077399
4013	'VWA5A'	2.17139529926612	2.87754119660071E-10	3.873996161797051E-9
401474	'SAMD12'	-2.80855956432927	0.169536411235065	0.263117599247318
401494	'HACD4'	-3.35491220308031	3.319198661398E-4	0.0013737010405214
4045	'LSAMP'	-2.28365639656647	0.0014514788701128	0.0048993971333362
4059	'BCAM'	-2.79239910058489	0.307955013547315	0.421347974350783
4088	'SMAD3'	-2.06497840239646	0.195878523377468	0.296910436482463
4093	'SMAD9'	-3.82875579118381	2.41165875479413E-7	2.0404578127898E-6
4128	'MAOA'	-2.02831350701364	0.940224484684614	0.956045077462198
4133	'MAP2'	-2.12481384551439	0.168063393533152	0.261389950645057
4147	'MATN2'	-5.21322919299443	2.668514721584E-4	0.0011381721196012
4148	'MATN3'	-3.72474193433835	0.068536925431759	0.127249286473031
4155	'MBP'	-5.03830955514516	0.240517753365206	0.347615170943382
4162	'MCAM'	-2.06588759062355	2.0272135604006203E-31	1.15409020772441E-29
4166	'CHST6'	2.50089094716772	0.0412027927428486	0.0834860777416779
4175	'MCM6'	-2.30012615391597	5.02348214260807E-90	1.20260874421693E-87
4223	'MEOX2'	5.23113371399239	0.0077195567843517	0.0205191863109181
4232	'MEST'	-5.55942603589606	0.112596496277265	0.189843284423058
4241	'MELTF'	-2.68902325816379	3.79442984157897E-5	2.005473773897E-4
4286	'MITF'	-2.8843588018271	0.0044704800211804	0.01289821901043
4288	'MKI67'	-4.23938593366275	3.60453060624185E-131	2.10335625032356E-128
430	'ASCL2'	5.25895516837724	1.732917314678E-4	7.780419576098E-4
4311	'MME'	3.1536274116679	1.25410753856808E-5	7.39707773063911E-5
4312	'MMP1'	4.65718758197647	1.18339324718528E-5	7.0084053614623E-5
4314	'MMP3'	8.50208521885918	5.71787152022422E-6	3.62422996935325E-5
4316	'MMP7'	5.66625692765492	0.0082110921755361	0.0216256310569515
4317	'MMP8'	2.74979223570906	3.245161034299E-4	0.0013471963537902
4318	'MMP9'	11.9623037915353	0.0093008919846283	0.0239883364680891
4321	'MMP12'	6.86137118972245	7.24483141912121E-10	9.19665105977229E-9
4323	'MMP14'	2.10197624336528	3.76906847499108E-5	1.994327447818E-4
4330	'MN1'	-2.07379110725812	0.0731162005922327	0.134324324372691
440193	'CCDC88C'	2.06035033080683	0.0463784474582906	0.0921106944680557
440279	'UNC13C'	4.30124012802808	0.0013356495585045	0.0045661999644736
440533	'PSG8'	-3.65384857263957	5.20736388958523E-7	4.11498543843525E-6
440590	'ZYG11A'	-2.81626867577739	7.3481162567851505E-9	8.08552592003236E-8
441054	'C4orf47'	4.73449925868344	1.1829567463064E-5	7.00804293267112E-5
441459	'ANKRD18B'	-2.68573609961831	7.20337805821709E-9	7.940299792272E-8
443	'ASPA'	-4.06249085592643	8.073664930686E-4	0.0029647894837897
4435	'CITED1'	2.50724555939308	0.0180030180195562	0.0417291901041675
4494	'MT1F'	5.07826791581969	0.0590150413727967	0.11241332934349
4495	'MT1G'	5.03247736150147	1.323593793305E-4	6.131348772609E-4
4501	'MT1X'	3.93628149055317	2.54031052618714E-10	3.4298784132677103E-9
4502	'MT2A'	3.35233115512182	2.0527143620200098E-11	3.12390670594944E-10
4504	'MT3'	6.13643587777531	0.0220416662376584	0.0493920597210843
460	'ASTN1'	2.24325033890138	9.347128846449E-4	0.0033675272419401
4600	'MX2'	-3.61339327471357	0.155083143501123	0.245766573758505
4602	'MYB'	-2.67867807060719	0.0039804925022016	0.0117069989752106
4603	'MYBL1'	-4.41657562315103	8.26409648438789E-6	5.05786540979925E-5
4605	'MYBL2'	-4.15858967633192	2.00087560735666E-115	8.12225004699368E-113
4628	'MYH10'	-2.04290942874242	1.3489860723632202E-15	3.12138995405682E-14
4638	'MYLK'	-2.1932018760002	0.0121242141497085	0.0300362910997462
4642	'MYO1D'	4.35197642331142	2.9830324500543E-5	1.616898837151E-4
4648	'MYO7B'	-3.41230811275835	0.0847991394909463	0.151570243296108
4693	'NDP'	3.71645725968551	0.626744849133864	0.729308068042416
4739	'NEDD9'	-5.69284893355979	0.0037222603991172	0.0110554745399581
4741	'NEFM'	3.91692095465226	3.91430290709031E-10	5.1764715427831E-9
4747	'NEFL'	5.79441611047739	9.40647701193236E-10	1.17725968662073E-8
4751	'NEK2'	-3.69652977570173	1.75561153055322E-89	4.09781676375253E-87
4792	'NFKBIA'	2.79746493457883	1.6688918882343502E-39	1.18943581026717E-37
4803	'NGF'	-2.02712928051199	3.138598701551E-4	0.0013102404103301
4814	'NINJ1'	2.06012268316633	4.1119283824434195E-28	2.04207549695122E-26
4824	'NKX3-1'	2.92969832227755	5.21543629927176E-13	9.59486128239424E-12
4837	'NNMT'	-2.05563709673037	0.0238355676923651	0.0527848144591478
4858	'NOVA2'	2.2292615699723	0.0211518053701211	0.0476553645844923
4860	'PNP'	2.59870698730328	8.87765269973786E-7	6.7359776051282E-6
4861	'NPAS1'	-2.42297541443673	7.284224397612E-4	0.0027111485385015
4864	'NPC1'	2.93850645976344	1.1021208274585E-7	9.92759392722262E-7
4883	'NPR3'	-3.76765568343894	0.0098922313276632	0.0252449959794255
489	'ATP2A3'	3.86923979918876	1.483594455668E-13	2.8767558951909198E-12
490	'ATP2B1'	2.39289942836465	6.657198539278E-4	0.0025055068156361
4902	'NRTN'	-4.61896364779289	0.26564891215519	0.375366033800519
4908	'NTF3'	-3.25683078684377	7.82908864476657E-6	4.81213206924708E-5
4915	'NTRK2'	-5.70735636097069	0.0809966263372766	0.146129074151791
4917	'NTN3'	-4.75458309321797	0.632989880454288	0.729901595206108
4919	'ROR1'	-4.99848258412629	2.379802663337E-4	0.0010284206232933
4920	'ROR2'	-2.58649483472261	0.0915436279465315	0.161385400740708
4923	'NTSR1'	6.81921458277779	0.182767698698686	0.280083811062829
493	'ATP2B4'	-2.35080149555775	9.05618695104689E-5	4.387809520936E-4
4998	'ORC1'	-2.40926635879385	3.78385517844097E-48	3.4805875737452302E-46
5010	'CLDN11'	-4.11060353797813	1.96095601680397E-7	1.68199043186865E-6
5021	'OXTR'	-6.74366332427329	8.546578323777E-4	0.0031151132834446
50486	'G0S2'	4.91690756814736	2.995153040164E-4	0.0012585169378712
50487	'PLA2G3'	2.87312494169836	2.357176162385E-4	0.0010198227636754
50515	'CHST11'	3.50492219884848	5.254565506394E-4	0.0020445614023943
5055	'SERPINB2'	4.19670055925399	2.6791441451866197E-33	1.6034505968932601E-31
50619	'DEF6'	-2.06162292031119	0.0016210757433047	0.0053873172334639
5069	'PAPPA'	2.22953207241147	1.3008097425802499E-30	7.12317311530822E-29
5087	'PBX1'	-3.01986651370894	0.0018570553082867	0.0060644969869951
5097	'PCDH1'	4.55541798770891	4.05680499311707E-9	4.65311545678593E-8
5099	'PCDH7'	-3.51483002686377	2.61891575816492E-27	1.26038695753128E-25
51063	'CALHM2'	-3.21386781267203	2.578759276268E-4	0.0011036711429238
51083	'GAL'	3.97582563106113	4.73824095776209E-6	3.06149388942185E-5
51127	'TRIM17'	-2.16352494496937	0.0944988956787273	0.165672507652697
51129	'ANGPTL4'	4.80591893747827	0.0048645693502136	0.0138406374335729
51196	'PLCE1'	-2.15760460595188	1.29311127494352E-7	1.14600222292456E-6
51200	'CPA4'	-5.92779343890465	0.748842387934296	0.824039949902594
51203	'NUSAP1'	-3.55109019333858	1.83020237388751E-149	1.48588560554789E-146
51225	'ABI3'	-2.96135203862009	7.74867340854984E-14	1.5508143468151299E-12
51232	'CRIM1'	-3.07996566615977	8.62937411969561E-8	7.94949693818826E-7
51289	'RXFP3'	6.21647777383445	0.328468704101093	0.441226970122992
5129	'CDK18'	-3.94992689792825	2.2342614010953E-11	3.38090463068498E-10
51294	'PCDH12'	3.62306277187367	3.05547515813135E-5	1.653764858776E-4
51301	'GCNT4'	-2.77091323737381	2.40422579017455E-6	1.66482271067432E-5
51312	'SLC25A37'	2.6899471148523	2.74996019508916E-5	1.500146267101E-4
51313	'GASK1B'	-2.82865769476948	8.2528793760474E-11	1.17818055496126E-9
51339	'DACT1'	2.78717966179372	5.88892169052051E-6	3.71876343344908E-5
51363	'CHST15'	5.776018342694	9.26607258452102E-7	7.01359438065508E-6
51364	'ZMYND10'	-2.03269894644533	0.0407702665695032	0.0827323611880389
5137	'PDE1C'	-3.27967223798791	5.47804246717823E-5	2.788753734722E-4
51384	'WNT16'	-3.37425874130522	0.603741917707867	0.708056326426266
51421	'AMOTL2'	-3.23250579937904	0.0067614618818983	0.0183512758314954
51435	'SCARA3'	-2.04069980615728	5.4338451642273905E-17	1.40925264932803E-15
51450	'PRRX2'	-3.52875740015468	1.97838379172543E-17	5.292601796975501E-16
51454	'GULP1'	-2.68244895273872	6.7247902032562295E-22	2.3782577171478E-20
51458	'RHCG'	7.3352442508825	6.96492757082175E-8	6.49630831817955E-7
5148	'PDE6G'	-3.70764716213464	0.0479971874801585	0.0947011286788883
51512	'GTSE1'	-3.14263734138121	1.40624432053269E-174	1.64117501233168E-171
51514	'DTL'	-2.6351498970977	3.5561128439229202E-149	2.76680396394052E-146
51561	'IL23A'	5.77195106226059	2.10618658796814E-8	2.13976181486012E-7
51655	'RASD1'	4.35262165617058	4.0194223136336303E-10	5.306485626985641E-9
51659	'GINS2'	-2.47475908376804	6.08357454510353E-123	2.91278429437739E-120
5167	'ENPP1'	-2.12666027951155	2.0386864275607302E-19	6.29229614245315E-18
51676	'ASB2'	2.72951192981755	5.72129501090952E-12	9.314188468937529E-11
5168	'ENPP2'	-4.40961968409616	0.0017584378546806	0.0057808644472626
51703	'ACSL5'	2.91916664606958	3.45717898115986E-11	5.13980120343933E-10
51704	'GPRC5B'	-2.31660699953176	0.0197477017779875	0.0450077914439597
5175	'PECAM1'	5.55218319611505	1.52228831805733E-6	1.10433915163499E-5
51760	'SYT17'	5.03673361956711	2.04228388011416E-5	1.146589503709E-4
51816	'ADA2'	-2.85526213871046	0.0160859904538832	0.0380199455187015
5196	'PF4'	4.40883524236505	0.0084181283575614	0.0220898975296158
5205	'ATP8B1'	-5.59421101187744	0.0036071017010802	0.0107510630589419
5210	'PFKFB4'	2.38593920433163	9.3625792462466E-8	8.56157895519896E-7
5212	'VIT'	-4.20761262035647	0.151911011370944	0.241477340200021
5239	'PGM5'	-5.0537515654851	0.0230967274838437	0.0514353240674792
5266	'PI3'	14.6816733280755	8.73433825298008E-6	5.31258300318883E-5
5270	'SERPINE2'	2.08298760672577	2.39244445614846E-16	5.862744793918671E-15
5294	'PIK3CG'	2.20257021868845	0.28557316065196	0.398126596151564
5307	'PITX1'	-2.25097672097371	6.260186058969E-4	0.0023802983970501
5321	'PLA2G4A'	2.17582050861111	9.46890325200453E-13	1.69523327348687E-11
5329	'PLAUR'	2.21431521854328	0.965032217870607	0.975744347211276
5332	'PLCB4'	-2.89052151869709	1.51942585655997E-6	1.10311971304605E-5
5347	'PLK1'	-3.61524103963547	5.40569645499396E-86	1.16023643567934E-83
5357	'PLS1'	-2.34782529548225	0.392143999060149	0.510456946284431
53831	'GPR84'	11.3102593401387	1.88366208786524E-7	1.62165155217647E-6
53840	'TRIM34'	-2.31055805720433	0.0325537473690407	0.0687020936507795
54	'ACP5'	2.57084304408226	1.830250795726E-4	8.164422625082E-4
54103	'GSAP'	2.12027240714451	3.55629331167444E-13	6.647313814704399E-12
54210	'TREM1'	9.89192529478862	1.2917481436030302E-9	1.58376973640837E-8
54212	'SNTG1'	4.76323939799655	0.16243730951593	0.254847242529908
5427	'POLE2'	-2.72413056757859	1.4342748358564698E-36	9.46367986217236E-35
54332	'GDAP1'	-2.05036796954949	0.210856045279329	0.313380685569955
54360	'CYTL1'	-3.51402400887804	0.777656802424956	0.846546163136347
54363	'HAO1'	4.97486548140513	0.029196997848202	0.0625942067530971
54429	'TAS2R5'	2.30258712741211	0.103241178679212	0.177483201019786
54443	'ANLN'	-4.31083801367065	2.75821064080393E-114	1.09583121905812E-111
54478	'PIMREG'	-3.78060708984933	3.27390125605702E-134	2.18334136265546E-131
54492	'NEURL1B'	-3.90793658698237	1.79115025773629E-29	9.44806462223439E-28
54498	'SMOX'	2.1815132866556	3.15612920420813E-7	2.6054111684429E-6
54502	'RBM47'	2.20577884844418	3.592135270101E-4	0.0014725080084416
54510	'PCDH18'	-4.10157159934278	8.71946613381679E-5	4.242276996267E-4
5452	'POU2F2'	4.3824781132584	7.53123171168785E-41	5.58058292668044E-39
54538	'ROBO4'	2.74177844277773	0.623895731196643	0.726644899881298
54541	'DDIT4'	2.07805227464262	9.380949821346691E-23	3.55315367168371E-21
54550	'NECAB2'	2.26697840190447	2.793650571329E-4	0.0011837040417163
54674	'LRRN3'	-4.24616270141772	0.886681889512748	0.912181748822188
5468	'PPARG'	-2.67819954465918	0.0470404766100929	0.0931086304579463
547	'KIF1A'	6.03187834384271	7.92256063443667E-12	1.26119330542912E-10
5473	'PPBP'	6.45455788256205	0.808567191400002	0.850663810865388
54742	'LY6K'	-5.30558643092907	3.6463959854888E-7	2.97073090039408E-6
54798	'DCHS2'	3.4724470592358	2.28151291710379E-6	1.59024601347813E-5
54809	'SAMD9'	-2.25578751888504	0.233450953390102	0.339503867029079
54810	'GIPC2'	-5.29099280722803	0.218262468370365	0.321674433455393
54821	'ERCC6L'	-3.2967679601882	2.87037127413315E-72	4.5810634873408896E-70
54843	'SYTL2'	-3.24106437648015	0.0169677121839224	0.0397472606284033
54855	'TENT5C'	-3.53627866443919	1.03726110383606E-20	3.4281020516691702E-19
54873	'PALMD'	-3.75163901540707	0.287025662329369	0.399853043321121
54892	'NCAPG2'	-2.77044924205682	7.3524084781771E-192	1.2481047592091E-188
54897	'CASZ1'	-3.178751306699	0.497435257328138	0.612475257151333
54898	'ELOVL2'	-4.23655375013017	0.0046599011825051	0.0133396190067328
5493	'PPL'	-4.26545304918873	9.80145907289413E-6	5.9020524110981E-5
54933	'RHBDL2'	-3.372981518862	0.316887980240388	0.429720352580157
54972	'TMEM132A'	3.23648596871451	1.7429384480155902E-17	4.70316324274495E-16
55	'ACP3'	3.26925057247174	7.87079751476023E-15	1.71295340318319E-13
55013	'MCUB'	-2.06377702598316	1.5539078750309002E-26	7.2540304376130105E-25
55022	'PID1'	2.55769832733086	2.251805873245E-4	9.796824573885E-4
55083	'KIF26B'	2.84466633043859	1.03037303282648E-11	1.62090611979519E-10
55089	'SLC38A4'	-4.69243047411559	2.535267030025E-4	0.0010875497645685
55103	'RALGPS2'	-2.28141068854233	4.114349391122E-4	0.0016554028481024
55107	'ANO1'	-6.18791596151118	3.30213711081803E-12	5.5350813528101596E-11
55117	'SLC6A15'	4.45505839102936	1.0097953076545201E-15	2.35993839547345E-14
55143	'CDCA8'	-3.83469374306711	1.56182636738019E-157	1.4581991879045101E-154
55165	'CEP55'	-4.07156011565878	3.92746392415817E-190	6.11146115465046E-187
55200	'PLEKHG6'	-4.25088843999164	0.264667666977016	0.374432861994229
5521	'PPP2R2B'	-5.27010387862961	0.177483339032687	0.273241519478717
55214	'P3H2'	-2.79580220107832	0.214880032646496	0.3177610102265
55215	'FANCI'	-2.15770310525648	4.4155644928693496E-71	6.814201303747869E-69
5522	'PPP2R2C'	-3.4780171702531	0.0419379843892896	0.084734972597535
55224	'ETNK2'	-2.30437587221568	0.0081681001535588	0.0215367034972331
55244	'SLC47A1'	5.04653598690106	2.498463482349E-4	0.0010734884630905
55247	'NEIL3'	-3.85917800885743	8.34040393202065E-47	7.41620774393436E-45
55281	'TMEM140'	-2.65069860486421	1.4969833750471902E-15	3.43918795171818E-14
55301	'OLAH'	6.15768851916071	1.46470234980583E-5	8.47811127647994E-5
55329	'MNS1'	-4.62867794237876	1.8115719738108E-17	4.87427715662378E-16
55349	'CHDH'	-2.3015251258697	0.106514293266183	0.18230443612827
55350	'VNN3'	5.55020973137257	9.05569134717905E-10	1.13716828867434E-8
55351	'STK32B'	-2.39588420224893	1.383616584381E-4	6.384055468288E-4
55355	'HJURP'	-3.04081093770315	3.39139759965978E-109	1.15141031597177E-106
55356	'SLC22A15'	5.65149121404736	4.757589820501E-4	0.0018754163968379
55357	'TBC1D2'	-2.22219060811593	0.9740578364429	0.982688528818319
55359	'STYK1'	-2.3669306094808	0.49467132859309	0.60962234152711
55388	'MCM10'	-3.31643389945751	1.39940463414546E-91	3.48414436445308E-89
5540	'NPY4R'	-4.29635143403047	0.0110748160280643	0.0277658485085989
5549	'PRELP'	-3.3015152304308	0.191846677321911	0.29175416839444
55521	'TRIM36'	4.02302224818261	0.0020592905554825	0.0066298504383663
55531	'ELMOD1'	3.19600624035509	2.912254896614E-4	0.0012275515955865
5557	'PRIM1'	-2.51067548159179	6.89897522346472E-42	5.27969526015396E-40
55584	'CHRNA9'	4.36825909502905	0.0198264925595788	0.0451432868631893
55586	'MIOX'	2.72727031943505	0.0452908126537732	0.090363857750177
55620	'STAP2'	-2.47447333636377	0.105247406833711	0.180450356056
55635	'DEPDC1'	-3.50299899974702	1.14135988519861E-109	4.0212477615686E-107
55636	'CHD7'	4.01227272154978	3.11169568456816E-11	4.64465975363239E-10
55679	'LIMS2'	-4.90605887982056	5.77191800374745E-6	3.65476517070113E-5
5570	'PKIB'	2.05022400525705	0.48623253602622	0.601598528860805
55723	'ASF1B'	-3.008964335824	3.49926618955516E-102	1.00525842396252E-99
55771	'PRR11'	-2.32643544350845	2.8923217412588403E-46	2.5120150639314503E-44
55779	'CFAP44'	2.78519636060491	1.31448832679262E-7	1.164394711869E-6
55789	'DEPDC1B'	-3.11442045958409	1.33626500265529E-49	1.2795936612606201E-47
55799	'CACNA2D3'	2.84127666521582	8.372630524625E-4	0.0030625294767154
558	'AXL'	-3.08719230204239	1.07857289629409E-14	2.32834586040457E-13
55806	'HR'	-2.8770428748328	0.829595194202227	0.865856076314247
55816	'DOK5'	-2.33956625959325	3.69903313255668E-5	1.96227402512E-4
55859	'BEX1'	6.77340676814366	2.77169679528883E-6	1.88959088201637E-5
55872	'PBK'	-3.69327615503514	4.0086718066250506E-121	1.8257055767099901E-118
55971	'BAIAP2L1'	-2.0609178006341	0.679112650591144	0.762404288131332
5602	'MAPK10'	-2.08694425117518	0.0036657200419287	0.0109153229696916
5603	'MAPK13'	3.12514336665658	2.51357718564389E-8	2.52344230040475E-7
5608	'MAP2K6'	-2.16885958381869	0.0181993674326846	0.042032997906063
56256	'SERTAD4'	-4.84857480191903	2.19558096685004E-8	2.2173111624657E-7
563	'AZGP1'	5.91712903296819	1.19253401870676E-8	1.26739827725164E-7
56300	'IL36G'	6.16227525311896	0.001612334682848	0.0053628652534418
5646	'PRSS3'	3.3575783035984	0.029947510773193	0.0638877948895044
5648	'MASP1'	-4.15238151494626	0.509701653369598	0.623021361864078
5649	'RELN'	-3.90085363392644	0.0046322656211032	0.0132747538279407
56660	'KCNK12'	5.44921346425549	0.0028046045136738	0.0086557315647346
5669	'PSG1'	-2.68644972901317	1.49906387678345E-11	2.3191399976120502E-10
5672	'PSG4'	-2.32367515171417	2.83149436611198E-7	2.35407365531652E-6
5673	'PSG5'	-5.32356087438339	0.514106314895482	0.623652004664153
56776	'FMN2'	-2.10333360449105	2.35880643273486E-15	5.33890818405552E-14
5678	'PSG9'	-4.06301099302508	0.0638866326974268	0.119952884266456
56833	'SLAMF8'	8.34209017792269	0.314255507868814	0.427392068349189
56892	'TCIM'	5.24947016329739	3.0486570826075197E-49	2.8897245534786903E-47
56992	'KIF15'	-2.95372049095812	1.07373901503049E-79	1.965679277222E-77
56999	'ADAMTS9'	6.76457000896571	3.290564862022E-4	0.0013627127449222
57007	'ACKR3'	10.3253407107018	3.5875752116635203E-9	4.13523406959216E-8
57016	'AKR1B10'	-4.12314929784881	0.95708163944177	0.969227477265371
57082	'KNL1'	-3.91708734702707	2.16741672713625E-121	1.01180431364538E-118
57091	'CASS4'	-5.10157468996421	0.406156982365288	0.521822576834114
57094	'CPA6'	-4.33782810276981	0.545419767885252	0.652191555181949
57125	'PLXDC1'	-5.88800559303554	0.0559710784748667	0.107470226052564
57158	'JPH2'	-5.3457040201662	1.35454252915451E-12	2.3839182513574097E-11
57162	'PELI1'	2.41156660031484	0.001936704479585	0.0062970716955061
57185	'NIPAL3'	-3.32631195506478	0.319364477353873	0.432544635209173
57194	'ATP10A'	-3.50928470522975	3.84107611181681E-20	1.2366278316544E-18
57211	'ADGRG6'	-4.9276860119454	1.23197983750335E-10	1.7232029592284702E-9
57214	'CEMIP'	-4.2415772526358	0.142600326391883	0.230383794316978
5730	'PTGDS'	2.07957317215736	2.76317070976344E-10	3.72808429648936E-9
5732	'PTGER2'	-2.64423510760118	9.69414400041932E-14	1.9236849194455898E-12
57405	'SPC25'	-2.92251073393767	4.87782449989242E-72	7.71895058360095E-70
57412	'AS3MT'	-3.12087521297016	1.04079547210673E-6	7.78636772862537E-6
5743	'PTGS2'	8.77135254127364	2.14516788376222E-17	5.706085454913389E-16
5744	'PTHLH'	2.49671409889289	2.4903229021505E-6	1.72101404707092E-5
574414	'PRR9'	5.68198829873162	0.0157921452607867	0.0374221736617601
57458	'TMCC3'	4.13919790419528	5.25753960795289E-6	3.3655823482792E-5
57475	'PLEKHH1'	2.33732638449782	2.512135237493E-4	0.0010783701445909
57493	'HEG1'	-2.8460180896393	0.0013451499097852	0.0045927928808592
57509	'MTUS1'	-3.65787806478132	0.0446282430539962	0.089242148484394
57523	'NYNRIN'	-2.52698118671726	0.0650827763306168	0.121858085071855
57530	'CGN'	-2.91267257547337	0.783559356527812	0.850663810865388
57569	'ARHGAP20'	-3.29994167163364	0.184842936379237	0.282641973580019
57574	'MARCHF4'	-2.53499297214974	1.0105501531444301E-9	1.25883942692901E-8
57576	'KIF17'	-2.48314736778181	6.98990895951395E-8	6.51310229545928E-7
57580	'PREX1'	3.75607631451582	0.126659106207896	0.209375486032227
57604	'TRMT9B'	-3.91800031138249	2.53124445547593E-10	3.4201105439292403E-9
57619	'SHROOM3'	-2.44554791178684	0.0792015996718952	0.143627412904079
5764	'PTN'	-4.62540289538912	1.18917873185819E-6	8.80822469654424E-6
57643	'ZSWIM5'	4.35326820170764	2.50472114716549E-6	1.72904465733905E-5
57648	'KIAA1522'	-2.19947278601624	0.0019468306774401	0.0063255906107254
57650	'CIP2A'	-2.45344704231161	7.635454969706569E-116	3.16837445887402E-113
57709	'SLC7A14'	-4.52936763738855	0.947824641394431	0.962201235661531
57715	'SEMA4G'	-2.07614018055501	0.740854554471306	0.817031484505238
57795	'BRINP2'	4.41214334626139	0.0054523501044659	0.0152526941574071
5791	'PTPRE'	3.14760907174919	1.46980224238385E-6	1.06833854698457E-5
5798	'PTPRN'	2.44835326541491	0.127268230212096	0.210121986096416
580	'BARD1'	-2.2969318222515	2.35858815553804E-47	2.1379571178816502E-45
5803	'PTPRZ1'	5.79930968258927	1.12113719702053E-7	1.00794390370555E-6
58189	'WFDC1'	-3.41893935865188	0.0012856450174503	0.0044162710468818
58528	'RRAGD'	4.23075843164361	6.759613958681111E-9	7.48649296859148E-8
5874	'RAB27B'	2.72080344544343	1.93615459688893E-17	5.19451361892341E-16
5891	'MOK'	-2.02091987152583	0.0055236106544091	0.0154369292684009
59	'ACTA2'	-2.42739599763373	1.5757671230709398E-18	4.52681530601596E-17
5909	'RAP1GAP'	2.94853550183251	1.41550771457952E-7	1.24678186577092E-6
5920	'PLAAT4'	-2.57532549592156	0.0087337995937365	0.0227837719773461
59269	'HIVEP3'	2.14017127123504	0.343176327722725	0.45759645808883
59277	'NTN4'	-3.91638711973953	2.026610174291E-4	8.889568189934E-4
5933	'RBL1'	-2.37254869793114	4.1526736252099997E-60	5.1695249735697605E-58
597	'BCL2A1'	9.59878186536167	6.85285329729075E-14	1.37594978086355E-12
5971	'RELB'	2.15052033551978	1.40424110749683E-28	7.0677612399699E-27
5983	'RFC3'	-2.23619378063001	8.64999047611737E-65	1.2329868103858E-62
6004	'RGS16'	2.84409504588547	9.00045847382367E-6	5.46021965827516E-5
60489	'APOBEC3G'	-2.21167866280238	0.004964891077455	0.0140852949087386
60494	'CCDC81'	-3.29017737860755	1.235883346569E-4	5.772298581913E-4
60676	'PAPPA2'	4.00463541679155	3.9074634347943E-13	7.274582723620539E-12
6098	'ROS1'	4.18346377663948	1.175340441709E-4	5.5171272167E-4
6101	'RP1'	6.98307468018769	0.0061455650817822	0.0169556939675117
6236	'RRAD'	3.317696406891	1.69540252260244E-71	2.66035725248364E-69
6241	'RRM2'	-2.75582576111454	4.835329206612901E-212	2.25725255687707E-208
6252	'RTN1'	-2.90153210448655	0.0537739697253396	0.103989367924738
627	'BDNF'	-2.47550379703447	0.0021044961705457	0.0067497864982138
6275	'S100A4'	-2.01068278344225	3.5817623534064497E-12	5.97696590037164E-11
6288	'SAA1'	9.54599270859662	2.34449627924641E-6	1.62938738081394E-5
6289	'SAA2'	8.87503254838477	5.86514542419391E-5	2.964001637509E-4
63027	'SLC22A23'	6.21878461108815	3.94584475853735E-12	6.537778099038859E-11
6303	'SAT1'	3.25209264064007	1.04521122709015E-74	1.72718842862428E-72
6317	'SERPINB3'	6.45056068952366	4.27795191155393E-7	3.43284039726887E-6
6318	'SERPINB4'	13.4941135841305	5.75778420621112E-7	4.51934024727113E-6
6326	'SCN2A'	-3.74426331551351	0.637983198844965	0.729901595206108
6328	'SCN3A'	-7.35072458262598	6.59159967494E-4	0.0024865644591953
6331	'SCN5A'	-2.25413520888586	0.867655795856591	0.896609666631441
6332	'SCN7A'	-2.03377615433314	0.0127963109453453	0.0314112678168047
6335	'SCN9A'	-4.0226723350421	0.0108775126444304	0.0273467962050266
6347	'CCL2'	2.87732100774865	9.23138824939021E-15	1.99974144757382E-13
6348	'CCL3'	11.2796691830961	2.611837557621E-4	0.0011160375906969
6349	'CCL3L1'	7.9006766649988	0.0808080997369019	0.145973652547854
6351	'CCL4'	6.25498765591315	0.0035534400692343	0.0106199402069163
6354	'CCL7'	7.65874549073453	2.5405733562820497E-12	4.3088216423119596E-11
6364	'CCL20'	13.7344607992041	2.08608598008481E-12	3.57699573058986E-11
6372	'CXCL6'	9.66705644014586	6.58646629924352E-10	8.41814409348215E-9
6374	'CXCL5'	12.752651516183	1.08703743172767E-14	2.34390877166868E-13
638	'BIK'	3.50344845952558	0.0423695812721425	0.0854669105644072
6387	'CXCL12'	-5.18027959974014	6.244417752289001E-22	2.21676830206259E-20
639	'PRDM1'	3.18357055139017	5.87113762192293E-8	5.53136997044232E-7
63934	'ZNF667'	2.07641096195482	1.92194590454506E-21	6.64601775473518E-20
63967	'CLSPN'	-3.11820010542386	1.6473647559752099E-124	8.313849213060849E-122
6398	'SECTM1'	-3.6913016935082	0.999774382932574	0.999827926976219
6404	'SELPLG'	-3.17507972937726	0.0045085525791418	0.0129859944948814
64093	'SMOC1'	3.56164884521589	2.8341477879872798E-11	4.2405482087409004E-10
641	'BLM'	-2.42104511847624	8.6303413817745905E-47	7.63764761241123E-45
64105	'CENPK'	-2.19242059071358	6.7346748004162E-45	5.76865057560421E-43
64115	'VSIR'	-4.22314814653873	0.356640688990591	0.472040798520081
64116	'SLC39A8'	5.68156024049597	1.31467489306926E-5	7.71008928338012E-5
64137	'ABCG4'	-2.0131407437482	0.12726723131678	0.210121986096416
64151	'NCAPG'	-3.50608493363344	2.37199031382192E-148	1.77168700519987E-145
64218	'SEMA4A'	-3.20618032325319	0.0649997164528651	0.121739188096725
6422	'SFRP1'	-2.24626656255001	0.0726876557626127	0.133776522378796
64283	'ARHGEF28'	-2.10142201496871	0.268182374611987	0.377813960024216
642938	'INSYN2A'	2.63913280093659	3.60710780985896E-14	7.41800926580356E-13
64321	'SOX17'	6.97286608742357	0.512884077254572	0.623021361864078
64332	'NFKBIZ'	2.05697371839925	6.373943052847589E-40	4.63115325392308E-38
64344	'HIF3A'	2.81207919392903	0.0075746207086367	0.0201856561284963
64359	'NXN'	-2.64041675520777	0.0895131756807682	0.158545968971555
643699	'GOLGA8N'	-2.10557867911672	0.376574678863885	0.494082277854505
64399	'HHIP'	-3.68402191885583	1.015290111919E-4	4.847484597256E-4
6445	'SGCG'	4.876464998348	7.607531080759E-4	0.0028140932621041
6447	'SCG5'	4.35613762400836	4.117561661627E-4	0.0016563384081769
64478	'CSMD1'	3.03131975812311	0.0114678939622805	0.0286130390109117
6456	'SH3GL2'	2.90098894143578	3.437654434291E-4	0.0014164016163177
64577	'ALDH8A1'	3.31820246185591	1.624344264323E-4	7.345938592324E-4
646643	'SBK2'	-5.60218265180848	0.120197421578528	0.200334919470867
646851	'FAM227A'	2.20426667724229	2.04661512688245E-5	1.148330656979E-4
6469	'SHH'	5.95898506502728	1.72981001807E-4	7.768336331753E-4
646962	'HRCT1'	-2.53507093426142	5.16361089301176E-6	3.30885745385067E-5
647024	'C6orf132'	-2.23188049261238	0.006674711320462	0.0181607000563875
64757	'MTARC1'	-4.02483387092765	9.13013136809573E-5	4.417904717192E-4
64787	'EPS8L2'	-2.24404131985815	1.1250725718402E-9	1.39498540066215E-8
64866	'CDCP1'	2.80186736317846	1.22763873581972E-8	1.29658925983945E-7
64900	'LPIN3'	-2.66992109687366	0.116635268880916	0.195505419731899
64919	'BCL11B'	5.00281016663671	0.0529143811524655	0.102658411143544
64946	'CENPH'	-2.42140891521754	1.42334299419986E-61	1.87169603737281E-59
6495	'SIX1'	-2.17536760086121	8.77108303913981E-17	2.23136830503893E-15
650	'BMP2'	6.09929770298606	1.48185060218476E-22	5.5230731126938304E-21
65061	'CDK15'	-6.05947221473509	8.68479844609497E-11	1.2351198886818801E-9
6507	'SLC1A3'	5.44284920203382	6.58116958354679E-6	4.11416737976462E-5
651746	'ANKRD33B'	-3.58601244249398	0.100425184122861	0.173248287428509
652	'BMP4'	-2.74740557455653	0.26584584934593	0.375587466508024
65266	'WNK4'	-5.04694705762808	8.81233635921188E-5	4.280768908313E-4
65268	'WNK2'	5.20292561167328	1.78826346572344E-7	1.54307965320951E-6
654	'BMP6'	4.18663709151982	2.93692519249105E-5	1.595148461878E-4
654463	'FER1L6'	7.97562408683724	8.670754164755429E-16	2.0417275223011102E-14
6546	'SLC8A1'	-4.48451077652442	1.94682534239815E-12	3.3474281416759395E-11
6547	'SLC8A3'	4.7906114021334	4.173929755604E-4	0.0016750438496971
6563	'SLC14A1'	-3.40968635622793	0.135891181489581	0.222042004896302
6574	'SLC20A1'	2.85737119529844	1.33338132398836E-13	2.59627001697963E-12
6581	'SLC22A3'	5.03171646093676	1.955705522896E-4	8.633627301237E-4
6583	'SLC22A4'	3.2100674534536	2.0375134428297E-17	5.44298834305564E-16
6585	'SLIT1'	-4.62018612980789	9.02293606534445E-6	5.4720781145884E-5
6616	'SNAP25'	-2.29017860295635	0.25793106494735	0.366401428357692
6620	'SNCB'	4.9964902959222	0.0012124692220464	0.004199673118767
6622	'SNCA'	2.97040075645543	3.48084454025381E-22	1.2620934000030901E-20
6648	'SOD2'	2.97685665722185	3.4561679689931697E-50	3.37890180549787E-48
6649	'SOD3'	-2.61188721403432	0.649480529789401	0.736175181058485
6653	'SORL1'	-2.73213741422964	0.0584447426407217	0.111486227329676
6751	'SSTR1'	-4.44562620257419	4.36374538308783E-6	2.8481026752324E-5
6768	'ST14'	4.9969249001544	4.957565479471E-4	0.0019452116032393
6781	'STC1'	5.5446150537277	7.79732620314044E-24	3.10446635802221E-22
683	'BST1'	-4.06018914517755	0.0158366709591974	0.0375181624995044
6855	'SYP'	2.25677862147746	0.0139578876193997	0.033695621915585
6863	'TAC1'	5.4112345033001	2.34757363516259E-7	1.98803820813565E-6
6876	'TAGLN'	-3.80309368528226	0.0036082345494983	0.0107527232273832
6941	'TCF19'	-3.40378208726017	1.60233682712059E-152	1.4247826463248902E-149
699	'BUB1'	-3.26324663898095	1.0631135529885601E-120	4.72655223213224E-118
70	'ACTC1'	-3.58893009210803	0.39630763326787	0.515086826478105
7004	'TEAD4'	-2.24079809757592	1.8558915495951302E-14	3.91140664848644E-13
701	'BUB1B'	-3.3405605047957	1.01303363161934E-170	1.11272805901341E-167
7038	'TG'	3.08114474003133	3.73748334141115E-19	1.1311187428552701E-17
7054	'TH'	-4.13723401448352	0.202587892247629	0.304486099894995
7056	'THBD'	8.26604006508165	4.30171949788653E-8	4.12351171375951E-7
7057	'THBS1'	-4.40363946340912	0.0037377884169486	0.0110962993815076
7070	'THY1'	-2.53938572895241	0.0909623107833429	0.160587995580728
7075	'TIE1'	4.30785942990098	0.37642598296541	0.493956597323479
7076	'TIMP1'	3.23305105134018	2.9135742128885404E-17	7.67350793755539E-16
7083	'TK1'	-4.18069437513881	4.22534736744543E-201	8.766656821367611E-198
7097	'TLR2'	3.30723078662749	0.0026803266654816	0.0083125294510111
7098	'TLR3'	-3.59088074327167	0.0720792896212662	0.132813950572124
710	'SERPING1'	-2.64168741606729	0.0154540811891347	0.0367891455946855
7102	'TSPAN7'	3.17802041252261	0.0042991887114149	0.0124889158071331
7104	'TM4SF4'	-5.7508488056526	0.336978755807433	0.450939107581497
7123	'CLEC3B'	-5.46416366688865	0.114114474026677	0.19190017772876
7124	'TNF'	5.18157912101037	0.102911163713816	0.176997343651845
7128	'TNFAIP3'	3.99555812754007	5.3368675948576004E-40	3.9080521019127803E-38
7130	'TNFAIP6'	4.70103573377126	2.61170122701292E-6	1.78966227567017E-5
7133	'TNFRSF1B'	2.36383037294575	3.40942570936099E-8	3.32971790119758E-7
7134	'TNNC1'	-4.00537530548509	0.686974412441098	0.769795559500278
7139	'TNNT2'	-7.13773442215347	0.340428985875497	0.454741430234863
7153	'TOP2A'	-3.75245523532849	2.9838943724402304E-47	2.69170336311963E-45
7164	'TPD52L1'	-5.30686339867887	4.93727055609E-4	0.0019384704182902
718	'C3'	9.60508114508162	1.76309533024936E-102	5.14410610964785E-100
7185	'TRAF1'	2.59866869886397	6.66958699206401E-5	3.32553265428E-4
719	'C3AR1'	3.6564282169433	1.43962607827224E-7	1.26623352612235E-6
72	'ACTG2'	-2.69820081368113	6.49332865642278E-5	3.246316626543E-4
7222	'TRPC3'	-2.95435328190054	4.05086442945331E-7	3.26746399529943E-6
7223	'TRPC4'	-2.48047375920541	0.0276256038107706	0.0598506671259449
7224	'TRPC5'	-4.81503016079205	0.0042076465345118	0.0122649678018951
7225	'TRPC6'	-2.24179588522527	1.7858321976452802E-9	2.14587159759525E-8
723790	'H2AC19'	22.1657311788106	6.411582686229931E-19	1.9094654465705202E-17
7272	'TTK'	-3.52551979194373	1.33765950446298E-95	3.4216597160051E-93
7277	'TUBA4A'	-2.13021935194489	0.0104723152887051	0.0264434811880987
728047	'GOLGA8O'	-2.5262466169291	0.210539778034327	0.313020426354756
728392	'LOC728392'	-2.13036103099911	0.0501082269276619	0.0982641169313411
728597	'DCDC2C'	8.40206930060945	1.44399497593048E-5	8.37382552346266E-5
7286	'TUFT1'	-2.63527159447541	0.106944600502024	0.182873308166144
728689	'EIF3CL'	3.43941210322686	0.277128916992778	0.388442295977041
7292	'TNFSF4'	-2.9325272909813	0.632015513315245	0.729901595206108
729262	'NUTM2B'	-4.72363871235123	0.627677514632959	0.729901595206108
729359	'PLIN4'	-4.89286127155336	6.06936883226028E-11	8.81285569244139E-10
7298	'TYMS'	-2.66162607697809	2.64571531740963E-15	5.95940194475152E-14
730	'C7'	-3.79587687505014	0.0305393757926003	0.0649796905395653
730087	'ZNF726'	-2.3376940227017	5.766701946219381E-9	6.45573294015315E-8
730249	'ACOD1'	7.30909176658974	0.005396065026351	0.0151243268745602
7306	'TYRP1'	4.6791168407722	0.0011274264846572	0.0039490592286632
730755	'KRTAP2-3'	-2.80146319760976	0.348703382833837	0.463473433529521
731220	'RFX8'	3.22112906378806	0.162701588512573	0.25515467895316
7318	'UBA7'	-2.16468794047895	0.480556757592873	0.596241616912406
734	'OSGIN2'	2.09609779707881	2.95198502373202E-8	2.92892754240956E-7
7351	'UCP2'	-2.11579963658884	2.18106202479345E-7	1.85628856832125E-6
7378	'UPP1'	2.53219587653785	4.42139776355002E-7	3.53427912837199E-6
7402	'UTRN'	-2.04800172178154	4.90963100562382E-24	1.98007645287287E-22
7422	'VEGFA'	3.1825160612409	1.30842452256161E-13	2.55300011596582E-12
7425	'VGF'	2.82018764887808	0.0075930288606938	0.0202231675817623
7430	'EZR'	-2.5795482816916	2.13783399656114E-24	8.754336451268881E-23
7439	'BEST1'	2.20842563044298	3.90664394368595E-11	5.775832332577021E-10
7462	'LAT2'	2.62171947760268	1.85645710321804E-5	1.05015521019E-4
7472	'WNT2'	-6.13223339368175	8.11463610098286E-8	7.50865212654376E-7
7477	'WNT7B'	4.82396527822538	0.0089309358296929	0.0231897486307965
7481	'WNT11'	2.69525227722754	0.0021261536192117	0.0068087234662219
768	'CA9'	3.7720411369481	1.65186085110417E-7	1.43800455350434E-6
768206	'PRCD'	2.66660590430297	1.98159025031682E-6	1.40585904578398E-5
7739	'ZNF185'	-3.18578880641726	0.0048330535575017	0.0137638887472798
7805	'LAPTM5'	4.41009441237315	3.98358936326539E-7	3.2159776991031E-6
7852	'CXCR4'	6.67177447668346	1.85023234274243E-6	1.3212003264256E-5
7869	'SEMA3B'	-3.11718550472515	5.67363125464964E-6	3.59847820325205E-5
79019	'CENPM'	-2.95179736776319	6.25205894704786E-89	1.42371581363689E-86
79022	'TMEM106C'	-2.01218957468189	6.97400631938876E-17	1.7888134615652E-15
79075	'DSCC1'	-2.47257981071921	6.46884310953117E-56	7.320770144501541E-54
79365	'BHLHE41'	3.09192881814321	2.22655686646127E-27	1.07711130485573E-25
794	'CALB2'	2.03296468381101	1.0507908826219599E-16	2.6479646627800102E-15
79442	'LRRC2'	-3.07961987128487	0.983068293939212	0.990013712260107
79570	'NKAIN1'	3.78256380237814	6.63930436687E-4	0.0025005189681841
79589	'RNF128'	2.4838283749735	4.13319384797448E-5	2.163698590502E-4
79605	'PGBD5'	4.05233082424143	0.0091159487110652	0.0235889474210924
79625	'NDNF'	5.12905698450656	5.84161939865643E-5	2.952911722553E-4
79628	'SH3TC2'	-2.28159339900961	0.0014976889191308	0.0050290137002212
79633	'FAT4'	-3.3471091637536	1.29720399633438E-8	1.36389021529008E-7
79642	'ARSJ'	-2.45729628264327	4.6960958163299E-18	1.31469560986999E-16
79682	'CENPU'	-2.47345165562795	4.02126025126005E-77	7.151332635407521E-75
79733	'E2F8'	-4.0445617629319	1.79162295153001E-36	1.17799209063098E-34
79746	'ECHDC3'	-2.96007790871205	1.0800025741584E-7	9.74260472106988E-7
79750	'ZNF385D'	2.39393526320678	0.0031353072484455	0.0095351127443361
7976	'FZD3'	3.43450463819408	2.42306795852E-4	0.001044875728227
79772	'MCTP1'	4.79897159445301	1.52038408594904E-24	6.29492949820985E-23
79789	'CLMN'	2.95215051719681	3.06826181679226E-8	3.02820575607621E-7
7980	'TFPI2'	6.54141431848492	8.93098672102E-4	0.0032319440899538
79801	'SHCBP1'	-3.77396958931067	3.53163055393625E-176	5.07277979489627E-173
79836	'LONRF3'	8.87013943669624	2.79933072134378E-8	2.79230248716092E-7
79915	'ATAD5'	-2.33117416198261	1.3481827193578001E-36	8.92716876544974E-35
79931	'TNIP3'	6.27693281522216	2.893051170036E-4	0.0012205982708693
79933	'SYNPO2L'	-4.00876766975224	3.47898854589405E-10	4.6336057858402E-9
79953	'SYNDIG1'	4.93367440223826	0.230919050182712	0.336345664903414
79955	'PDZD7'	-2.62421271753751	0.120085028033879	0.200227496068991
79960	'JADE1'	-2.89428890017465	6.23946353614606E-14	1.25820197203515E-12
79962	'DNAJC22'	-3.06739454085029	3.5369960150586703E-19	1.0721806264479E-17
79968	'WDR76'	-2.86657822219847	7.585857638672811E-113	2.77746509190073E-110
79971	'WLS'	2.22301494785268	0.688043270778222	0.770715776559193
79993	'ELOVL7'	5.19244201380651	1.12729319917065E-6	8.3931203780357E-6
80008	'TMEM156'	4.13559750856828	1.04754543250783E-5	6.27351374638189E-5
80034	'CSRNP3'	-6.79908730232478	0.561653731548968	0.668734306523872
80133	'MROH9'	8.19146861321633	1.022971479312E-4	4.874188934217E-4
80149	'ZC3H12A'	4.02448257330481	9.42725852312968E-32	5.41646764315078E-30
80176	'SPSB1'	2.46716151757015	1.98758399864838E-6	1.40904160997575E-5
80177	'MYCT1'	3.54913001371416	3.11570949982851E-6	2.09883273774523E-5
80183	'RUBCNL'	5.89851902128794	0.0066385185565608	0.0180806675914031
80223	'RAB11FIP1'	-2.2320874961824	3.073430615123E-4	0.0012853341517626
8029	'CUBN'	2.45640339449279	1.2585996360850898E-11	1.96011934984295E-10
80310	'PDGFD'	-4.29292160039171	9.58082810350151E-6	5.78224961786308E-5
80320	'SP6'	-2.59167872507544	0.0956205589606624	0.167340458994606
80332	'ADAM33'	-2.04548949863472	3.59088330816311E-5	1.911274418872E-4
80333	'KCNIP4'	4.84557152023609	0.0083221196040681	0.0218656169082264
80714	'PBX4'	-2.13316194180974	0.99902846279732	0.999349573354816
80737	'VWA7'	-2.24831693215046	0.597355014238095	0.702330322432184
80763	'SPX'	2.52026593178921	3.76262851458956E-5	1.992048830533E-4
80820	'EEPD1'	-3.87781081221344	0.0246077531408618	0.0541237739570826
80853	'KDM7A'	2.50627237778813	1.5554459003287202E-10	2.15786339501027E-9
80896	'NPL'	2.92806826167726	0.0281036505426308	0.0606611335779153
8110	'DPF3'	-2.20138601406993	0.233665550624082	0.339763029652973
8111	'GPR68'	4.8691465447819	2.96739953152326E-15	6.65189093062831E-14
8128	'ST8SIA2'	-2.82056717992811	0.0018379722936686	0.0060105878528325
81285	'OR51E2'	-4.80373440501834	0.493604207525981	0.608467874777702
81491	'GPR63'	-2.77732207940901	4.96602798833934E-9	5.60983911834607E-8
81493	'SYNC'	-2.13646824285635	0.097333252472757	0.16953906258055
81501	'DCSTAMP'	9.05129524084245	0.240871692835714	0.348011757816281
816	'CAMK2B'	2.90699742747306	2.51110450510348E-6	1.73203196000617E-5
81606	'LBH'	-3.68225192450546	1.38876295153648E-14	2.96031627785854E-13
81610	'FAM83D'	-3.54309866694355	2.79768173778632E-56	3.18543360302951E-54
81621	'KAZALD1'	-2.39839599838957	0.0047076630049607	0.0134680850760887
81624	'DIAPH3'	-4.0278876087765	7.50224789671701E-64	1.0300696689367401E-61
81691	'REXO5'	-2.68953354088428	6.40055279240031E-14	1.28790433504839E-12
817	'CAMK2D'	-2.35967564399088	1.34009316097533E-5	7.83210002970027E-5
81706	'PPP1R14C'	5.03422021574715	4.92637651480087E-5	2.532770612909E-4
81796	'SLCO5A1'	2.985372131043	0.002936296503269	0.0090150385737491
81832	'NETO1'	3.38788406790431	0.0029672928031778	0.0091012251172373
81849	'ST6GALNAC5'	-2.57561816040725	0.0892970545575212	0.158261569832251
81930	'KIF18A'	-3.52964272863908	2.52428497249657E-16	6.17771602771015E-15
8200	'GDF5'	-5.31388888941823	6.5055246599574E-6	4.07233194687846E-5
8208	'CHAF1B'	-2.80195641672188	1.71225694573079E-73	2.80464683751149E-71
8318	'CDC45'	-2.20816615339249	8.081791288106951E-61	1.01967086974879E-58
8324	'FZD7'	-2.67755129899446	8.73982531733251E-12	1.38186924767612E-10
8325	'FZD8'	3.84932292202109	5.96974736504238E-13	1.0886044194085599E-11
8330	'H2AC15'	2.00673442988146	3.06915483452389E-6	2.07373206691985E-5
8337	'H2AC18'	3.21145573526957	5.924986713716639E-48	5.423395926727E-46
8339	'H2BC8'	3.15814254751222	4.36598512763091E-24	1.76463290667212E-22
8341	'H2BC15'	2.65086670173845	5.74274664952392E-6	3.63876173011741E-5
83461	'CDCA3'	-3.5516263277153	6.08008603618431E-193	1.1353344655367E-189
83463	'MXD3'	-2.77070192459011	1.60377535681322E-29	8.48365360843433E-28
83468	'GLT8D2'	-2.36641469385831	1.098382150036E-4	5.193587404965E-4
8347	'H2BC4'	2.23561042359828	1.76087809283579E-28	8.83894532997922E-27
8349	'H2BC21'	2.06978770087926	3.53962411572799E-114	1.3769875231872601E-111
8351	'H3C4'	2.63642874790326	1.6434732707737302E-15	3.77009537901201E-14
83540	'NUF2'	-3.48687333546406	1.0090224843932799E-81	1.9424202939253298E-79
83604	'TMEM47'	-3.75912012542339	0.0159033553429196	0.0376665847689418
83643	'CCDC3'	-2.45222371746254	0.0716099287312974	0.132079434926859
8365	'H4C8'	2.65686820356008	4.75917264062024E-37	3.1738582399393504E-35
83666	'PARP9'	-2.41942671661969	0.832410433659651	0.867973890906924
8367	'H4C5'	3.36118026501841	8.372884027352289E-13	1.5062318250746598E-11
83690	'CRISPLD1'	-3.97709941158818	0.223350813851229	0.327544942043823
83716	'CRISPLD2'	-3.60741358761274	0.0019865996575705	0.0064301916113391
83850	'ESYT3'	2.77920131153807	0.0469288007250261	0.0929482956940342
83851	'SYT16'	-2.41944713447839	0.321859986046456	0.435324606652577
83857	'TMTC1'	-2.128579056594	0.0207758971033449	0.0469386965046291
83879	'CDCA7'	-2.90683165156426	1.9694152197513E-64	2.76502935326436E-62
83882	'TSPAN10'	-2.1678658950412	0.003071675412344	0.0093695483642575
83894	'TTC29'	5.04078468043494	0.0330188987021326	0.0695187614685897
83895	'KRTAP1-5'	-5.0231580051497	0.843111175593084	0.87692391142704
83988	'NCALD'	4.8328643098578	0.0389818632268989	0.0795470250970954
83990	'BRIP1'	-3.10249836396302	9.441199209901359E-30	5.02266418366063E-28
84002	'B3GNT5'	2.16189246156582	0.0213806225763873	0.0481070448691265
84034	'EMILIN2'	2.63594722625894	0.785089300685922	0.850663810865388
84057	'MND1'	-2.56922640352574	3.73253617673256E-30	2.0143828909863298E-28
84072	'HORMAD1'	5.78426289272956	0.0051144569866299	0.0144306822773256
84101	'USP44'	-4.23530590325109	1.80261784246941E-5	1.022798024078E-4
84159	'ARID5B'	-2.6863393318455	0.0014863508442976	0.0049990326577034
84171	'LOXL4'	-2.62379153002109	0.799107380527826	0.850663810865388
84226	'C2orf16'	4.44575319050326	0.0012670873702655	0.0043597424847924
84249	'PSD2'	-4.53872340225402	7.42193313629E-4	0.002755263567673
84258	'SYT3'	4.03134261301035	3.981691163449E-4	0.0016082656088058
84281	'C2orf88'	-2.41016177683648	0.0958614184067482	0.167651987066518
84293	'PRXL2A'	2.21194781979904	1.11015606894486E-13	2.18901206709688E-12
84296	'GINS4'	-2.17646277699197	1.20647327170075E-20	3.9662808807162304E-19
84327	'ZBED3'	-3.19297096440453	7.43393501012424E-6	4.59344369437624E-5
8434	'RECK'	-2.59684218188145	0.0123510271648216	0.0305430711493462
8436	'CAVIN2'	-4.70196684161909	0.0011856096568996	0.0041203962634071
8438	'RAD54L'	-2.54640361329102	5.9852522474986E-83	1.20174855072625E-80
84419	'C15orf48'	4.19442051086053	1.2554499123225199E-12	2.2157860314554298E-11
84433	'CARD11'	-3.41982054983702	0.365136203035618	0.481688757065963
84443	'FRMPD3'	-4.6811391118255	0.0955149454769624	0.167202641501014
84525	'HOPX'	-4.44276568628421	7.98685201667461E-7	6.1147391433934E-6
84612	'PARD6B'	2.13897323210394	4.61153750237998E-12	7.586893372858269E-11
84623	'KIRREL3'	-3.6634533809611	2.299588863869E-4	9.972183663502E-4
84630	'TTBK1'	3.52501717930861	1.30566262560239E-6	9.58358420120808E-6
84648	'LCE3D'	6.17746057349936	0.214341964166725	0.317173111727177
84649	'DGAT2'	4.18490348180687	1.28323823815913E-17	3.5032028685885097E-16
84665	'MYPN'	-4.37236143429323	0.0099877651794865	0.0254505375541148
84667	'HES7'	2.60082809051281	0.0050230705248942	0.0142213734282256
84676	'TRIM63'	5.07854392819051	2.52417734434517E-5	1.387108992082E-4
84695	'LOXL3'	-2.16670714822001	4.668911618388E-4	0.0018459154488709
8470	'SORBS2'	5.19712828339508	3.49629047487476E-7	2.85841646398146E-6
84707	'BEX2'	3.82000584352468	7.10941985800923E-8	6.62115695803523E-7
84709	'MGARP'	-4.8762128935304	0.389155325096497	0.50734464745702
84812	'PLCD4'	-2.04341077911924	0.0032554263476989	0.0098443038365316
84824	'FCRLA'	5.12270117000508	4.05549503941955E-7	3.26978665246465E-6
84830	'ADTRP'	5.16751839972209	1.5620775425209E-8	1.62590155805423E-7
84868	'HAVCR2'	4.26522401172664	0.0013543983886593	0.0046199699556141
84879	'MFSD2A'	2.27311464312874	0.0073208047100328	0.0196312682473019
84913	'ATOH8'	-2.90581239277533	1.09790018935658E-11	1.7198901204576702E-10
8492	'PRSS12'	-3.57068918393238	0.693422574572437	0.775671223566232
84935	'MEDAG'	5.03875216173822	1.61007671959099E-13	3.1090964410467995E-12
84940	'CORO6'	-2.2009761114846	0.761270733006174	0.834617684207626
84958	'SYTL1'	-3.54767316579786	0.538625295552795	0.645555208206505
84962	'AJUBA'	-2.55521561051151	1.10631263481634E-7	9.95574738791592E-7
8510	'MMP23B'	-3.08113539687338	0.807287152891663	0.850663810865388
8515	'ITGA10'	-2.02121708071622	0.628056843966046	0.729901595206108
85379	'KIAA1671'	3.90547557206024	1.33486372385242E-8	1.40190721684455E-7
8544	'PIR'	-2.17354782666343	0.0475016778103085	0.0938921170479401
85443	'DCLK3'	4.90931553263639	2.321428718739E-4	0.001006455501858
85463	'ZC3H12C'	2.08315875111415	1.06072964869678E-10	1.4959973361114E-9
857	'CAV1'	-2.74188348739673	4.165699353554E-4	0.001672459772714
8605	'PLA2G4C'	2.86773787877172	6.87373854257931E-29	3.53590412687558E-27
8618	'CADPS'	4.0304747911158	2.9406699067858E-6	1.99531719365593E-5
862	'RUNX1T1'	-2.39953449277821	0.0137214171698757	0.033266686940157
8626	'TP63'	3.72405794681231	3.34721837330942E-5	1.795536015076E-4
8630	'HSD17B6'	-2.80737363728526	0.0289898781251534	0.062214457445235
8644	'AKR1C3'	-2.81346315136019	0.285572004647679	0.398126596151564
8654	'PDE5A'	-4.82753480374129	0.0847608637754136	0.151530838609698
8706	'B3GALNT1'	-2.38966890154218	3.7382619339803203E-10	4.9541919867434E-9
8707	'B3GALT2'	-8.34576660850633	1.2125096834633201E-17	3.32469799108819E-16
8711	'TNK1'	-2.86730307451355	0.0501757653199347	0.0983862297405376
874	'CBR3'	-2.03980940620987	1.017616308211E-4	4.857349009005E-4
8744	'TNFSF9'	2.91534021262565	1.52870756312659E-26	7.154274768486931E-25
8747	'ADAM21'	-3.37250585098456	0.1181578974626	0.197614188922448
8809	'IL18R1'	2.12112936177902	5.27727081993417E-6	3.37705544964464E-5
8814	'CDKL1'	-2.74392473410066	1.2270381299842E-6	9.05267561085451E-6
8817	'FGF18'	4.11434597430119	3.62914228942676E-6	2.41077815618876E-5
8825	'LIN7A'	-2.81616932609402	3.22077290113662E-10	4.3050459830296404E-9
8835	'SOCS2'	-2.89375815983099	1.798558963886E-4	8.032645666741E-4
8839	'CCN5'	-4.53133802681767	0.822158699106498	0.86023363925247
88455	'ANKRD13A'	-3.50485275339444	1.52249941696174E-7	1.33347240210725E-6
8870	'IER3'	3.36799597144251	2.40706492550363E-32	1.4134315520103498E-30
8876	'VNN1'	7.13385030366071	3.7333975184276695E-11	5.53283586203173E-10
8877	'SPHK1'	2.67248414480519	2.7472538441689E-6	1.87498066638033E-5
890	'CCNA2'	-3.40342376621751	2.57265067297484E-210	8.00651766940986E-207
8900	'CCNA1'	3.11248937887754	0.0013412463457024	0.004582816653852
891	'CCNB1'	-2.87244420987354	1.18188193832371E-64	1.6719152601756499E-62
8916	'HERC3'	-2.36881741572696	9.25531529703458E-5	4.473841639697E-4
8928	'FOXH1'	3.11902631039899	0.0160449742461502	0.0379586727604667
8942	'KYNU'	5.58251412240727	1.50990294045132E-14	3.20391109170995E-13
89839	'ARHGAP11B'	-2.56883364324176	7.35875757762195E-19	2.1880586026581902E-17
89849	'ATG16L2'	2.02587264597937	1.37282444553273E-13	2.6702865491075597E-12
8988	'HSPB3'	-2.70336259507973	0.107536513834365	0.183633225681673
89944	'GLB1L2'	2.29905799627154	0.0010570054799152	0.0037388640512327
8995	'TNFSF18'	2.73174206423471	9.008163369200689E-16	2.1158419445671E-14
89958	'SAPCD2'	-2.74640167872112	1.74597958729567E-23	6.87820186362278E-22
9	'NAT1'	-2.11820716502212	0.0212288552257341	0.0478058868343142
90139	'TSPAN18'	-4.67082203155613	0.0685075538102314	0.127211769321644
9022	'CLIC3'	-4.2332504358964	0.0786798817229988	0.142806126692609
90226	'UCN2'	3.10815316996959	1.71488755993E-4	7.708737459454E-4
9024	'BRSK2'	2.72279474828653	6.57609271180894E-12	1.0622437647717001E-10
90293	'KLHL13'	-2.85127678486333	1.03430493562837E-10	1.460936162102E-9
9052	'GPRC5A'	-4.42607931411208	0.704589986880159	0.785166995361018
9055	'PRC1'	-3.68916659664437	4.65959285747338E-130	2.63662355841213E-127
9066	'SYT7'	3.65992910536213	5.54699204787819E-18	1.54365100611072E-16
9076	'CLDN1'	2.02603442949119	4.99260526417754E-81	9.416860413938089E-79
90865	'IL33'	9.26486211784717	4.29937966786761E-13	7.980337013504719E-12
9088	'PKMYT1'	-3.35310031490896	6.60617134336498E-109	2.20280424097597E-106
9099	'USP2'	-2.44281142283562	0.0126478179647949	0.0311409157247646
9104	'RGN'	-3.82938149435413	0.612866481185393	0.716528429360835
91156	'IGFN1'	8.21077336563488	7.62238075987226E-12	1.21860201994088E-10
9120	'SLC16A6'	6.63918722065417	1.7309682856906E-62	2.30874077133575E-60
9122	'SLC16A4'	-2.77662517326288	0.0738008068491605	0.13533167694141
9133	'CCNB2'	-3.77160768013346	2.14425978520895E-96	5.5610781901676E-94
9134	'CCNE2'	-3.1910750708126	9.01386203217744E-80	1.6664935220480098E-77
91419	'ATP23'	-2.08318868640798	2.51890918662872E-6	1.73499045525334E-5
91461	'PKDCC'	-2.94731142231621	2.50065974801827E-5	1.375804934435E-4
91523	'PCED1B'	-2.10494643838578	0.0016736870325197	0.0055387302338504
9156	'EXO1'	-3.20431003070231	2.00007258470612E-89	4.61078461410091E-87
91584	'PLXNA4'	2.0826741482209	1.02976277961303E-5	6.17493910845024E-5
91624	'NEXN'	-2.86638661392879	5.837290247085E-4	0.0022414090229039
91807	'MYLK3'	-3.98644429752867	0.186435752144576	0.28472354623339
91851	'CHRDL1'	-4.56544020108963	0.999457299161887	0.999724991817545
91894	'C11orf52'	-4.55024606048372	0.718415714179855	0.797371411726131
920	'CD4'	-2.53563336314608	0.262767698198795	0.372332013204677
9212	'AURKB'	-2.73308585170706	1.27475315739248E-163	1.25281398463104E-160
92211	'CDHR1'	3.75008188666406	4.85856040131477E-5	2.504109808825E-4
9232	'PTTG1'	-2.20287266824599	5.7290862246488E-112	2.05729282832437E-109
9242	'MSC'	2.67752895997731	2.50392788000484E-8	2.51510733207802E-7
9256	'TSPOAP1'	-2.25511496977787	0.0401046551337056	0.0814879461710213
92737	'DNER'	4.95269549364898	6.71371680745396E-6	4.18581749400961E-5
92815	'H2AW'	2.74904317092503	7.4211912059482505E-19	2.20311452128254E-17
92949	'ADAMTSL1'	-3.50214384924284	3.12698355474024E-7	2.58363557157808E-6
9319	'TRIP13'	-2.32344020747122	8.93433353392178E-75	1.50298027098127E-72
9332	'CD163'	7.33724350345067	2.385067909667E-4	0.0010302191320199
9353	'SLIT2'	-2.13474003248215	1.97569535456469E-5	1.112550040886E-4
9358	'ITGBL1'	-2.48666554421695	0.0673314006086415	0.125564690259179
93589	'CACNA2D4'	3.11342889625066	3.222944147025E-4	0.0013394621868999
93649	'MYOCD'	-2.54608125006813	0.0038124407128803	0.0112963670948293
9369	'NRXN3'	-3.0977427551685	0.144759549930984	0.23328299620921
9388	'LIPG'	5.78567578917086	1.70884581411518E-8	1.7609976758815E-7
9389	'SLC22A14'	2.66245099171304	0.059680694306817	0.113496038781056
9394	'HS6ST1'	-2.41000043770602	1.3221691670799E-5	7.74674140473266E-5
9397	'NMT2'	-2.43019143416851	0.0020067689801212	0.0064864803818252
93979	'CPA5'	-4.89168954118005	0.0039848569128239	0.0117171526195445
9402	'GRAP2'	4.6531028179624	0.0127676633125248	0.0313533110250888
94032	'CAMK2N2'	2.2764725654915	4.541389357239E-4	0.0018016010934298
9404	'LPXN'	3.17619691765481	0.0010712479560939	0.0037813635319737
9411	'ARHGAP29'	-2.51920926931647	9.737622642934E-4	0.0034868796692695
9414	'TJP2'	-2.8553006053309	1.8533356407317802E-9	2.22269341164962E-8
9423	'NTN1'	5.39835567426329	2.81018096861925E-38	1.9151280739790898E-36
94234	'FOXQ1'	2.99663865325676	3.814671769674E-16	9.21492444438844E-15
94235	'GNG8'	2.09739524043758	0.131037613613092	0.215336210419542
94240	'EPSTI1'	-2.41565125992299	0.402310369378648	0.519777314564968
94274	'PPP1R14A'	-2.71204698458975	0.324353747848382	0.437999532367142
9435	'CHST2'	5.1114394237796	1.470249457875E-4	6.733865128013E-4
9478	'CABP1'	4.24718921613952	0.0130478456124795	0.0319112535850464
9493	'KIF23'	-3.05599647838119	2.4613940544140502E-23	9.575335662098649E-22
9495	'AKAP5'	-2.71888914593002	6.45344948164428E-5	3.230704079644E-4
9496	'TBX4'	-2.89739536165396	0.744987155480877	0.820921873694244
9507	'ADAMTS4'	2.25832971783814	0.477426908982582	0.593225490513159
9518	'GDF15'	3.31203633838812	1.11964644701751E-75	1.91808789955577E-73
9536	'PTGES'	4.33413849053123	1.51387767435364E-12	2.6419287675893097E-11
9543	'IGDCC3'	-4.17805098792895	0.129301946403656	0.212858612818079
9582	'APOBEC3B'	-3.55922203708724	1.44041732393246E-109	4.98090975736868E-107
9585	'KIF20B'	-2.68468702795833	2.1093086807606298E-55	2.33059887549369E-53
9635	'CLCA2'	2.74790367009771	3.69876900424771E-31	2.09294283685811E-29
965	'CD58'	2.33994880743296	0.0450816034654518	0.0900144659985672
9651	'PLCH2'	-2.41515042742192	0.598553764607541	0.703164167758201
96626	'LIMS3'	2.52413849577876	0.242162809899093	0.349573110870316
9668	'ZNF432'	2.18182434972817	1.04306084110088E-16	2.63203717376713E-15
969	'CD69'	7.23564659787223	3.18769761944934E-5	1.716869848513E-4
9721	'GPRIN2'	-3.97446054930819	0.118831004626791	0.198462944095664
9723	'SEMA3E'	-3.36529176664518	0.736364434442769	0.813136196590764
9724	'UTP14C'	-9.72546124629665	5.02667085968819E-9	5.67491082000953E-8
9758	'FRMPD4'	-3.38453591522856	0.0078216415521959	0.0207609826160845
9760	'TOX'	-5.99580760743642	7.96476760614744E-43	6.32877044721665E-41
9768	'PCLAF'	-2.72699431512808	6.06285094125219E-91	1.47028072241561E-88
9781	'RNF144A'	2.59865719532572	0.460502306563224	0.577266351400046
9787	'DLGAP5'	-4.31572520471797	3.39531267993928E-150	2.88184880329574E-147
9824	'ARHGAP11A'	-2.58810588848091	5.0837426959701196E-83	1.0431728281522E-80
983	'CDK1'	-3.40526200015174	1.46926737568102E-102	4.3548618581098E-100
9830	'TRIM14'	-2.56409337268237	0.0025280101231801	0.0079031530269785
9832	'JAKMIP2'	2.72272185669419	0.521014129413563	0.629659088886969
9833	'MELK'	-2.96811267173263	4.62530528812281E-76	8.07180613505769E-74
9837	'GINS1'	-2.71111968415419	1.69684133097842E-61	2.20035542870556E-59
9844	'ELMO1'	-2.61314800059775	0.491463203331624	0.606509311731638
9848	'MFAP3L'	2.34623640713206	9.7975085815674E-6	5.9020524110981E-5
9890	'PLPPR4'	-5.5683286140904	2.30046275509214E-10	3.11957451168014E-9
991	'CDC20'	-3.54502719083866	5.8258784747679095E-207	1.55409469656202E-203
9920	'KBTBD11'	2.10889320264964	4.26443484439575E-6	2.79402778418954E-5
9928	'KIF14'	-2.13657097483704	5.6960254667684E-108	1.8338255782925202E-105
9935	'MAFB'	4.95269035134419	3.21076718459524E-16	7.837209887313331E-15
9936	'CD302'	-2.05478095562458	0.543576541845784	0.650278990703205
9945	'GFPT2'	4.90488714966122	2.10816111904739E-5	1.17826077749E-4
995	'CDC25C'	-3.17431932758665	6.08383489071646E-58	7.100215557146779E-56
9956	'HS3ST2'	4.90323019774527	0.0170027888861016	0.039806052767073
9966	'TNFSF15'	10.9683977694753	6.995324847885701E-62	9.264092261317001E-60
9976	'CLEC2B'	2.20885588136424	3.0832390355425E-7	2.55314068783526E-6

## Sheet: Fig 3 D
MRC5 Matrigel plug assay quantification NK cells recruitment
Number of exp	Date of exp	Sample	%CD107+ NK
#1	07.08.2023	Young	5.62	5.42	5.67	6.73	6
		Rep. Sen.	17.9	20.3	24	27.9	26	22.5	19.4	21.2	13.1
		Bleomycin	18.5	19.3	24.5	12.6	13.4	18.6	14.4	20.1	22.5
		Irradiation	15.3	22.8		17.1	19.4	18.1	21.1	17.6	15.9
		no dox	6.3	3.8	2.2	9.34	3.07
		hRAS OIS	10.3	15	15.2	11.3	17.3	16.9	18.2	16.6	14.8

## Sheet: Fig 3 E
hMEC OIS TIS co culture splenocytes
Number of exp	Date of exp	Sample	% NK ; CD107a+/mice	Mean of % NK CD107a+
#9	29.08.2019	Splenocytes alone	9,94*	16.2
			15.4
			18.5
			14.7
		hMEC J5	11,3*	22.6667
			23.2
			23.5
			21.3
		hMEC J5 + dox	14*	27.3333
			26.7
			30.3
			25
#17	20.12.2019	hMEC + Bleomycin	17.2	16.8667
			17.9
			20,6*
			15.5

## Sheet: Fig 3 F
MRC5 Matrigel plug assay quantification CD107+ NK cells
Number of exp	Date of exp	Sample	%CD107+ NK
#1	07.08.2023	Young	21.6	23.2	25.8	27	24.3
		Rep. Sen.	13.2	12.1	14.6	13.6	14.4	9.64	8.64	10.2	25.2
		Bleomycin	18.4	19	13.7	14.3	15	11	16.4	9.62	11.8
		Irradiation	13.4	17.6		19	19.9	13.2	11.5	14.9	16.4
		no dox	24.1	25.6	19.8	19.7	27.4
		hRAS OIS	29.3	27.4	30.9	29.6	27	28.2	34	30	29.8

## Sheet: Fig 3 I
GD3 expression MRC5 Sen Rep with inhibitors
Number of exp	Date of exp	Sample	GD3 MFI
#40	10.05.2023	DMSO	1	1	1	1
		SR18292	0.53931	1.37879	1.02693	2.41108
		XCT790	0.363836	0.331942	0.373798	0.567462

## Sheet: Fig 3 J
ST8SIA1 expression MRC5 Sen Rep with inhibitors
Number of exp	Date of exp	Sample	ST8SIA1 exp
#40	10.05.2023	DMSO	1	1	1	1
		SR18292	0.128563	0.595818	0.442628	0.782089
		XCT790	0.738331	1.74984	1.17347	1.05494

## Sheet: Fig 3 K
ST8SIA1 expression MRC5 Sen Rep VS OIS
Number of exp	Date of exp	Sample	ST8SIA1 exp
#41	18-24.07.2023	Rep. Sen.	149.269	141.833	130.972
		hRAS OIS	0.9	8.14	2.6

## Sheet: Fig 3 L
PPARGC1A expression MRC5 Sen Rep VS OIS
Number of exp	Date of exp	Sample	PPARGC1A exp
#41	18-24.07.2023	Rep. Sen.	3.47	2.13	2.73
		hRAS OIS	0.87	1.44	1.68

## Sheet: Fig 3 M
ESRRA expression MRC5 Sen Rep VS OIS
Number of exp	Date of exp	Sample	ESRRA exp
#41	18-24.07.2023	Rep. Sen.	1.224	0.983	1.073
		hRAS OIS	3.718	1.835	2.713

[truncated: 3 more sheets: Fig 3 N, Fig 3 O, Fig 3 P]
