# Supplementary material for: A ganglioside-based immune checkpoint enables senescent cells to evade immunosurveillance during aging
Source: Nat Aging. 2024 Dec 27;5(2):219–36. doi: 10.1038/s43587-024-00776-z (PMC11839482; doi:10.1038/s43587-024-00776-z)
Supplement: Supplementary file 13 — Statistical Source Data [file 43587_2024_776_MOESM13_ESM.xlsx]

## Sheet: Fig 4 B
MRC5 young VS Sen Rep with neuraminidase co-culture splenocytes
Number of exp	Date of exp	Sample	% NK ; CD107a+/mice												% NK ; IFN G+/mice
#10-13	20.09.2019 31.10.2019	Splenocytes alone	12.8	13.7	13.9	12.8	11.9	11.9	12.4	13					24.8	18.6	17.6	22.8
		Young MRC5	17	19.5	19.3	15.7	16.3	16.3	20.2	19.1					21.3	19	20.7	27.4
		Senescent MRC5	12.6	15.4	15.2	12.8	11.5	13.9	14.4	13.7	11	12.9	11.8	13	17.1	19.9	17.3	16.6	12	15.3	13.3	13.1
		Young MRC5 + neuraminidase	13	20.5	20.8	16.4	16.3	16.8	19.3	18.6					15.6	14.3	15.6	16.1
		Senescent MRC5 + neuraminidase	19.6	22.5	21.2	17.4	17.7	20	21.5	20.4	15.4	16.7		19.1	18.1	17.2	15.6	14.1	17	14.6	12.6	13.1

## Sheet: Fig 4 C
MRC5 young OE hST8SIA1 with neuraminidase co-culture splenocytes
Number of exp	Date of exp	Sample	% NK ; CD107a+/mice	Mean of % NK CD107a+	% NK ; IFNg+/mice	Mean of % IFNg+/mice
#13	31.10.2019	Splenocytes alone	11.9	12.3	24.8	20.95
			11.9		18.6
			12.4		17.6
			13		22.8
		Young MRC5 Empty	18.2	17.85	23.6	20.975
			17.5		17.8
			18		21
			17.7		21.5
		Young MRC5 OE hST8	11.6	11.95	16.5	16.6
			11.9		17.5
			11.8		19.7
			12.5		12.7
		Young MRC5 Empty + neuraminidase	16.2	17.075	19.1	15.65
			16.5		11.8
			17.5		15.3
			18.1		16.4
		Young MRC5 OE hST8 + neuraminidase	15.1	16.125	12	13.2
			15.5		11.1
			17.2		13.8
			16.7		15.9

## Sheet: Fig 4 D
Young VS Rep Sen MRC5 co coluture with mouse splenocutes with anti-GD3 Mabs
Number of exp	Date of exp	Sample	% NK ; CD107a+/mice	Mean of % NK CD107a+
#15	04.12.2019	Splenocytes alone	9.73	10.35
			9.87
			10.8
			11
		Young MRC5	17.4	17.85
			19.7
			19.7
			14.6
		Replicative Sen MRC5	6.48	7.83
			7.2
			9.48
			8.14
		CCL 2 ug Young MRC5	16.6	18.38
			19.2
			20.8
			16.9
		CCL 2 ug Replicative Sen MRC5	8.49	8.71
			7.58
			9.57
			9.19
		HB 2 ug Young MRC5	20.1	21.88
			22.8
			23.9
			20.7
		HB 2 ug Replicative Sen MRC5	21.8	20.65
			20.3
			19.9
			20.6

## Sheet: Fig 4 E
MRC5 young VS Rep Sen co cuclture CD107+ hNK cells
Number of exp	Date of exp	Sample	aIsotype MRC5 Jeunes	aGD3 MRC5 Jeunes	aIsotype Replicative Senescence	aGD3 Replicative Senescence	aIsotype Ctl neg
#2	20.10.2023 24.11.2023 22.12.2023	AD63 HD1	1.5	1.51	1.33	11.4	2.48
		AD63 HD2	1.27	2.97	1.69	17	6.95
		AD53	2.22	5.61	3.72	30.9	2.48

## Sheet: Fig 4 G
MCR5 Rep Sen Coculture rechallenge with YAC-1
Number of exp	Date of exp	Sample	% NK ; CD107a+
#14		Splenocytes alone	6.26	5.25	5.61
		isotype pdl30	7.66	8.22	7.73
		Isotype Rep Sen	4.25	4.44	5.04
		aGD3 pdl30	7.39	6.42	7.39
		aGD3 rep sen	6.41	8.2	7.08
		isotype pdl30+YAK	11.87	11.25	11.81
		Isotype Rep Sen+YAK	5.81	5.37	3.99
		aGD3 pdl30+YAK	12.2	11.38	12.21
		aGD3 rep sen	9.07	10.91	11.23
