# Supplementary material for: A ganglioside-based immune checkpoint enables senescent cells to evade immunosurveillance during aging
Source: Nat Aging. 2024 Dec 27;5(2):219–36. doi: 10.1038/s43587-024-00776-z (PMC11839482; doi:10.1038/s43587-024-00776-z)
Supplement: Supplementary file 14 — Statistical Source Data [file 43587_2024_776_MOESM14_ESM.xlsx]

## Sheet: Fig 5 B
Bleomycin induced lung fibrosis collagen quantification
Number of exp	Date of exp	Sample	% Collagen area
#44		PBS	3.8	4.1	5.7	1.07	5.13	1.66	1.8	1.57
		Bleomycin	37.1	18.59	8.4	18.29	6.6	12.2	3,1*

## Sheet: Fig 5 D
ex vivo co-culture experiment using splenocytes from control or bleomycin instilled mice against YAC-1
Number of exp	Date of exp	Sample	% CD107 NK cells
#44		NK PBS : YAC	11.8	11.1	12.3	11.6	14.5
		NK Bleomycin : YAC	14.5	12.6	14.1	11.6	12.8

## Sheet: Fig 5 E
% CD107 NK cells from mouse lungs rechallenged with YAC-1 cells
Number of exp	Date of exp	Sample	% CD107 NK
#18		NK PBS : YAC	5.69	5.14	5.43	5.21
		NK Bleomycin : YAC	4.69	4.68	3.79	4.03	3.55	4.23	4.7	3.25

## Sheet: Fig 5 G
Bleomycin induced lung fibrosis collagen and GD3 quantification over time
Number of exp	Date of exp	Sample (Time)	% Collagen Area						GD3 exp (MFI)
#45		0	0.4	0.4	0.3	0.6	0.6	0.9	0.21512	0.214624	0.174369	0.266384	0.132285	0.141528	0.146595
		14	5.3	4.8	7.2	4.7	3.4	4.4	0.555556	0.452654	0.969052	0.311274	0.493262
		21	16.8	14.6	16.1	14.6	14.9	15.8	0.573948	1.30362	0.51357	0.641156	1.22949	1.27287	0.962059	1.27672
		60							1.04961	0.799295	0.683921	0.499935	0.617534	0.616991	0.952343	1.00666
		120	2.6	3.3	5.7	5.4	5.1		0.624652	0.718732	1.17306	0.438509	0.316801

## Sheet: Fig 5 I
Western diet fed mice liver fibrosis histological characterisation
Number of exp	Date of exp	Sample	% Collagen area												% p21												% GD3
#46	06.03.2024	Control diet	0.576367	0.820773	0.294148	0.334797	0.371122								0.27363	0.14436	0.07542	0.1073	1.75634	0.01761	3.10555	0	0	0.47369			0.00019795	0.00094486	0.00039881	0.00144435	0.00075462	0.00029808	0.00111285	0.00041882	0.00022184	0.00097437
		Western diet	6.75571	9.73875	8.85155	2.34913	1.13737	8.97426							9.3035	1.35531	0.13092	1.79905	10.4001	7.8319	0.50846	2.47031	0.46369	4.68574	3.6707	6.6348	0.0132261	0.00241626	0.00350724	0.00181293	0.00229753	0.0111735	0.0146916	0.00202141	0.00015354	0.0135692	0.00552352	0.00143172

## Sheet: Fig 5 J
Western diet fed mice liver fibrosis RNA characterisation
Number of exp	Date of exp	Sample	Col1a1 exp												CDKN1A exp												St8sia1 exp
#46	06.03.2024	Control diet	1.15	2.29	0.79	0.45	1.07		0.43	0.82	1.47	1.4	1.39		1.28	1.64	1.53	0.43	0.72		0.59	2.32	1.47	0.49	1.03		1.21	1.44	1.19	0.53	0.91		0.79	0.74	1.5	0.68	1.66
		Western diet	60.71	8.57	30.76	4.85	9.8	31.41	50.32	41.05	42.5	9.39	2.2	36.83	8.1	7.91	7.06	3.51	8.63	7.53	5.7	7.26	6.33	5.67	2.72	4.96	15.12	2.16	7.13	3.29	3.58	5.96	3.41	5.46	5.03	0.85	0.6	3.4

## Sheet: Fig 5 K
Western diet fed mice liver fibrosis characterisation correlation
Number of exp	Date of exp	Sample	GD3	p21	Collagen	St8sia1	Cdkn1a	Col1a1
#46	06.03.2024	CD 1	0.317085	0.27363	0.576367	1.21	1.28	1.15
		CD 2	0.231112	0.14436	0.820773	1.44	1.64	2.29
		CD 3	0.327429	0.07542	0.294148	1.19	1.53	0.79
		CD 4	0.545809	0.1073	0.334797	0.53	0.43	0.45
		CD 5	0.303853	1.75634	0.371122	0.91	0.72	1.07
		CD 6	0.466688	0.01761		0.79	0.59	0.43
		CD 7	0.349103	3.10555		0.74	2.32	0.82
		CD 8	0.210026	0		1.5	1.47	1.47
		CD 9	0.044575	0		0.68	0.49	1.4
		CD 10	0.902957	0.47369		1.66	1.03	1.39
		WD 1	1.30459	9.3035	6.75571	15.12	8.1	60.71
		WD 2	0.742092	1.35531	9.73875	2.16	7.91	8.57
		WD 3	0.800951	0.13092	8.85155	7.13	7.06	30.76
		WD 4	0.375094	1.79905	2.34913	3.29	3.51	4.85
		WD 5	1.14846	10.4001	1.13737	3.58	8.63	9.8
		WD 6	3.15182	7.8319	8.97426	5.96	7.53	31.41
		WD 7	5.51744	0.50846		3.41	5.7	50.32
		WD 8	1.57242	2.47031		5.46	7.26	41.05
		WD 9	0.431494	0.46369		5.03	6.33	42.5
		WD 10	2.98115	4.68574		0.85	5.67	9.39
		WD 11	1.58165	3.6707		0.6	2.72	2.2
		WD 12	1.29795	6.6348		3.4	4.96	36.83

## Sheet: Fig 5 N
ARD kidney fibrosis histological evaluation of GD3
Number of exp	Date of exp	Sample	Percent of kidney area covered by GD3+signal			Percent of glomerular area covered by GD3+signal
#49		NaCl	0.57	0.45	0.66	0.245459	0	0.386954	23.4555	0	0	0.302115	0	1.55955	0.919348	0	0.628931	0.394322	1.25918	0.0978953	0	0.393529	0	2.94471	0.0512558	0.677083	0.184928	0.401284	0	0.0642674	0	0.0462963	0	1.69252	2.07778	0.313972	6.51872	0.121433	0.126103	0	1.50376	0.103681	0.111794	0	3.74468	0.116279	0.647482	0	0.432666
		ADR	2.15	7.09	1.25	0.504414	4.76835	1.28898	6.95035	12	6.48672	5.19981	0.27248	0.518135	0.403836	5.32436	4.88543	12.1402	5.27628	0.996126	12.7393	2.31214	8.47118	4.12773	3.77593	0.487409	9.13838	0.14171	7.61221	25.8376	1.14192	12.2549	7.07476	6.53207	3.70679	4.95177	2.42915	10.1367	2.63158	14.178	24.613	2.39062	0.471698	1.92308	2.64957	12.2857	4.48718	10.8457	0.196078
[truncated: 351 more columns]
