# Supplementary material for: A ganglioside-based immune checkpoint enables senescent cells to evade immunosurveillance during aging
Source: Nat Aging. 2024 Dec 27;5(2):219–36. doi: 10.1038/s43587-024-00776-z (PMC11839482; doi:10.1038/s43587-024-00776-z)
Supplement: Supplementary file 15 — Unprocessed images [file 43587_2024_776_MOESM15_ESM.zip]

Archive with 77 entries (76 files):
- SD_Figure_5_images/
- SD_Figure_5_images/ Fig_5_H_FOIE 1 WD 1 p21-03-Image Export-113.tif
- __MACOSX/SD_Figure_5_images/._ Fig_5_H_FOIE 1 WD 1 p21-03-Image Export-113.tif
- SD_Figure_5_images/ Fig_5_H_FOIE 5 WD1-06 PL.tif
- __MACOSX/SD_Figure_5_images/._ Fig_5_H_FOIE 5 WD1-06 PL.tif
- SD_Figure_5_images/ Fig_5_H_FOIE 12 CD2 p21-02-Image Export-362.jpg
- __MACOSX/SD_Figure_5_images/._ Fig_5_H_FOIE 12 CD2 p21-02-Image Export-362.jpg
- SD_Figure_5_images/Fig_5_F_bleo day 120 gd3 3-Image Export-04_c1+2.jpg
- __MACOSX/SD_Figure_5_images/._Fig_5_F_bleo day 120 gd3 3-Image Export-04_c1+2.jpg
- SD_Figure_5_images/Fig_5_F_wt 2 gd3 2-Image Export-29_c1+2.jpg
- __MACOSX/SD_Figure_5_images/._Fig_5_F_wt 2 gd3 2-Image Export-29_c1+2.jpg
- SD_Figure_5_images/ Fig_5_H_FOIE 18 CD1-09 PL.tif
- SD_Figure_5_images/Fig_5_F_POL 120 day.jpg
- __MACOSX/SD_Figure_5_images/._Fig_5_F_POL 120 day.jpg
- SD_Figure_5_images/.DS_Store
- __MACOSX/SD_Figure_5_images/._.DS_Store
- SD_Figure_5_images/ Fig_5_H_FOIE 7 WD 1 GD3-08.jpg
- __MACOSX/SD_Figure_5_images/._ Fig_5_H_FOIE 7 WD 1 GD3-08.jpg
- SD_Figure_5_images/ Fig_5_H_FOIE 12 CD 2 GD3-07.jpg
- SD_Figure_5_images/Fig_5_F_HE 21 day.jpg
- __MACOSX/SD_Figure_5_images/._Fig_5_F_HE 21 day.jpg
- SD_Figure_5_images/Fig_5_F_POL 21 day.jpg
- __MACOSX/SD_Figure_5_images/._Fig_5_F_POL 21 day.jpg
- SD_Figure_5_images/Fig_5_A_SR Bloe.jpg
- __MACOSX/SD_Figure_5_images/._Fig_5_A_SR Bloe.jpg
- SD_Figure_5_images/Fig_5_F_POL 0 day.jpg
- __MACOSX/SD_Figure_5_images/._Fig_5_F_POL 0 day.jpg
- SD_Figure_5_images/Fig_5_F_SR 21 day.jpg
- __MACOSX/SD_Figure_5_images/._Fig_5_F_SR 21 day.jpg
- SD_Figure_5_images/Fig_5_A_POL PBS.jpg
- __MACOSX/SD_Figure_5_images/._Fig_5_A_POL PBS.jpg
- SD_Figure_5_images/Fig_5_A_SR PBS.jpg
- __MACOSX/SD_Figure_5_images/._Fig_5_A_SR PBS.jpg
- SD_Figure_5_images/Fig_5_F_SR 0 day.jpg
- __MACOSX/SD_Figure_5_images/._Fig_5_F_SR 0 day.jpg
- SD_Figure_5_images/Fig_5_C_2053 if 2-Image Export-02_c1+2.jpg
- __MACOSX/SD_Figure_5_images/._Fig_5_C_2053 if 2-Image Export-02_c1+2.jpg
- SD_Figure_5_images/Fig_5_L_MS1444-GD3-40X_figure version A.tiff
- __MACOSX/SD_Figure_5_images/._Fig_5_L_MS1444-GD3-40X_figure version A.tiff
- SD_Figure_5_images/Fig_5_F_HE 120 day.jpg
- __MACOSX/SD_Figure_5_images/._Fig_5_F_HE 120 day.jpg
- SD_Figure_5_images/Fig_5_F_POL 14 day.jpg
- __MACOSX/SD_Figure_5_images/._Fig_5_F_POL 14 day.jpg
- SD_Figure_5_images/Fig_5_F_SR 14 day.jpg
- __MACOSX/SD_Figure_5_images/._Fig_5_F_SR 14 day.jpg
- SD_Figure_5_images/Fig_5_F_HE 14 day.jpg
- __MACOSX/SD_Figure_5_images/._Fig_5_F_HE 14 day.jpg
- SD_Figure_5_images/Fig_5_C_2053 tl 2-Image Export-20_c1+2+3.jpg
- __MACOSX/SD_Figure_5_images/._Fig_5_C_2053 tl 2-Image Export-20_c1+2+3.jpg
- SD_Figure_5_images/Fig_5_L_MS1444-Xgal-40X_figure version A.tiff
- __MACOSX/SD_Figure_5_images/._Fig_5_L_MS1444-Xgal-40X_figure version A.tiff
- SD_Figure_5_images/ Fig_5_H_FOIE 18 CD1-09 BF.tif
- __MACOSX/SD_Figure_5_images/._ Fig_5_H_FOIE 18 CD1-09 BF.tif
- SD_Figure_5_images/ Fig_5_H_FOIE 5 WD1-06 BF.tif
- __MACOSX/SD_Figure_5_images/._ Fig_5_H_FOIE 5 WD1-06 BF.tif
- SD_Figure_5_images/Fig_5_A_HE PBS.jpg
- __MACOSX/SD_Figure_5_images/._Fig_5_A_HE PBS.jpg
- SD_Figure_5_images/Fig_5_A_POL bleo.jpg
- __MACOSX/SD_Figure_5_images/._Fig_5_A_POL bleo.jpg
- SD_Figure_5_images/Fig_5_F_SR 21day.jpg
- __MACOSX/SD_Figure_5_images/._Fig_5_F_SR 21day.jpg
- SD_Figure_5_images/Fig_5_F_bleo day 21 gd3 5-Image Export-20_c1+2.jpg
- __MACOSX/SD_Figure_5_images/._Fig_5_F_bleo day 21 gd3 5-Image Export-20_c1+2.jpg
- SD_Figure_5_images/Fig_5_A_HE bleo.jpg
- __MACOSX/SD_Figure_5_images/._Fig_5_A_HE bleo.jpg
- SD_Figure_5_images/Fig_5_F_bleo day 14 gd3 2-Image Export-03_c1+2.jpg
- __MACOSX/SD_Figure_5_images/._Fig_5_F_bleo day 14 gd3 2-Image Export-03_c1+2.jpg
- SD_Figure_5_images/Fig_5_F_HE 0 day.jpg
- __MACOSX/SD_Figure_5_images/._Fig_5_F_HE 0 day.jpg
- SD_Figure_5_images/Fig_5_M_image001.png
- __MACOSX/SD_Figure_5_images/._Fig_5_M_image001.png
- SD_Figure_5_images/Fig_5_C_2053 if 40x 8-Image Export-13_c1+2.jpg
- __MACOSX/SD_Figure_5_images/._Fig_5_C_2053 if 40x 8-Image Export-13_c1+2.jpg
- SD_Figure_5_images/Fig_5_C_2053tl 40x 8-Image Export-32_c1+2+3.jpg
- __MACOSX/SD_Figure_5_images/._Fig_5_C_2053tl 40x 8-Image Export-32_c1+2+3.jpg
- SD_Figure_5_images/Fig_5_M_image002.png
- __MACOSX/SD_Figure_5_images/._Fig_5_M_image002.png
