# Supplementary material for: A ganglioside-based immune checkpoint enables senescent cells to evade immunosurveillance during aging
Source: Nat Aging. 2024 Dec 27;5(2):219–36. doi: 10.1038/s43587-024-00776-z (PMC11839482; doi:10.1038/s43587-024-00776-z)
Supplement: Supplementary file 16 — Statistical Source Data [file 43587_2024_776_MOESM16_ESM.xlsx]

## Sheet: Fig 3 B
Proportion of SA-B-Gal + / - GD3 + cells in firbotic mouse lungs
Number of exp	Date of exp	Sample	Normal lung					Fibrotic lung
#18	08.12.2023	% BGal- GD3+	0.4	0.4	0.3	0.3	0.3	1.1	3.7	2.7	0.9	0,9*
		% BGal+ GD3+	1.1	0.9	1.6	0.9	1.3	1.5	1.7	2.1	4.4	0,2*
