# Supplementary material for: A ganglioside-based immune checkpoint enables senescent cells to evade immunosurveillance during aging
Source: Nat Aging. 2024 Dec 27;5(2):219–36. doi: 10.1038/s43587-024-00776-z (PMC11839482; doi:10.1038/s43587-024-00776-z)
Supplement: Supplementary file 17 — Statistical Source Data [file 43587_2024_776_MOESM17_ESM.xlsx]

## Sheet: Fig 4 B
Survival bleomycine IPF mice
Number of exp	Date of exp	Days	CTL	aGD3
# 19 + # 20	2020 + 2022	7	0
		7	0
		7	0
		7	0
		7	0
		11	1
		14	0
		8	1
		14	0
		14	0
		20	1
		21	0
		21	0
		8	1
		21	0
		8	1
		16	1
		14	1
		21	0
		6	1
		14	1
		21	0
		20	1
		20	1
		21	0
		14	0
		16	1
		14	0
		14		0
		14		0
		7		0
		7		0
		7		0
		7		0
		7		0
		21		0
		21		0
		21		0
		21		0
		14		0
		14		0
		11		1
		28		0
		28		0
		28		0
		16		1
		28		0
		20		1
		21		0
		11		1
		28		0
		28		0
		14		0
		9	1
		8	1
		28	0
		28	0
		10	1
		28	0
		28	0
		28	0
		10	1
		8	1
		11		1
		13		1
		28		0
		28		0
		28		0
		28		0
		11		1
		12		1
		28		0
		28		0
		11	1
		10	1
		28	0
		28	0
		28	0
		28	0
		28	0
		28	0
		11	1
		17	1
		28		0
		28		0
		28		0
		28		0
		28		0
		28		0
		28		0
		28		0
		28		0
		28		0

## Sheet: Fig 4 C
Picrosirus red collagen area quantification
Number of exp	Date of exp	Time (Days)	Control						Anti-GD3
#20	07.2022	7	5.13857	3.55259	0.770698		0.68263		0.38423	1.09736	1.06175	0.67257
		14	3.30605		3.2	2.81487	4.28212		3.28271	1.12689	3.00662	3.49453	0.83418
		21	5.84023	1.11289	7.99865	6.41324	0.982898	1.0266	1.65881	2.84529	0.34816	0.56824	3.3913	1.075
		28							2.19337	1.10649	1.35908	1.93266	0.75065	1.24504

## Sheet: Fig 4 D
% SA-B-Gal cells in IPF mouse lungs
Number of exp	Date of exp	Sample	isotype	anti GD3
#19	2020	L6	21.5
		L8	17.3
		L40		8.63
		L39		8.82
		L37		18.6
		L38		9.78
		L27	20.9
		L26	22
		L19		16.2
		L16		17
		L7	17
		L36		16.2
		L28	22.6

## Sheet: Fig 4 E
% CD107 NK cells in IPF mouse lungs
Number of exp	Date of exp	PBS	Isotype	anti GD3
#19	2020	5.15	2.4	4.07
		4.95	3.67	5.73
		6.65	6.12	7.93
		5.15	4.06	5.54
			2.6	4.78
			3.83	5.82
				5.24

## Sheet: Fig 4 F
uCT imaging IPF lung pixel intensity/mm2
Number of exp	Date of exp	Time (Days)	Control					Anti-GD3
#19	2020	14	25.85	1.33	29.1	30.4	34.5	16.5	29.27	18.16	37.7	13.7	14.6	19.12
		27	77.78	19.91	78.98	66.67	92.58	71.4	14.93	27.57	34.7	29.29	25.39	8.6

## Sheet: Fig 4 G
GD3 MFI / nb of cell in IPF mouse lungs
Number of exp	Date of exp	Time (Days)	Control						aGD3
#20	07.2022	7		9.0652e-07	2.6991e-05	4.0907e-05	9.2825e-05	0.00026352	3.1702e-06	0.00032811	4.3957e-05	2.868e-05	5.6074e-05
		14		1.882e-05	5.3438e-05	0.00074819	0.00631269	2.1308e-05	0.0003809	0.00043492	0.0001093	0.00027113	0.00022923
		21	0.0155711	0.00113749	0.00068309	0.00650096	0.00035447	0.00510025	0.00215129	0.00076692	0.00033359	0.00492245	0.0018685	0.00043247

## Sheet: Fig 4 H
p16 + cell in IPF mouse lungs
Number of exp	Date of exp	Time (Days)	Control						aGD3
#20	07.2022	7	13.9351	7.69024	4.43494	4.21038	2.43958		1.65703	7.17442	13.0738	32,9930952*	0.930619
		14	32.5161		1.37483	19.2429	1.75091		9.17063	0.740807	12.933	59,893555*	4.13661
		21	19.911	41.6407	15.8186	19.1608	24.7421	34.1796	12.7734	5.85387	8.17909	11.9757	31.4752	5.66445

## Sheet: Fig 4 J
Collagen area quantification Sirius red 21 month old mice lungs
Number of exp	Date of exp	Sample	% collagen area
#21	2022	Isotype	0.93661	1.77154	0.90554	1.33409	1.57895
		anti GD3	0.31437	0.0398	0.83059	0.51813	0.37539

## Sheet: Fig 4 K
GD3 MFI / nuclei 21 month old mice lungs
Number of exp	Date of exp	Sample	GD3 MFI
#21	2022	Isotype	0.00026608	6.8464e-05	0.00258708	0.00147151	0.00171246
		anti GD3	0.00061259	0.00026726	0.003163	0.0001524	8.9e-06

## Sheet: Fig 4 L
Collagen area quantification Sirius red 21 month old mice liver
Number of exp	Date of exp	Sample	% collagen area
#21	2022	Isotype	0.967031	4.73961	8.24623	2.48736	5.4749
		anti GD3	1.79555	1.16025	2.41747	2.69212	0.818223

[truncated: 3 more sheets: Fig 4 N, Fig 4 O, Fig 4 P]
