# Supplementary material for: A ganglioside-based immune checkpoint enables senescent cells to evade immunosurveillance during aging
Source: Nat Aging. 2024 Dec 27;5(2):219–36. doi: 10.1038/s43587-024-00776-z (PMC11839482; doi:10.1038/s43587-024-00776-z)
Supplement: Supplementary file 18 — Unprocessed images [file 43587_2024_776_MOESM18_ESM.zip]

Archive with 37 entries (36 files):
- SD_Figure_7_images/
- SD_Figure_7_images/Fig_7_F_IMAGE_S24_j15.jpeg
- __MACOSX/SD_Figure_7_images/._Fig_7_F_IMAGE_S24_j15.jpeg
- SD_Figure_7_images/Fig_7_J_Lung Male aGD3 65 04 BF.tif
- __MACOSX/SD_Figure_7_images/._Fig_7_J_Lung Male aGD3 65 04 BF.tif
- SD_Figure_7_images/Fig_7_F_Panorama sans titre-1 GD3 ctrl SR.tif
- __MACOSX/SD_Figure_7_images/._Fig_7_F_Panorama sans titre-1 GD3 ctrl SR.tif
- SD_Figure_7_images/Fig_7_L_Liver Male Ctl 4-07 8bit.jpg
- __MACOSX/SD_Figure_7_images/._Fig_7_L_Liver Male Ctl 4-07 8bit.jpg
- SD_Figure_7_images/Fig_7_L_Liver Male aGD3 66-05-1 8bit.tif
- __MACOSX/SD_Figure_7_images/._Fig_7_L_Liver Male aGD3 66-05-1 8bit.tif
- SD_Figure_7_images/Fig_7_M_uCT-groupe a-GD3.png
- __MACOSX/SD_Figure_7_images/._Fig_7_M_uCT-groupe a-GD3.png
- SD_Figure_7_images/Fig_7_F_Panorama sans titre-2 Gd3 treatment.tif
- __MACOSX/SD_Figure_7_images/._Fig_7_F_Panorama sans titre-2 Gd3 treatment.tif
- SD_Figure_7_images/Fig_7_J_Lung Male CTL 6 03 BF.tif
- __MACOSX/SD_Figure_7_images/._Fig_7_J_Lung Male CTL 6 03 BF.tif
- SD_Figure_7_images/Fig_7_L_Liver Male Ctl 4-07.jpg
- __MACOSX/SD_Figure_7_images/._Fig_7_L_Liver Male Ctl 4-07.jpg
- SD_Figure_7_images/Fig_7_L_Liver Male aGD3 66-05.jpg
- __MACOSX/SD_Figure_7_images/._Fig_7_L_Liver Male aGD3 66-05.jpg
- SD_Figure_7_images/Fig_7_F_IMAGE_S31_j15.jpeg
- __MACOSX/SD_Figure_7_images/._Fig_7_F_IMAGE_S31_j15.jpeg
- SD_Figure_7_images/Fig_7_M_uCT-groupe SHAM.png
- __MACOSX/SD_Figure_7_images/._Fig_7_M_uCT-groupe SHAM.png
- SD_Figure_7_images/Fig_7_F_IMAGE_S24_j27.jpeg
- __MACOSX/SD_Figure_7_images/._Fig_7_F_IMAGE_S24_j27.jpeg
- SD_Figure_7_images/Fig_7_J_Lung Male aGD3 65 04 PL.tif
- __MACOSX/SD_Figure_7_images/._Fig_7_J_Lung Male aGD3 65 04 PL.tif
- SD_Figure_7_images/Fig_7_F_IMAGE_S31_j27.jpg
- __MACOSX/SD_Figure_7_images/._Fig_7_F_IMAGE_S31_j27.jpg
- SD_Figure_7_images/Fig_7_F_Panorama sans titre-1 GD3 ctrl POL.tif
- __MACOSX/SD_Figure_7_images/._Fig_7_F_Panorama sans titre-1 GD3 ctrl POL.tif
- SD_Figure_7_images/Fig_7_J_Lung Male CTL 6 03 PL.tif
- __MACOSX/SD_Figure_7_images/._Fig_7_J_Lung Male CTL 6 03 PL.tif
- SD_Figure_7_images/Fig_7_F_Panorama sans titre-1. GD3 treatment.tif
- __MACOSX/SD_Figure_7_images/._Fig_7_F_Panorama sans titre-1. GD3 treatment.tif
