# Supplementary material for: A ganglioside-based immune checkpoint enables senescent cells to evade immunosurveillance during aging
Source: Nat Aging. 2024 Dec 27;5(2):219–36. doi: 10.1038/s43587-024-00776-z (PMC11839482; doi:10.1038/s43587-024-00776-z)
Supplement: Supplementary file 19 — Statistical Source Data [file 43587_2024_776_MOESM19_ESM.xlsx]

## Sheet: Ext Fig 1 A
Population doubleing time MRC5
Number of exp	Date of exp	Time (days)	PDL
#22		0	0
		1	19
		3	19.75
		5	22
		7	23.4
		9	25
		14	28
		17	29.8
		20	32.5
		23	34.14
		26	36.5
		29	38.5
		32	40.4
		35	42
		38	43.8
		42	45.7
		45	46.85
		48	48.96
		51	50.83
		55	53.01
		59	55.12
		63	57.3
		67	59.1
		70	60.6
		74	62.3
		80	63.6
		84	64.59
		91	66.7
		98	68.03
		104	69.5
		112	70.02
		122	70.27
		140	70.36

## Sheet: Ext Fig 1 B
Senescence assessement MRC5 cells
Number of exp	Date of exp	Marker	Sample	% postive	% negative
#26	30.06.2023	EdU	Young	96	4
			Sen rep	6.9	92.1
		SA-B-Gal	Young	0	100
			Sen rep	95.7	4.3

## Sheet: Ext Fig 1 C
Senescence assessement MEF irradiated cells
Number of exp	Date of exp	Marker	% postive	% negative
#23	30.06.2023	SA-β-Gal	0.193	0.177
		EdU	0.207	0.211

## Sheet: Ext Fig 1 D
% SA-B-Gal cell assessed by fow cytometry MRC5 Rep Sen
Number of exp	Date of exp	Sample	% SA-B-Gal postive
#24		pdl30	14.6	9.2	8.3	10.7
		Rep Sen	85.4	90.8	91.7	89.3

## Sheet: Ext Fig 1 F
53BP1 and TIF count MRC5 Rep Sen
Number of exp	Date of exp	Sample	53BP1 count		TIF count
#25		pdl30	2.13	3.29	0.53	1.13
		Rep Sen	6.49	7.1	2.67	3.67

## Sheet: Ext Fig 1 G
qPCR assessement of CDKN2A and CDKN1A MRC5											Sample	Target	EqCq Mean	Adjusted EqCq Mean	Delta EqCq SE	RQ
Number of exp	Date of exp	Sample	CDKN2A			CDKN1A					Young R1	36b4	16.41907134634657	16.41907134634657
#27		pdl30	1	0.99	0.96	1	1	1			Young R1	p21	18.98023653696254	18.98023653696254	0.059481694782217126	0.7618365711853308
		Rep Sen	2.12	2.18	1.97	2.636	2.965	3.486			Young R2	36b4	16.02462625828137	16.02462625828137
											Young R2	p21	18.50279682597111	18.50279682597111	0.031205181451378596	0.8069482566469047
											Young R3	36b4	16.466654480470783	16.466654480470783
											Young R3	p21	19.047163952802112	19.047163952802112	0.029579980654800945	0.7516897143032936
											SR R1	36b4	17.08840352304343	17.08840352304343
											SR R1	p21	18.270431624458137	18.270431624458137	0.045299308532489986	1.98163401640626
											SR R2	36b4	17.195868595024194	17.195868595024194
											SR R2	p21	18.20838789745374	18.20838789745374	0.02963811863608004	2.228695220402304
											SR R3	36b4	17.218151767047562	17.218151767047562
											SR R3	p21	17.996907638448825	17.996907638448825	0.07361218243591139	2.620719175073392
											Young WT R2						Young WT R3						Young NI R1
											36b4						36b4						36b4
											Efficacité = 95,1%	0.951					Efficacité = 95,1%	0.951					Efficacité = 95,1%	0.951
											Name	Ct	∆Ct Mean	∆Ct Mean	RQ		Name	Ct	∆Ct Mean	∆Ct Mean	RQ		Name	Ct	∆Ct Mean	∆Ct Mean	RQ
											Young WT R1	15.9005	15.936	-0.275279	#VALUE!		Young WT R1	15.9005	15.936	-0.0233765	1.01575		Young WT R1	15.9005	15.936	0.0513101	0.966289
												15.9597						15.9597						15.9597
												15.9476						15.9476						15.9476
											Young WT R2	15.6086	15.6607				Young WT R3	15.9085	15.9126				Young NI R1	16.0481	15.9873
												15.6784						15.9014						15.9459
												15.6951						15.9279						15.9679
											p16						p16						p16
											Efficacité = 88,3%	1					Efficacité = 88,3%	1					Efficacité = 88,3%	1
											Name	Ct	Ct Mean	∆Ct Mean	RQ		Name	Ct	Ct Mean	∆Ct Mean	RQ		Name	Ct	Ct Mean	∆Ct Mean	RQ
											Young WT R1	22.4404	22.4566	-0.251717	#VALUE!		Young WT R1	22.4404	22.4566	0.0331448	0.977288		Young WT R1	22.4404	22.4566	0.290527	0.817603
												22.4201						22.4201						22.4201
												22.5093						22.5093						22.5093
											Young WT R2	22.1222	22.2049				Young WT R3	22.5147	22.4897				Young NI R1	22.7543	22.7471
												22.1395						22.4102						22.8304
												22.3529						22.5443						22.6566
											ST8SIA1 C3						ST8SIA1 C3						ST8SIA1 C3
											Efficacité = 92,8%	0.928					Efficacité = 92,8%	0.928					Efficacité = 92,8%	0.928
											Name	Ct	Ct Mean	∆Ct Mean	RQ		Name	Ct	Ct Mean	∆Ct Mean	RQ		Name	Ct	Ct Mean	∆Ct Mean	RQ
											Young WT R1	36.226	35.0394	-0.952353	#VALUE!		Young WT R1	36.226	35.0394	-2.3458	4.66448		Young WT R1	36.226	35.0394	-3.961	13.4682
												Undetermined						Undetermined						Undetermined
												33.8528						33.8528						33.8528
											Young WT R2	34.1416	34.0871				Young WT R3	32.3124	32.6936				Young NI R1	31.061	31.0784
												34.0486						32.4127						31.0171
												34.0711						33.3558						31.1571
											SR R1						SR R2						SR R3
											36b4						36b4						36b4
											Efficacité = 95,1%	0.951					Efficacité = 95,1%	0.951					Efficacité = 95,1%	0.951
											Name	Ct	∆Ct Mean	∆Ct Mean	RQ		Name	Ct	∆Ct Mean	∆Ct Mean	RQ		Name	Ct	∆Ct Mean	∆Ct Mean	RQ
											Young WT R1	15.9005	15.936	0.85003	0.566595		Young WT R1	15.9005	15.936	0.888618	0.552169		Young WT R1	15.9005	15.936	0.679026	0.635196
												15.9597						15.9597						15.9597
												15.9476						15.9476						15.9476
											SR R1	16.6525	16.786				SR R2	16.7886	16.8246				SR R3	16.545	16.615
												16.9191						16.864						16.6452
												16.7864						16.8211						16.6547
											p16						p16						p16
											Efficacité = 88,3%	1					Efficacité = 88,3%	1					Efficacité = 88,3%	1
											Name	Ct	Ct Mean	∆Ct Mean	RQ		Name	Ct	Ct Mean	∆Ct Mean	RQ		Name	Ct	Ct Mean	∆Ct Mean	RQ
											Young WT R1	22.4404	22.4566	-0.268343	1.20442		Young WT R1	22.4404	22.4566	-0.270124	1.20591		Young WT R1	22.4404	22.4566	-0.330039	1.25705
												22.4201						22.4201						22.4201
												22.5093						22.5093						22.5093
											SR R1	22.1378	22.1882				SR R2	22.2209	22.1865				SR R3	22.143	22.1265
												22.2224						22.1734						22.1835
												22.2045						22.1651						22.0531
											ST8SIA1 C3						ST8SIA1 C3						ST8SIA1 C3
											Efficacité = 92,8%	0.928					Efficacité = 92,8%	0.928					Efficacité = 92,8%	0.928
											Name	Ct	Ct Mean	∆Ct Mean	RQ		Name	Ct	Ct Mean	∆Ct Mean	RQ		Name	Ct	Ct Mean	∆Ct Mean	RQ
											Young WT R1	36.226	35.0394	-7.63068	149.817		Young WT R1	36.226	35.0394	-7.75852	162.933		Young WT R1	36.226	35.0394	-7.90569	179.461
												Undetermined						Undetermined						Undetermined
												33.8528						33.8528						33.8528
											SR R1	27.5332	27.4087				SR R2	27.303	27.2809				SR R3	27.3216	27.1337
												27.3159						27.413						27.0595
												27.3772						27.1267						27.02

## Sheet: Ext Fig 1 H
GSEA MRC5 young VS Sen Rep
pathway	pval	padj	log2err	ES	NES	size	leadingEdge	senescence_type
FRIDMAN_SENESCENCE_UP	0.00189500527126668	0.00284250790690003	0.45505986738723	0.469495870349134	1.72682177527583	76	CREG1|NDN|CDKN1A|RAB13|IGFBP2|FILIP1L|CYP1B1|CDKN2B|MAP1LC3B|MDM2|IGFBP7|HSPA2|TNFAIP3|CDKN1C|ISG15|OPTN|CDKN2A|RHOB|STAT1|IFI16|IGFBP5|ALDH1A3|IGFBP4|GSN|RRAS|CCND1|ING1|SMPD1|RABGGTA|RBL2|GUK1|MMP1|RGL2	Replicative_senesnence
REACTOME_SENESCENCE_ASSOCIATED_SECRETORY_PHENOTYPE_SASP	0.0303834314240123	0.0303834314240123	0.352487857583619	0.389071430488141	1.47106131985031	89	FOS|CEBPB|CDKN1A|H2BC21|RPS6KA2|H2BC12|IL6|JUN|CDKN2B|H2AC18|IGFBP7|H2AC6|UBC|CXCL8|STAT3|H2BC5|CDKN2A	Replicative_senesnence
SAUL_SEN_MAYO	0.00132403018209894	0.00284250790690003	0.45505986738723	0.427455450190302	1.63128429763745	105	PLAT|PAPPA|GDF15|FGF7|IL6|IGFBP2|SERPINE2|JUN|C3|PTGES|VEGFA|ICAM1|IGFBP7|MMP2|BMP2|IL32|CXCL8|CXCL16|MMP14|WNT2|ANGPTL4|PTGER2|IGFBP5|CTSB|PLAU|CSF1|TNFRSF1B|TNFRSF10C|IGFBP4|CXCL2|SCAMP4|TIMP2|CXCL3	Replicative_senesnence

## Sheet: Ext Fig 1 I
Heatmap senescence associated genes MRC5 RNA seq
Gene ID	Gene Symbol	Type	PDL30_1 TPM	PDL30_2 TPM	PDL30_3 TPM	Sen_Rep_1 TPM	Sen_Rep_2 TPM	Sen_Rep_3 TPM
1026	'CDKN1A'	mRNA	456.44	481.52	485.54	1351.34	1370.09	1352.93
1029	'CDKN2A'	mRNA	30.15	27.56	32.48	73.08	76.52	64.96
1030	'CDKN2B'	mRNA	2.94	2.71	2.32	15.34	14.08	16.04
2720	'GLB1'	mRNA	73.5	74.28	72.32	114.12	125.96	114.27
3553	'IL1B'	mRNA	0.26	0.1	0.15	0.76	0.57	0.15
3569	'IL6'	mRNA	7.36	5.86	5.87	58.06	58.83	60.95
4001	'LMNB1'	mRNA	99.17	86.25	89.12	5.77	7.08	6.15
4288	'MKI67'	mRNA	62.41	67.95	61.93	2.17	2.64	1.92
5111	'PCNA'	mRNA	327.05	298.91	310.55	128.44	137.28	136.39
7157	'TP53'	mRNA	42.38	44.11	44.04	60.08	55.46	59.32
9547	'CXCL14'	mRNA	0.0	0.04	0.04	2.91	3.59	2.3

## Sheet: Ext Fig 1 I 2
Heatmap senescence associated genes MEF qPCR
Number of exp	Date of exp	Gene	Young	Irradiated
#28	07.02.2024 09.02.2024	IL1B	1	1.808				Sample	Target	Task	Dyes	Cq	Cq Conf	Amp Score	Amp Status	Annotated	Threshold	Baseline Start	Baseline End	Tm1		Sample	Target	Task	Dyes	Cq	Cq Conf	Amp Score	Amp Status	Annotated	Threshold	Baseline Start	Baseline End	Tm1
		GLB1	1	1.892				MEF PDL3	36b4	Unknown	SYBR	16.438608	0.87094347162626		Amp	false	0	0	0	83.32532		MEF PDL3	36b4	Unknown	SYBR	17.420437	0.9447828328237994		Amp	false	0	0	0	83.6011
		CDKN2A	1	3.113				MEF PDL3	36b4	Unknown	SYBR	16.664652	0.9484004134441426		Amp	false	0	0	0	83.473885		MEF PDL3	36b4	Unknown	SYBR	17.421535	0.9383711634717427		Amp	false	0	0	0	83.45267
		CDKN1A	1	6.826				MEF PDL3	36b4	Unknown	SYBR	16.628798	0.9285007244388922		Amp	false	0	0	0	83.48952		MEF PDL3	36b4	Unknown	SYBR	17.38586	0.9306340209825803		Amp	false	0	0	0	83.609055
		IL6	1	3.517				MEF IR	36b4	Unknown	SYBR	17.527798	0.9296081512556839		Amp	false	0	0	0	83.48952		MEF IR	36b4	Unknown	SYBR	18.190853	0.9394320521764011		Amp	false	0	0	0	83.609055
		TGFA	1	4.242				MEF IR	36b4	Unknown	SYBR	17.538961	0.9290620805661634		Amp	false	0	0	0	83.64172		MEF IR	36b4	Unknown	SYBR	18.28936	0.942356542236546		Amp	false	0	0	0	83.76216
		TGFB1	1	3.011				MEF IR	36b4	Unknown	SYBR	17.542145	0.9335968642188737		Amp	false	0	0	0	83.64172		MEF IR	36b4	Unknown	SYBR	18.211927	0.929597701132418		Amp	false	0	0	0	83.61365
		TNF	1	3.127				H2O	36b4	Unknown	SYBR	Undetermined	0		No Amp	false	0	0	0	89.412506		H2O	36b4	Unknown	SYBR	Undetermined	0		No Amp	false	0	0	0	73.64805
								H2O	36b4	Unknown	SYBR	Undetermined	0		No Amp	false	0	0	0	60.001503		H2O	36b4	Unknown	SYBR	Undetermined	0		No Amp	false	0	0	0	60.0012
								H2O	36b4	Unknown	SYBR	37.169178	0.976472017877354		Inconclusive	false	0	0	0	74.41491		H2O	36b4	Unknown	SYBR	Undetermined	0		No Amp	false	0	0	0	92.646126
								MEF PDL3	TGFb	Unknown	SYBR	22.906591	0.939695091253158		Amp	false	0	0	0	81.99336		MEF PDL3	TGFb	Unknown	SYBR	22.974985	0.9344843628152053		Amp	false	0	0	0	81.81401
								MEF PDL3	TGFb	Unknown	SYBR	22.853252	0.941862328716218		Amp	false	0	0	0	81.9662		MEF PDL3	TGFb	Unknown	SYBR	22.967213	0.9308280597791984		Amp	false	0	0	0	81.781685
								MEF PDL3	TGFb	Unknown	SYBR	22.810246	0.9337100643422147		Amp	false	0	0	0	81.9662		MEF PDL3	TGFb	Unknown	SYBR	23.067162	0.9181627920669235		Amp	false	0	0	0	81.781685
								MEF PDL3	ST8Sia1	Unknown	SYBR	34.30698	0.7959501485877364		Amp	false	0	0	0	80.20548		MEF PDL3	ST8Sia1	Unknown	SYBR	34.88293	0.8504150488293866		Amp	false	0	0	0	80.18723
								MEF PDL3	ST8Sia1	Unknown	SYBR	33.707787	0.8316783703349326		Amp	false	0	0	0	80.20548		MEF PDL3	ST8Sia1	Unknown	SYBR	34.320255	0.8702529577886133		Amp	false	0	0	0	80.18723
								MEF PDL3	ST8Sia1	Unknown	SYBR	33.875813	0.8328239077423698		Inconclusive	false	0	0	0	80.219		MEF PDL3	ST8Sia1	Unknown	SYBR	33.486935	0.8807489416879879		Amp	false	0	0	0	80.194046
								MEF IR	ST8Sia1	Unknown	SYBR	31.956057	0.8715094093984759		Amp	false	0	0	0	80.07034		MEF IR	ST8Sia1	Unknown	SYBR	34.314457	0.8610695021589786		Amp	false	0	0	0	80.34253
								MEF IR	ST8Sia1	Unknown	SYBR	32.899403	0.8559854269564339		Amp	false	0	0	0	80.22208		MEF IR	ST8Sia1	Unknown	SYBR	33.46107	0.8775932457373629		Amp	false	0	0	0	80.19798
								MEF IR	ST8Sia1	Unknown	SYBR	32.784145	0.8596569209010336		Amp	false	0	0	0	80.37076		MEF IR	ST8Sia1	Unknown	SYBR	33.007248	0.8873654885665608		Amp	false	0	0	0	80.04948
								H2O	ST8Sia1	Unknown	SYBR	Undetermined	0		No Amp	false	0	0	0	88.22418		H2O	ST8Sia1	Unknown	SYBR	Undetermined	0		No Amp	false	0	0	0	60.0012
								H2O	ST8Sia1	Unknown	SYBR	Undetermined	0		No Amp	false	0	0	0	60.001503		H2O	ST8Sia1	Unknown	SYBR	Undetermined	0		No Amp	false	0	0	0	60.0012
								H2O	ST8Sia1	Unknown	SYBR	Undetermined	0		No Amp	false	0	0	0	60.001		H2O	ST8Sia1	Unknown	SYBR	Undetermined	0		No Amp	false	0	0	0	60.0014
								MEF IR	TGFb	Unknown	SYBR	22.059425	0.9399313793693372		Amp	false	0	0	0	81.84476		MEF IR	TGFb	Unknown	SYBR	22.166996	0.9313518501122433		Amp	false	0	0	0	81.81401
								MEF IR	TGFb	Unknown	SYBR	22.015707	0.9360843841549084		Amp	false	0	0	0	81.817795		MEF IR	TGFb	Unknown	SYBR	22.173704	0.9254732261513829		Amp	false	0	0	0	81.781685
								MEF IR	TGFb	Unknown	SYBR	22.145046	0.9321096246140921		Amp	false	0	0	0	81.817795		MEF IR	TGFb	Unknown	SYBR	22.282274	0.9264895846481699		Amp	false	0	0	0	81.781685
								MEF PDL3	GLB1	Unknown	SYBR	22.32128	0.9524556456248199		Amp	false	0	0	0	80.20548		MEF PDL3	GLB1	Unknown	SYBR	22.205265	0.9270679505439141		Amp	false	0	0	0	80.18723
								MEF PDL3	GLB1	Unknown	SYBR	22.14722	0.9456658174546605		Amp	false	0	0	0	80.35405		MEF PDL3	GLB1	Unknown	SYBR	22.219011	0.9365217655104565		Amp	false	0	0	0	80.18723
								MEF PDL3	GLB1	Unknown	SYBR	22.09014	0.9460205215972733		Amp	false	0	0	0	80.36766		MEF PDL3	GLB1	Unknown	SYBR	22.12787	0.9411510368781597		Amp	false	0	0	0	80.34253
								MEF IR	GLB1	Unknown	SYBR	22.0752	0.9477473597111974		Amp	false	0	0	0	80.36766		MEF IR	GLB1	Unknown	SYBR	22.11246	0.9447920930595305		Amp	false	0	0	0	80.34253
								MEF IR	GLB1	Unknown	SYBR	21.972338	0.9409858441666373		Amp	false	0	0	0	80.51944		MEF IR	GLB1	Unknown	SYBR	22.050474	0.9416735949766486		Amp	false	0	0	0	80.3465
								MEF IR	GLB1	Unknown	SYBR	21.98007	0.9501714539750944		Amp	false	0	0	0	80.37076		MEF IR	GLB1	Unknown	SYBR	22.048027	0.9373751382786758		Amp	false	0	0	0	80.3465
								H2O	GLB1	Unknown	SYBR	38.695667	0.4552836802946705		Inconclusive	false	0	0	0	72.181816		H2O	GLB1	Unknown	SYBR	38.509655	0.7080907356357801		Inconclusive	false	0	0	0	72.164696
								H2O	GLB1	Unknown	SYBR	Undetermined	0		No Amp	false	0	0	0	72.33035		H2O	GLB1	Unknown	SYBR	Undetermined	0		No Amp	false	0	0	0	87.59157
								H2O	GLB1	Unknown	SYBR	Undetermined	0		No Amp	false	0	0	0	72.48315		H2O	GLB1	Unknown	SYBR	37.32492	0.965389665597638		Amp	false	0	0	0	71.87221
								H2O	TGFb	Unknown	SYBR	Undetermined	0		No Amp	false	0	0	0	73.96912		H2O	TGFb	Unknown	SYBR	29.722292	0.9921615223995828		Amp	false	0	0	0	74.097984
								H2O	TGFb	Unknown	SYBR	Undetermined	0		No Amp	false	0	0	0	60.0013		H2O	TGFb	Unknown	SYBR	29.57432	0.9878605435007062		Amp	false	0	0	0	74.07699
								H2O	TGFb	Unknown	SYBR	35.3157	0.9877371421387753		Amp	false	0	0	0	73.80357		H2O	TGFb	Unknown	SYBR	30.562628	0.9897880236852162		Amp	false	0	0	0	73.632484
								MEF PDL3	p16	Unknown	SYBR	26.291382	0.601526711218449		Amp	false	0	0	0	72.77729		MEF PDL3	p16	Unknown	SYBR	22.69739	0.9280697194524944		Amp	false	0	0	0	87.01497
								MEF PDL3	p16	Unknown	SYBR	22.200203	0.9560909063859054		Amp	false	0	0	0	87.9308		MEF PDL3	p16	Unknown	SYBR	22.64452	0.9426732497200679		Amp	false	0	0	0	87.01497
								MEF PDL3	p16	Unknown	SYBR	21.776146	0.9412123549778401		Amp	false	0	0	0	87.9493		MEF PDL3	p16	Unknown	SYBR	22.76841	0.9400146259411314		Amp	false	0	0	0	87.17253
								MEF IR	p16	Unknown	SYBR	20.897581	0.9508560062411336		Amp	false	0	0	0	87.9493		MEF IR	p16	Unknown	SYBR	21.799273	0.9438870551956089		Amp	false	0	0	0	87.17253
								MEF IR	p16	Unknown	SYBR	20.939386	0.9167007885499396		Amp	false	0	0	0	87.95344		MEF IR	p16	Unknown	SYBR	21.974613	0.912432779864127		Amp	false	0	0	0	87.177826
								MEF IR	p16	Unknown	SYBR	20.932575	0.950789251729625		Amp	false	0	0	0	87.95344		MEF IR	p16	Unknown	SYBR	21.860632	0.9395329735845813		Amp	false	0	0	0	87.177826
								H2O	p16	Unknown	SYBR	32.456776	0.9927909867765717		Amp	false	0	0	0	73.51868		H2O	p16	Unknown	SYBR	31.589403	0.9922856715524819		Amp	false	0	0	0	73.05471
								H2O	p16	Unknown	SYBR	37.438217	0		No Amp	false	0	0	0	60.001503		H2O	p16	Unknown	SYBR	31.23868	0.9820412993256337		Amp	false	0	0	0	73.05471
								H2O	p16	Unknown	SYBR	9.661089	0.07369377738327992		No Amp	false	0	0	0	60.001		H2O	p16	Unknown	SYBR	30.99255	0.9921960470106681		Amp	false	0	0	0	73.059296
								MEF PDL3	TNF	Unknown	SYBR	31.901537	0.9275089662126719		Amp	false	0	0	0	84.22231		MEF PDL3	TNF	Unknown	SYBR	32.14523	0.9248272722441689		Amp	false	0	0	0	83.594635
								MEF PDL3	TNF	Unknown	SYBR	31.781225	0.9296462098557785		Amp	false	0	0	0	84.04396		MEF PDL3	TNF	Unknown	SYBR	32.06905	0.928348936882156		Amp	false	0	0	0	83.41152
								MEF PDL3	TNF	Unknown	SYBR	32.69289	0.9205154041241567		Amp	false	0	0	0	84.04396		MEF PDL3	TNF	Unknown	SYBR	32.25244	0.916431307871853		Amp	false	0	0	0	83.55969
								MEF PDL3	p21	Unknown	SYBR	20.974323	0.9403805553509882		Amp	false	0	0	0	82.87963		MEF PDL3	p21	Unknown	SYBR	21.037897	0.923110371041184		Amp	false	0	0	0	82.710526
								MEF PDL3	p21	Unknown	SYBR	20.9498	0.9491466507749123		Amp	false	0	0	0	83.0282		MEF PDL3	p21	Unknown	SYBR	21.139275	0.92833882246376		Amp	false	0	0	0	82.858955
								MEF PDL3	p21	Unknown	SYBR	20.966288	0.9411471687621372		Amp	false	0	0	0	83.04353		MEF PDL3	p21	Unknown	SYBR	21.1879	0.9354445081242286		Amp	false	0	0	0	82.86666
								MEF IR	p21	Unknown	SYBR	19.054213	0.9388928479615701		Amp	false	0	0	0	83.04353		MEF IR	p21	Unknown	SYBR	19.171581	0.9316558866134529		Amp	false	0	0	0	82.86666
								MEF IR	p21	Unknown	SYBR	19.120123	0.9438413463922188		Amp	false	0	0	0	83.047		MEF IR	p21	Unknown	SYBR	19.16439	0.9354212093239116		Amp	false	0	0	0	82.87112
								MEF IR	p21	Unknown	SYBR	19.127575	0.9480059299053731		Amp	false	0	0	0	83.047		MEF IR	p21	Unknown	SYBR	19.151136	0.9368887508792103		Amp	false	0	0	0	83.01962
								H2O	p21	Unknown	SYBR	32.987904	0.993057942174893		Amp	false	0	0	0	76.63803		H2O	p21	Unknown	SYBR	33.76697	0.9921428299358171		Amp	false	0	0	0	76.318085
								H2O	p21	Unknown	SYBR	32.736233	0.993854012793488		Amp	false	0	0	0	76.48949		H2O	p21	Unknown	SYBR	33.08256	0.9877485572180973		Amp	false	0	0	0	76.46642
								H2O	p21	Unknown	SYBR	32.886143	0.9943897438790613		Amp	false	0	0	0	76.34667		H2O	p21	Unknown	SYBR	32.880466	0.9916321644301781		Amp	false	0	0	0	76.32376
								MEF IR	TNF	Unknown	SYBR	30.41927	0.9337434268046043		Amp	false	0	0	0	84.22231		MEF IR	TNF	Unknown	SYBR	31.311453	0.9248649053040667		Amp	false	0	0	0	83.594635
								MEF IR	TNF	Unknown	SYBR	30.92398	0.9283515187371296		Amp	false	0	0	0	84.04396		MEF IR	TNF	Unknown	SYBR	31.298414	0.9249709572100695		Amp	false	0	0	0	83.41152
								MEF IR	TNF	Unknown	SYBR	30.59194	0.929547591420775		Amp	false	0	0	0	84.04396		MEF IR	TNF	Unknown	SYBR	30.816628	0.9232786856913354		Amp	false	0	0	0	83.41152
								MEF PDL3	IL-6	Unknown	SYBR	30.712263	0.9678346815407464		Amp	false	0	0	0	74.114365		MEF PDL3	IL-6	Unknown	SYBR	27.5831	0.9349271943193178		Amp	false	0	0	0	73.359505
								MEF PDL3	IL-6	Unknown	SYBR	27.123852	0.9444291890965852		Amp	false	0	0	0	74.26293		MEF PDL3	IL-6	Unknown	SYBR	27.765635	0.9396403272347257		Amp	false	0	0	0	73.359505
								MEF PDL3	IL-6	Unknown	SYBR	29.240881	0.9485777944244406		Amp	false	0	0	0	74.12396		MEF PDL3	IL-6	Unknown	SYBR	27.680622	0.9364526835542116		Amp	false	0	0	0	73.51253
								MEF IR	IL-6	Unknown	SYBR	26.096586	0.9389873584522052		Amp	false	0	0	0	74.42128		MEF IR	IL-6	Unknown	SYBR	26.801643	0.9379255871879922		Amp	false	0	0	0	73.661
								MEF IR	IL-6	Unknown	SYBR	25.92552	0.9447216550023149		Amp	false	0	0	0	74.27488		MEF IR	IL-6	Unknown	SYBR	26.593168	0.9388065208794694		Amp	false	0	0	0	73.51516
								MEF IR	IL-6	Unknown	SYBR	25.918013	0.9455694198759235		Amp	false	0	0	0	74.42356		MEF IR	IL-6	Unknown	SYBR	26.607073	0.941439957701432		Amp	false	0	0	0	73.663666
								H2O	IL-6	Unknown	SYBR	34.543316	0.9952981183882679		Amp	false	0	0	0	72.33035		H2O	IL-6	Unknown	SYBR	33.50085	0.9955651716157183		Amp	false	0	0	0	72.6097
								H2O	IL-6	Unknown	SYBR	33.132236	0.9952596988544403		Amp	false	0	0	0	72.4789		H2O	IL-6	Unknown	SYBR	32.659054	0.9969779644554304		Amp	false	0	0	0	71.719696
								H2O	IL-6	Unknown	SYBR	Undetermined	0		No Amp	false	0	0	0	60.001		H2O	IL-6	Unknown	SYBR	35.10418	0.9928729197148689		Amp	false	0	0	0	72.31737
								H2O	TNF	Unknown	SYBR	32.66445	0.995112869314917		Amp	false	0	0	0	75.60368		H2O	TNF	Unknown	SYBR	33.49036	0.9934728478852309		Amp	false	0	0	0	74.83991
								H2O	TNF	Unknown	SYBR	32.116203	0.9937985902908533		Amp	false	0	0	0	75.58451		H2O	TNF	Unknown	SYBR	33.86507	0.9954512734726629		Amp	false	0	0	0	74.817825
								H2O	TNF	Unknown	SYBR	31.426867	0.9880997970189676		Amp	false	0	0	0	75.58451		H2O	TNF	Unknown	SYBR	34.06339	0.9848036153412612		Amp	false	0	0	0	74.96599
								MEF PDL3	IL-1b	Unknown	SYBR	30.862902	0.937196929922812		Amp	false	0	0	0	74.41149		MEF PDL3	IL-1b	Unknown	SYBR	33.922264	0.9221551552077523		Amp	false	0	0	0	73.65636
								MEF PDL3	IL-1b	Unknown	SYBR	31.769384	0.9411717106453784		Amp	false	0	0	0	74.26293		MEF PDL3	IL-1b	Unknown	SYBR	34.443283	0.9260563233504636		Amp	false	0	0	0	73.95322
								MEF PDL3	IL-1b	Unknown	SYBR	32.073204	0.9405649944205781		Amp	false	0	0	0	74.12396		MEF PDL3	IL-1b	Unknown	SYBR	34.332047	0.9227054386118355		Amp	false	0	0	0	74.10644
								MEF IR	IL-1b	Unknown	SYBR	31.905651	0.9403036156854497		Amp	false	0	0	0	74.27262		MEF IR	IL-1b	Unknown	SYBR	33.926388	0.9236021247218577		Amp	false	0	0	0	74.10644
								MEF IR	IL-1b	Unknown	SYBR	31.827091	0.9396052695933576		Amp	false	0	0	0	74.27488		MEF IR	IL-1b	Unknown	SYBR	34.342957	0.9211161245186258		Amp	false	0	0	0	74.10919
								MEF IR	IL-1b	Unknown	SYBR	32.32271	0.9373295753195949		Amp	false	0	0	0	74.27488		MEF IR	IL-1b	Unknown	SYBR	34.779194	0.9186110846649244		Amp	false	0	0	0	74.406204
								H2O	IL-1b	Unknown	SYBR	31.650404	0.9957795412451341		Amp	false	0	0	0	74.26138		H2O	IL-1b	Unknown	SYBR	34.392246	0.9907079074249159		Amp	false	0	0	0	73.64805
								H2O	IL-1b	Unknown	SYBR	30.915503	0.9950707517501852		Amp	false	0	0	0	74.558464		H2O	IL-1b	Unknown	SYBR	33.745274	0.9898951016635659		Amp	false	0	0	0	74.093056
								H2O	IL-1b	Unknown	SYBR	31.635132	0.9956508332398752		Amp	false	0	0	0	74.26631		H2O	IL-1b	Unknown	SYBR	33.532383	0.9906804641638395		Amp	false	0	0	0	74.24637
								MEF PDL3	TGFa	Unknown	SYBR	23.068295	0.9436333144219053		Amp	false	0	0	0	83.0282		MEF PDL3	TGFa	Unknown	SYBR	24.628738	0.9264793788320926		Amp	false	0	0	0	83.007385
								MEF PDL3	TGFa	Unknown	SYBR	23.094116	0.9417206170381366		Amp	false	0	0	0	83.0282		MEF PDL3	TGFa	Unknown	SYBR	24.800692	0.9252512784263789		Amp	false	0	0	0	83.007385
								MEF PDL3	TGFa	Unknown	SYBR	23.19011	0.9496757773835864		Amp	false	0	0	0	83.19219		MEF PDL3	TGFa	Unknown	SYBR	24.75075	0.934847594735669		Amp	false	0	0	0	83.16362
								MEF IR	TGFa	Unknown	SYBR	21.882223	0.9503528704740345		Amp	false	0	0	0	83.34085		MEF IR	TGFa	Unknown	SYBR	23.4913	0.9360751826927722		Amp	false	0	0	0	83.16362
								MEF IR	TGFa	Unknown	SYBR	21.860891	0.9553272591782836		Amp	false	0	0	0	83.19568		MEF IR	TGFa	Unknown	SYBR	23.45425	0.9351876932793393		Amp	false	0	0	0	83.01962
								MEF IR	TGFa	Unknown	SYBR	21.805304	0.9518688386457895		Amp	false	0	0	0	83.19568		MEF IR	TGFa	Unknown	SYBR	23.422064	0.9386584062804746		Amp	false	0	0	0	83.16813
								H2O	TGFa	Unknown	SYBR	33.08747	0.9949219548988242		Amp	false	0	0	0	76.04387		H2O	TGFa	Unknown	SYBR	34.7018	0.9902042532755845		Amp	false	0	0	0	76.169754
								H2O	TGFa	Unknown	SYBR	Undetermined	0		No Amp	false	0	0	0	81.094246		H2O	TGFa	Unknown	SYBR	33.977818	0.9938295047538803		Amp	false	0	0	0	76.169754
								H2O	TGFa	Unknown	SYBR	34.71129	0.995161394126069		Amp	false	0	0	0	76.04948		H2O	TGFa	Unknown	SYBR	33.665188	0.9930197713957069		Amp	false	0	0	0	76.17538
