# Supplementary material for: A ganglioside-based immune checkpoint enables senescent cells to evade immunosurveillance during aging
Source: Nat Aging. 2024 Dec 27;5(2):219–36. doi: 10.1038/s43587-024-00776-z (PMC11839482; doi:10.1038/s43587-024-00776-z)
Supplement: Supplementary file 20 — Unprocessed images [file 43587_2024_776_MOESM20_ESM.zip]

Archive with 15 entries (14 files):
- SD_ED_1_images/
- SD_ED_1_images/Ext_Data_1_B_EDU_PDL30.png
- __MACOSX/SD_ED_1_images/._Ext_Data_1_B_EDU_PDL30.png
- SD_ED_1_images/Ext_Fig_1_C_MEF_EDU.tif
- __MACOSX/SD_ED_1_images/._Ext_Fig_1_C_MEF_EDU.tif
- SD_ED_1_images/Ext_Fig_1_C_MEF_BGAL.tif
- __MACOSX/SD_ED_1_images/._Ext_Fig_1_C_MEF_BGAL.tif
- SD_ED_1_images/Ext_Data_1_B_BGAL_RepSen.png
- __MACOSX/SD_ED_1_images/._Ext_Data_1_B_BGAL_RepSen.png
- SD_ED_1_images/Ext_Data_1_B_EDU_RepSen.png
- __MACOSX/SD_ED_1_images/._Ext_Data_1_B_EDU_RepSen.png
- SD_ED_1_images/Ext_Fig_1_J_DEGs cluster heatmaps_2087.jpg
- __MACOSX/SD_ED_1_images/._Ext_Fig_1_J_DEGs cluster heatmaps_2087.jpg
- SD_ED_1_images/Ext_Data_1_B_BGAL_PDL30.png
- __MACOSX/SD_ED_1_images/._Ext_Data_1_B_BGAL_PDL30.png
