# Supplementary material for: A ganglioside-based immune checkpoint enables senescent cells to evade immunosurveillance during aging
Source: Nat Aging. 2024 Dec 27;5(2):219–36. doi: 10.1038/s43587-024-00776-z (PMC11839482; doi:10.1038/s43587-024-00776-z)
Supplement: Supplementary file 21 — Statistical Source Data [file 43587_2024_776_MOESM21_ESM.xlsx]

## Sheet: Ext Fig 2 B
MRC5 Matrigel plug assay immunophenotyping
Number of exp	Date of exp	Sample	%CD3+									%B cells									%NK cells									%Dendritic cells									%Neutrophiles									%Macrophages
#1	07.08.2023	SN pdl30	4.92	0.22	1.06	0.67	0.25	0.19	0.22	0.5	0.21	48.22	39.5	56.81	45.04	42.52	46.42	66.67	55.86	59.07	10.3	14.6	11.9	11.7	14.1	12	6.67	6.89	9.66	3.5	2.91	4.08	2.78	2.93	1.63	0.58	0.95	1.11	10.4	18.2	13.2	20.4	17.2	11.4	10	10.9	10.7	7.08	9.49
		SN Rep. Sen.	0.49	0.57	0.15	0.6	0.56	0.6	0.57	0.38	0.35	32.72	23.3	47.45	45.75	30.95	44.84	49.82	50.3	46.26	24.9	26.2	16.6	21	27.5	17.3	16.7	18.1	20.3	3.94	3.21	0.75	1.54	2	2.58	1.06	1.33	1.23	16.7	24.6	17.1	18.2	19.3	25.5	18.7	19.8	18	3.94	5.19
		SN Bleomycin	0.27	0.71	0.24	0.58	0.51	1.22	0.97	0.84	0.87	54.13	39.01	37.76	44.27	44.04	44.15	35.65	41.44	39.04	12.7	19.3	22.7	18	19.4	17.8	16.7	18.6	19.3	0.44	3.41	3.2	2.53	3.04	3.32	1.97	2.97	1.05	26.5	31.4	31	30.7	30.4	29.2	36.3	32	29.2	0.85	1.09
		SN Irradiation	0.75	2.05	0.32	0.9	0,26*	1.79	2.08	1.44	0.28	43.33	44.8	49.18	54	77,7*	33.31	49.21	39.05	45.1	20	24.1	20.6	15.3	8,14*	22.7	19.4	24.1	20.8	1.98	1.88	1.22	1.52	0,47*	1.63	2.32	2.94	2.37	29.4	24.1	21.3	22	9,8*	36.8	22.9	27.5	27.1	1.79	0.78
		SN No dox	2.53	0.89	1.34	2.12	1.2					54.86	51.92	61.71	52.26	56.35					18.2	10.4	6.48	10.5	8.78					3.27	2.34	1.2	2.76	1.3					14.3	17.3	17.9	15.8	10.3					5.87	3.31
		SN hRAS OIS	0.25	0.28	0.61	0.57	0.65	0.15	0.1	0.1	0.19	48.04	25.02	37.63	29.28	34.11	18.25	25.22	36.92	28.86	13.1	21.3	17.5	16.8	19	27.9	24.9	21.2	24	1.89	2.8	2.66	3.85	1.34	3.6	2.18	1.58	1.51	23.2	19.5	23.2	17.7	16.4	16	19.1	21.3	17.7	9.52	15.6
		Cells pdl30	0.37	0.17	0.57	0.64	0.89	0.21	0.19	0.23	0.2	47.1	53	54.3	47.6	48.5	47.9	50.8	48.6	53.3	5.62	5.42	5.67	6.73	6	6.3	3.8	2.2	3.07	1.36	1.73	1.25	1.29	0.57	1.53	0.71	1.5	0.82	20.7	11.4	13.8	23.8	21.3	17.3	16.3	16.6	18	7.66	2.67
		Cells Rep. Sen.	1.41	0.83	0.61	1.36	0.74	0.78	0.57	0.44	0.68	27.48	28.64	31.34	23.3	22.45	26.66	40.38	35.13	64.13	17.9	20.3	24	27.9	26	22.5	19.4	21.2	13.1	3.01	2.93	1.27	2.23	3.68	2.85	1.64	2.25	0.88	36.7	30.9	21.9	30	31.3	32.2	25.4	20.2	14.4	6.39	7.68
		Cells Bleomycin	0.34	0.26	0.39	0.19	0.17	0.39	0.32	0.38	0.5	36.87	33.22	27.33	37.83	36.27	36.07	33.26	29.72	28.92	18.5	19.3	24.5	12.6	13.4	18.6	14.4	20.1	22.5	2.16	2.56	4.11	2.71	2.34	1.64	2.32	4.03	1.08	27.9	30	29.4	32.6	31.8	27.4	26.7	22.6	23	6.52	5.77
		Cells Irradiation	0.4	0.53		0.43	0.4	0.21	0.19	0.23	0.2	33.78	26.91		40.35	42.92	28.2	30.32	32.86	37.54	15.3	22.8		17.1	19.4	18.1	21.1	17.6	15.9	4.21	2.06		2.77	1.72	3.14	2.22	4.54	4.91	33.8	29.9		28.9	23.7	30.3	30	34.1	34.3	6.94	8.3
		Cells No dox	1.26	1.17	1.06	1.88	1.07					47.9	50.8	61.6	48.6	53.3					6.3	3.8	2.2	9.34	3.07					3.3	1.53	0.71	1.5	0.82					23.8	17.3	16.3	16.6	18					4.18	7.48
		Cells hRAS OIS	0.56	1.41	0.97	0.37	1.08	0.25	0.58	0.95	1.24	43.6	35.8	46.89	38	38.79	33.9	40.4	46.2	44	10.3	15	15.2	11.3	17.3	16.9	18.2	16.6	14.8	0.94	0.6	0.76	0.61	0.7	0.57	0.73	0.73	1.83	24.2	14.8	10.9	12.6	10.5	16	15.4	17.2	22.3	10.8	20.8
[truncated: 25 more columns]

## Sheet: Ext Fig 2 C
MRC5 Matrigel plug assay quantification NK cells
Number of exp	Date of exp	Sample	%NK
#1	07.08.2023	pdl30						12	6.67	6.89	9.66
		Rep. Sen.	24.9	26.2	16.6	21	27.5	17.3	16.7	18.1	20.3
		Bleomycin	12.7	19.3	22.7	18	19.4	17.8	16.7	18.6	19.3
		Irradiation	20	24.1	20.6	15.3	8,14*	22.7	19.4	24.1	20.8
		No dox	18.2	10.4	6.48	10.5	8.78
		hRAS OIS	13.1	21.3	17.5	16.8	19	27.9	24.9	21.2	24

## Sheet: Ext Fig 2 D
MRC5 Matrigel plug assay %CD107 + NK cells
Number of exp	Date of exp	Sample	%CD107 NK
#1	07.08.2023	pdl30	10.5	14.7	11.6	9.85	13.4	8.93	13.5	12.2	16.2
		Rep. Sen.	12.8	12.1	16.2	19.7	15	16.4	18.6	19.3	21.1
		Bleomycin	38.2	28.5	26.4	32.1	27	25.9	29.8	27.4	24.7
		Irradiation	16.9	25.1	15.1	16.6	20,4*	20.7	15.5	17.4	21.3
		No dox	17.2	16.2	17.2	14.4	19.4
		hRAS OIS	15.6	25.5	18.5	17.9	25.8	16.3	14.5	20.6	20.3

## Sheet: Ext Fig 2 E
Young VS TIS MRC5 Transwell migration assay on hNK
Number of exp	Date of exp	Sample	Migration index Young	Migration index TIS (Bleomycin)
#2	20.10.2023 24.11.2023 22.12.2023	AD61 Batch 1	3.16	8.04
		AD61 Batch 2	2.08	6.11
		AD62 Batch 1	3.40625	5.89285
		AD62 Batch 2	1.6812	3.89509
		AD67 Batch 1	3.25836	2.75121
		AD67 Batch 2	2.24615	3.0946
		AD67 Batch 3	1.52958	1,07944371*

## Sheet: Ext Fig 2 F
Control cytometry coculture splenocytes
Number of exp	Date of exp	Sample	% CD107 + NK cells												% IFN G + NK cells
#23	30.06.2023	Splenocytes alone	16.6	23.73	16.1	14.64	13.3	13.05	12.28	12.3	13.83	10.35	11.73	12.89	5.75	25.95	5.09	12.43	9.33	10.62	9.76	20.95	12.65	13.53	10.63	2.58
		NK : YAC	37	45.68	35.53	43.15	47.78	30.27	40.15	44.88	21.48	58.08	49.38	51.08	13.5	38.08	16.27	23.95	31.98	21.37	29.4	37.83	13.15	42.4	35.33	29.58

## Sheet: Ext Fig 2 G
IFN G MRC5 young vs Sen Rep coculture splenocytes
Number of exp	Date of exp	Sample	% IFN G + NK cells
#5-#16	2019	Splenocytes alone	5.75	25.95	5.09	12.43	9.33	10.62	9.76	20.95	12.65	13.53	10.63
		Young MRC5	5.12	21.14	7.19	9.2	7.84	11.83	12.25	22.1	9.4	10.09	11.41
		Senescent MRC5	1.29	26.91	5.75	5.83	6.31	6.6	9.39	8.86	10.31	8.21	17.73	13.43	8.62	5.59	3.99	7.05
