# Supplementary material for: A ganglioside-based immune checkpoint enables senescent cells to evade immunosurveillance during aging
Source: Nat Aging. 2024 Dec 27;5(2):219–36. doi: 10.1038/s43587-024-00776-z (PMC11839482; doi:10.1038/s43587-024-00776-z)
Supplement: Supplementary file 22 — Statistical Source Data [file 43587_2024_776_MOESM22_ESM.xlsx]

## Sheet: Ext Fig 4 A
GD3 MFI cytometry MRC5 and MEF
Number of exp	Date of exp	Sample	GD3 MFI
#29	2019-2023	pdl 30 MRC5	43.8	52.5	57.3
		Sen. Rep MRC5	5710	1614	4316
		MEF control	865
		MEF IR	8554

## Sheet: Ext Fig 4 B
ST8SIA1 expression qPCR MRC5
Number of exp	Date of exp	Sample	Time (days)	PDL	ST8SIA1 exp mean	ST8SIA1 exp SD
#31		PDL 30	0	0	0
		PDL 36	0	30	1	0.188
		PDL 40,3	4	36	0.44
		PDL 45,5	10	40.3	3.05	0.14
		PDL 51	18	45.5	2.54	0.231
		PDL 55,9	26	51	0.55	0.332
		PDL 59,5	39	55.9	0.27	0.149
		PDL 61,4	48	59.5	1.51	0.196
		PDL 63,4	54	61.4	1.08	0.51
		PDL 65	60	63.4	1.98	0.138
		PDL 65	62	65	61.3	8.454
		PDL 65	83	65	248.33	4.712
		PDL 65	104	65	316.64	39.809
		PDL 65	125	65	150.43	8.13
			136	65	192.73	10.698

## Sheet: Ext Fig 4 C
GD3 ELISA MRC5 supernatant
Number of exp	Date of exp	Sample	OD Value (450)
#32		Negative control	0.025	0.023	0.015
		Positive Control	2.413	2.511
		SN MRC5 PDL 30,5	0.021	0.042
		SN MRC5 PDL 47	0.026	0.027
		SN MRC5 PDL 78,4	0.033	0.031

## Sheet: Ext Fig 4 D
Prot	Sample	Ratio ST8SIA1/ALPHA TUBULIN
ST8SIA1	Untreated	5.633
	Nutilin 3a	50.547
	Bleomycin	73.737
	Irradiation	56.564
	Rep Sen	44.896

## Sheet: Ext Fig 4 F
SA-B-Gal assessement hMEC and MRC5
Number of exp	Date of exp	Sample	SA-B-Galactosidase negative	SA-B-Galactosidase positive
#36	30.06.2023	hMEC non dox d5	82	18
		hMEC hRAS OIS d5 dox	21.71	78.29
		hMEC Bleo	2.75	97.25
		MRC5 no dox	92.68	7.32
		MRC5 dox d8	12	88

## Sheet: Ext Fig 4 G
ST8SIA1 qPCR hMEC
Number of exp	Date of exp	Sample	ST8SIA1 expression
#37		hMEC no dox	1	1	1
		hMEC no dox d5	0.954	1.202	0.884
		hMEC hRAS OIS d5	0.54	0.355	0.513
		hMEC Bleomycin	8.829	10.285	7.12

## Sheet: Ext Fig 4 H
ST8SIA1 qPCR WI38
Number of exp	Date of exp	Sample	ST8SIA1 expression
#38		WI38 no dox	1	1	1
		WI38 KRas OIS dox	0.23	0.346	0.169
		WI38 Rep. Sen.	3.9	4.3	3.6
