# Supplementary material for: A ganglioside-based immune checkpoint enables senescent cells to evade immunosurveillance during aging
Source: Nat Aging. 2024 Dec 27;5(2):219–36. doi: 10.1038/s43587-024-00776-z (PMC11839482; doi:10.1038/s43587-024-00776-z)
Supplement: Supplementary file 23 — Unprocessed images and western blots [file 43587_2024_776_MOESM23_ESM.zip]

Archive with 43 entries (42 files):
- SD_ED_4_images/
- SD_ED_4_images/Ext_Fig_4_J_adenoma-Image Export-01_c1+2+3+4.tif
- __MACOSX/SD_ED_4_images/._Ext_Fig_4_J_adenoma-Image Export-01_c1+2+3+4.tif
- SD_ED_4_images/Ext_Fig_4_E_D5 No Dox.jpg
- __MACOSX/SD_ED_4_images/._Ext_Fig_4_E_D5 No Dox.jpg
- SD_ED_4_images/Ext_Fig_4_J_HE ADK.png
- __MACOSX/SD_ED_4_images/._Ext_Fig_4_J_HE ADK.png
- SD_ED_4_images/Ext_Fig_4_J_healthy gd3-Image Export-11_c1+2+3+4.tif
- __MACOSX/SD_ED_4_images/._Ext_Fig_4_J_healthy gd3-Image Export-11_c1+2+3+4.tif
- SD_ED_4_images/Ext_Fig_4_E_D2 No Dox.jpg
- __MACOSX/SD_ED_4_images/._Ext_Fig_4_E_D2 No Dox.jpg
- SD_ED_4_images/Ext_Fig_4_I_wt 20x tl 2-Image Export-61_c1+2+3.jpg
- __MACOSX/SD_ED_4_images/._Ext_Fig_4_I_wt 20x tl 2-Image Export-61_c1+2+3.jpg
- SD_ED_4_images/Ext_Fig_4_I_kras 20x tl 1-Image Export-53_c1+2+3.jpg
- __MACOSX/SD_ED_4_images/._Ext_Fig_4_I_kras 20x tl 1-Image Export-53_c1+2+3.jpg
- SD_ED_4_images/Ext_Fig_4_J_HE hyperplasia.png
- __MACOSX/SD_ED_4_images/._Ext_Fig_4_J_HE hyperplasia.png
- SD_ED_4_images/Ext_Fig_4_J_Hyperplasia 2-Image Export-09_c1+2+3+4.tif
- __MACOSX/SD_ED_4_images/._Ext_Fig_4_J_Hyperplasia 2-Image Export-09_c1+2+3+4.tif
- SD_ED_4_images/Ext_Fig_4_J_ADK 2-Image Export-49_c1+2+3+4.tif
- __MACOSX/SD_ED_4_images/._Ext_Fig_4_J_ADK 2-Image Export-49_c1+2+3+4.tif
- SD_ED_4_images/Ext_Fig_4_E_D4 No Dox.jpg
- __MACOSX/SD_ED_4_images/._Ext_Fig_4_E_D4 No Dox.jpg
- SD_ED_4_images/Ext_Fig_4_E_D4 +Dox.jpg
- __MACOSX/SD_ED_4_images/._Ext_Fig_4_E_D4 +Dox.jpg
- SD_ED_4_images/Ext_Fig_4_E_D5 +Dox.jpg
- __MACOSX/SD_ED_4_images/._Ext_Fig_4_E_D5 +Dox.jpg
- SD_ED_4_images/Ext_Fig_4_I_kras 20x if 1-Image Export-50_c1+2.jpg
- __MACOSX/SD_ED_4_images/._Ext_Fig_4_I_kras 20x if 1-Image Export-50_c1+2.jpg
- SD_ED_4_images/Ext_Fig_4_I_wt 20x if 2-Image Export-58_c1+2.jpg
- __MACOSX/SD_ED_4_images/._Ext_Fig_4_I_wt 20x if 2-Image Export-58_c1+2.jpg
- SD_ED_4_images/Ext_Fig_4_E_D3 No Dox.jpg
- __MACOSX/SD_ED_4_images/._Ext_Fig_4_E_D3 No Dox.jpg
- SD_ED_4_images/Ext_Fig_4_J_HE healthy.png
- __MACOSX/SD_ED_4_images/._Ext_Fig_4_J_HE healthy.png
- SD_ED_4_images/Ext_Data_4_D_Molecular_weight.pdf
- __MACOSX/SD_ED_4_images/._Ext_Data_4_D_Molecular_weight.pdf
- SD_ED_4_images/Ext_Fig_4_E_D3 +Dox.jpg
- __MACOSX/SD_ED_4_images/._Ext_Fig_4_E_D3 +Dox.jpg
- SD_ED_4_images/Ext_Fig_4_E_D2 +Dox.jpg
- __MACOSX/SD_ED_4_images/._Ext_Fig_4_E_D2 +Dox.jpg
- SD_ED_4_images/Ext_Fig_4_J_HE adenoma.png
- __MACOSX/SD_ED_4_images/._Ext_Fig_4_J_HE adenoma.png
