# Supplementary material for: A ganglioside-based immune checkpoint enables senescent cells to evade immunosurveillance during aging
Source: Nat Aging. 2024 Dec 27;5(2):219–36. doi: 10.1038/s43587-024-00776-z (PMC11839482; doi:10.1038/s43587-024-00776-z)
Supplement: Supplementary file 24 — Statistical Source Data [file 43587_2024_776_MOESM24_ESM.xlsx]

## Sheet: Ext Fig 5 A
ST8SIA1 expression MRC5 shRNA
Number of exp	Date of exp	Sample	Exp ST8SIA1
#42		Senescent sh scramble	1
		Senescent shST8SIA1 #1	0.1236
		Senescent shST8SIA1 #4	0.310604

## Sheet: Ext Fig 5 B
Senescence assessement MRC5 cells shRNA
Number of exp	Date of exp	Marker	Sample	% postive	% negative
#42		EdU	MRC5 Sen. Rep. sh Scramble	13.8	86.2
			MRC5 Sen. Rep. sh st8sia1 #1	12.3	87.7
			MRC5 Sen. Rep. sh st8sia1 #4	11.1	88.9
		SA-B-Gal	MRC5 Sen. Rep. sh Scramble	95.5	4.5
			MRC5 Sen. Rep. sh st8sia1 #1	96.1	3.9
			MRC5 Sen. Rep. sh st8sia1 #4	97.3	2.7

## Sheet: Ext Fig 5 D
MRC5 shRNA coculture splenocytes CD107% NK cells
Number of exp	Date of exp	Sample	% NK ; CD107a+
#16	11.12.2019	Splenocytes	12.8	11.9	11.9	12.4
		Young pdl30	20	19	19.5	16.2
		NK : Senescent MRC5	10.4	10.9	10.5	8.14
		sh Scramble	11.4	12	11.7	11.8
		NK : sh hST8SIA1 #2	15.5	13.6	12.6	12.2
		sh ST8SIA1 #1	19	20.5	18.5	19.5
		sh ST8SIA1 #4	16.3	26.3	18.9	13,8*
		NK : sh hST8SIA1 #5	16.5	16.8	14.2	15.4
		NK : sh hST8SIA1 #6	18.3	17.6	15.1	13.2

## Sheet: Ext Fig 5 F
ST8SIA1 expression MRC5 OE hST8SIA1
Number of exp	Date of exp	Sample	Exp ST8SIA1
#43		MRC5 pWPIR-Empty #1	1
		MRC5 pWPIR-hST8SIA1 #1	7.164

## Sheet: Ext Fig 5 G
Senescence assessement MRC5 cells OE hST8SIA1
Number of exp	Date of exp	Marker	Sample	% postive	% negative
#26	30.06.2023	EdU	MRC5 Empty GFP	92.16	7.84
			MRC5 OE ST8SIA1	93.97	6.03
		SA-B-Gal	MRC5 Empty GFP	1.95	98.05
			MRC5 OE ST8SIA1	9.03	90.97

## Sheet: Ext Fig 5 H
Empty / OE hST8SIA1 MRC5 co-culture splenocytes
Number of exp	Date of exp	Sample	% NK ; CD107a+/mice	Mean of % NK CD107a+	% NK ; IFNg+/mice	Mean of % IFNg+/mice
#11	08.10.2019	Splenocytes alone	11.7	13.05	7.56	10.615
			15.5		10.1
			13.7		10.2
			11.3		14.6
		Young MRC5 Empty	14.4	14.475	8.66	10.84
			17.5		12.7
			14.6		11.1
			11.4		10.9
		Young MRC5 OE hST8	10.4	10.41	11	10.22
			10.9		10.5
			10.7		9.79
			9.64		9.59
#13	31.10.2019	Splenocytes alone	11.9	12.3	24.8	20.95
			11.9		18.6
			12.4		17.6
			13		22.8
		Young MRC5 Empty	18.2	17.85	23.6	20.975
			17.5		17.8
			18		21
			17.7		21.5
		Young MRC5 OE hST8	11.6	11.95	16.5	16.6
			11.9		17.5
			11.8		19.7
			12.5		12.7

## Sheet: Ext Fig 5 I
MRC5 young VS Sen Rep with neuraminidase co-culture splenocytes
Number of exp	Date of exp	Sample	% NK ; CD107a+/mice												% NK ; IFN G+/mice
#10-13	20.09.2019 31.10.2019	Splenocytes alone	12.8	13.7	13.9	12.8	11.9	11.9	12.4	13					24.8	18.6	17.6	22.8
		Young MRC5	17	19.5	19.3	15.7	16.3	16.3	20.2	19.1					21.3	19	20.7	27.4
		Senescent MRC5	12.6	15.4	15.2	12.8	11.5	13.9	14.4	13.7	11	12.9	11.8	13	17.1	19.9	17.3	16.6	12	15.3	13.3	13.1
		Young MRC5 + neuraminidase	13	20.5	20.8	16.4	16.3	16.8	19.3	18.6					15.6	14.3	15.6	16.1
		Senescent MRC5 + neuraminidase	19.6	22.5	21.2	17.4	17.7	20	21.5	20.4	15.4	16.7		19.1	18.1	17.2	15.6	14.1	17	14.6	12.6	13.1

## Sheet: Ext Fig 5 J
IPF lungs immunophenotyping
Number of exp	Date of exp	Sample	% B cells									% T cells									% Monocytes									% Macrophages									%DC									% Neutrophiles
#44		Lung PBS	6.91	2.14	13.3							17.9	21.3	26.3							19.7	7.52	16.7							5.48	1.95	4.28							20.2	14.1	17.8							2.05	1.11
		Lung Bleomycin	4.73	5.61	5.8	6.26	5.42	5.01	4.29	4.87	8.11	31	30.2	29.2	20.7	21.1	23.5	33.9	27	28.4	13.4	14.6	14.7	16.1	15.9	12.1	9.96	12.4	16.4	3.9	4.72	4.72	5.63	5.36	3.35	2.54	3.35	5.36	11.9	13.6	13.4	16.6	15	10.2	11.9	10.7	15.4	1.68	1.05
[truncated: 34 more columns]
