# Supplementary material for: A ganglioside-based immune checkpoint enables senescent cells to evade immunosurveillance during aging
Source: Nat Aging. 2024 Dec 27;5(2):219–36. doi: 10.1038/s43587-024-00776-z (PMC11839482; doi:10.1038/s43587-024-00776-z)
Supplement: Supplementary file 25 — Statistical Source Data [file 43587_2024_776_MOESM25_ESM.xlsx]

## Sheet: Ext Fig 7 A-B-C-D
Y/S with anti-GD3 Mabs and isotype co culture splenocytes
Number of exp	Date of exp	Sample	% NK ; CD107a+/mice	Mean of % NK CD107a+	% NK ; IFNg+/mice	Mean of % IFNg+/mice
#15	04.12.2019	Splenocytes alone	9.73	10.35	9.73	13.5325
			9.87		15
			10.8		14.8
			11		14.6
		Young MRC5	17.4	17.85	12.7	10.085
			19.7		11.2
			19.7		11.7
			14.6		4.74
		Replicative Sen MRC5	6.48	7.825	5.4	3.985
			7.2		4.25
			9.48		4.01
			8.14		2.28
		CCL 0,5 ug Young MRC5	17.6	19.1667	9.92	8.49667
			20.4		9.3
			19.5		6.27
		CCL 0,5 ug Replicative Sen MRC5	8.56	9.22333	3.02	4.02333
			10.1		3.16
			9.01		5.89
			0.97		1.15
		CCL 1 ug Young MRC5	17.5	20.05	11.7	9.615
			19.4		9.34
			23.8		9.02
			19.5		8.4
		CCL 1 ug Replicative Sen MRC5	7.88	9.0675	4.06	4.88
			9.2		6.11
			9.91		3.97
			9.28		5.38
		CCL 2 ug Young MRC5	16.6	18.375	13.6	10.765
			19.2		10.1
			20.8		9.89
			16.9		9.47
		CCL 2 ug Replicative Sen MRC5	8.49	8.7075	6.1	5.105
			7.58		4.9
			9.57		5.55
			9.19		3.87
		HB 0,5 ug Young MRC5	13	19.7	7.59	6.91
			20		6.47
			24.6		7.38
			21.2		6.2
		HB 0,5 ug Replicative Sen MRC5	11.8	14.45	6.49	5.385
			13.4		4.04
			17		4.98
			15.6		6.03
		HB 1 ug Young MRC5	17.6	22.2	8.57	8.065
			22.4		7.14
			27		7.66
			21.8		8.89
		HB 1 ug Replicative Sen MRC5	15.3	14.725	5.65	4.92
			15.4		3.2
			15.6		6.24
			12.6		4.59
		HB 2 ug Young MRC5	20.1	21.875	9.56	7.94
			22.8		7.92
			23.9		6.51
			20.7		7.77
		HB 2 ug Replicative Sen MRC5	21.8	20.65	5.4	5.145
			20.3		4.11
			19.9		6.7
			20.6		4.37

## Sheet: Ext Fig 7 E
Young VS Rep Sen MRC5 NK killing assay hNK
Number of exp	Date of exp	Sample	% of killing by hNK
#4		Young	21.3	22.8	21.7
		Rep Sen	12.3	9.6	12.6
		MRC5 young + anti GD3	28.2	24.4	28.2
		MRC5 Sen + anti GD3	20	11,2*	19.4
		K562	39.6	39.7	41.4
		K562 + anti GD3	31.8	31.6	36.8
