# Supplementary material for: A ganglioside-based immune checkpoint enables senescent cells to evade immunosurveillance during aging
Source: Nat Aging. 2024 Dec 27;5(2):219–36. doi: 10.1038/s43587-024-00776-z (PMC11839482; doi:10.1038/s43587-024-00776-z)
Supplement: Supplementary file 26 — Statistical Source Data [file 43587_2024_776_MOESM26_ESM.xlsx]

## Sheet: Ext Fig 9 E
Bleomycin induced lung fibrosis proportions fractions sorting
Number of exp	Date of exp	Sample (Time)	% Double negative					% SA-B-Gal + GD3-					% SA-B-Gal - GD3+					% Double positive
#18	18.12.2023	Normal lung	84	86.1	87.1	84		13.33	11.36	10.4	12.36		0.75	0.66	0.65	0.51		1.97	1.94	1.9	2.34
		Fibrotic lung	87.7	83.4	84.1	76.8		8.33	10.21	8.92	15.03		1.97	2.33	3.04	1.84		1.97	3.99	3.88	6.27
