# Supplementary material for: A ganglioside-based immune checkpoint enables senescent cells to evade immunosurveillance during aging
Source: Nat Aging. 2024 Dec 27;5(2):219–36. doi: 10.1038/s43587-024-00776-z (PMC11839482; doi:10.1038/s43587-024-00776-z)
Supplement: Supplementary file 27 — Statistical Source Data [file 43587_2024_776_MOESM27_ESM.xlsx]

## Sheet: Ext Fig 8 A
Weight of IPF lungs + mAb
Number of exp	Date of exp	Sample	Lung weight (mg)
#19	2020	Isotype	280	280	363	210	251	275
		anti GD3	218	275	193	216	241	236	184

## Sheet: Ext Fig 8 B
IPF lungs + mAb immunophenotyping
Number of exp	Date of exp	Sample	% B cells							% T cells							% Monocytes							% Macrophages							%DC							% Neutrophiles							% NK cells
#19	2020	Isotype	27	37.1	30.9	23.2	33.3	37.7		26.9	30.7	27.9	50.4	22.3	26.2		16.8	12.8	15.2	4.25	17.9	11.3		5.34	6.18	8.06	1.36	8.63	4.37		0.81	0.85	0.51	0.5	0.46	0.33		10.5	5.33	4.73	2.81	5.32	5.74		14	5.02	7.87	4.9	12
		anti GD3	29.4	40.2	36.5	33.5	37.4	37.3	33.3	31.6	26.3	27.3	28.6	23.9	25.9	24.6	12.5	11.1	12.5	15	14	13.1	15.4	5.44	5.09	5.75	6.76	6.69	6.15	6.75	0.36	0.41	0.3	0.33	0.3	0.32	0.5	5.14	4.97	4.21	5.11	7.06	7.46	6.63	13	9.73	11	13	11.8
[truncated: 9 more columns]

## Sheet: Ext Fig 8 C
IPF lungs + mAb %CD69 NK cells
Number of exp	Date of exp	Sample	% CD69+ NK cells
#19	2020	Isotype	24.6	29.1	29.3	27.8	29.2	32.9
		anti GD3	29.7	33.4	34.2	34.9	29.9	33.4	27.8

## Sheet: Ext Fig 8 E
IPF lungs + mAb % NK cells in the lungs
Number of exp	Date of exp	Sample	% NK cells in lungs
#19	2020	Isotype	10.6	4.07	6.99	4.36	10.3	7.48	9.54
		anti GD3	7.25	9.15	9.55	8.37	8.41	7.76
		isotype + YAC	9.59	3.98	6.99	4.6	10.3	6.97
		anti GD3 + YAC	8.96	6.05	10.5	9.84	8.53	8.62	6.58

## Sheet: Ext Fig 8 F
IPF lungs + mAb % activated NK cells in the lungs
Number of exp	Date of exp	Sample	% CD107a+							% IFN G+
#19	2020	Isotype	1.08	2.68	2.4	2.31	2.53	3.86	2.89	5.25	6.68	4.32	4.11	3.89	4.01	3.92
		anti GD3	3.63	4.82	4.22	4.48	4.44	5.54	5.82	9.8	11.4	9.37	9.13	9.44	18
		isotype + YAC	2.13	3.98	4.37	4.44	5.02	4.36		4.31	3.59	3.23	3.16	3.25	3.78
		anti GD3 + YAC	5.66	9.04	6.43	6.53	8.73	8.47		6.2	9.42	6.2	8.31	8.56	9.54	9.29

## Sheet: Ext Fig 8 G
IPF lungs + mAb % NK cells in the spleen
Number of exp	Date of exp	Sample	% NK cells in spleen
#19	2020	Isotype	6.56	2.76	5.5	5.25	7.49	6.01
		anti GD3	7.83	5.33	8.61	4.44	4.16	7.88	7.13
		isotype + YAC	6.33	2.56	5.73	5.48	7.12	5.9
		anti GD3 + YAC	9.53	5.2	4.04	4.08	4.76	7.38

## Sheet: Ext Fig 8 H
IPF lungs + mAb % activated NK cells in the spleen
Number of exp	Date of exp	Sample	% CD107a+							% IFN G+
#19	2020	Isotype	13.9	12.6	6.3	9.54	9.56	9.34		7.3	3.36	8.91	5.89	5.84	8.24
		anti GD3	5.36	10.8	11.1	9.5	7.84	5.77	8.15	11.5	7.37	11.1	9.86	5.94	6.73	6.42
		isotype + YAC	17.5	21.7	22.5	21.8	15.7	17.6		11.6	20.9	14.4	17.4	12.9	13.9
		anti GD3 + YAC	19.52	20.4		17.6	21	10.7		17.7	17.3		19	16.6	10.9

## Sheet: Ext Fig 8 J
Postive control CD107+ NK cell %
Number of exp	Date of exp	Sample	% CD107+ NK cells
#19	2020	Splenocytes alone	7.26	5.25	7.61
		PMA Iono	44.35	27.67	28.03
		YAC-1	21.91	22.2	20.91
