# Supplementary material for: A ganglioside-based immune checkpoint enables senescent cells to evade immunosurveillance during aging
Source: Nat Aging. 2024 Dec 27;5(2):219–36. doi: 10.1038/s43587-024-00776-z (PMC11839482; doi:10.1038/s43587-024-00776-z)
Supplement: Supplementary file 28 — Statistical Source Data [file 43587_2024_776_MOESM28_ESM.xlsx]

## Sheet: Ext Fig 9 A
GD3 ELISA MRC5 supernatant
Number of exp	Date of exp	Negative control		Positive Control		3 months old mice		24 months old mice
#32		0.025	0.015	2.413	2.511	0.014	0.01	0.01	2,028*
		0.023				0.012	0.015	0.019	0.052
						0.027	0.019	0.034	0.024
						0.021	0.019	1,301*	0.016
						0.04	0.037	0.012	0.013
						0.012	0.021	0.032	0.034
						0.034	0.014	0.02	0.015
						0.014	0.011	0.022	0.04
								0.024	0.05
	Serum J#1	0.014	0.01	0.012
	Serum J#2	0.012	0.015	0.0135
	Serum J#3	0.027	0.019	0.023
	Serum J#4	0.021	0.019	0.02
	Serum J#5	0.04	0.037	0.0385
	Serum J#6	0.012	0.021	0.0165
	Serum J#7	0.034	0.014	0.024
	Serum J#8	0.014	0.011	0.0125
	SerumV#1	0.01	2.028	1.019
	SerumV#2	0.019	0.052	0.0355
	SerumV#3	0.034	0.024	0.029
	SerumV#4	1.301	0.016	0.6585
	SerumV#5	0.012	0.013	0.0125
	SerumV#6	0.032	0.034	0.033
	SerumV#7	0.02	0.015	0.0175
	SerumV#8	0.022	0.04	0.031
	SerumV#9	0.024	0.05	0.037

## Sheet: Ext Fig 9 C
Aging kidney fibosis model Histological evaluation of GD3
Number of exp	Date of exp	Sample	Percent of kidney area covered by GD3+signal				Percent of glomerular area covered by GD3+signal
#49		6-months-old mice	0.81	1.73	1.39	1.85	10.9615	0	0.737403	0	1.26972	39.3059	0	0	0	3.9413	0.0419992	0	30.0784	0.208768	0.73736	0.660066	2.57833	0.0486855	2.76276	0	0.062461	0	0	0	0	0	1.63468	0.978261	0	0	1.6119	0	0.696286	0	0	0.0666667	2.09891	0.576844	0	0.277521	0.541516	0.779347	0.8742
		20-months-old mice	3.74	4.88	8.03	9.8	1.72488	0.786838	3.16375	0	2.85071	4.43714	0.567721	0	1.13186	3.13636	0.92081	0	0.163399	9.79092	5.79196	6.6705	0.216169	1.55763	2.76146	1.89499	2.09036	1.56102	6.21597	12.3153	2.39234	3.64066	0.630169	0.848416	3.26851	15.4746	3.84287	0	0	0	0	0	8.99155	0.807899	1.13843	0.86741	1.36121	0	3.03406
[truncated: 738 more columns]

## Sheet: Ext Fig 9 E
Collagen quantification old mice lungs
Number of exp	Date of exp	Sample	Collagen intensity
#47		3 mois	0.079	0.127	0.037	0.042	0.066	0.025	0.052	0.066	0.209	0.159	0.064	0.173	0.094	0.084	0.053
		24 mois	0.187	0.553	0.295	0.469	0.712	0.564	0.105	0.34	0.579	0.182	0.109	0.182	0.077	0.239	0.281
		11 mois	0.199	0.457	0.31	0.683	0.476	1.465	1.822	0.879	0.526	0.345	0.585	0.198	1.34	0.255	0.894
		11 mois	0.555	1.096	0.406	0.206	0.149	0.731	0.435	0.589	1.017	0.531	0.741	1.219	1.075	0.843	1.019

## Sheet: Ext Fig 9 F
GD3 quantification old mice lungs
Number of exp	Date of exp	Sample	GD3 (MFI)
#47		3 mois	0.154033	0.224722	0.578921	0.347137	0.327111	0.499951	0.421223
		24 mois	0.516634	0.626235	0.664678	0.56803	0.592562	0.423646	0.512519
		11 mois	0.359759	0.476324	0.863347	0.818978	0.958392
		11 mois	3.05233	1.24044	0.305106	0.434403	0.428338	0.808065	0.729761

## Sheet: Ext Fig 9 G
GD3/collagen correlation old mice lungs
Number of exp	Date of exp	Collagen	GD3
#47		0.079	0.154033
		0.127	0.224722
		0.037	0.578921
		0.042	0.347137
		0.066	0.327111
		0.025	0.499951
		0.052	0.421223
		0.066	0.516634
		0.209	0.626235
		0.159	0.664678
		0.064	0.56803
		0.173	0.592562
		0.094	0.423646
		0.084	0.512519
		0.053	0.359759
		0.187	0.476324
		0.553	0.863347
		0.295	0.818978
		0.469	0.958392
		0.712	3.05233
		0.564	1.24044
		0.105	0.305106
		0.34	0.434403
		0.579	0.428338
		0.182	0.808065
		0.109	0.729761

## Sheet: Ext Fig 9 H
Thickness chondral lateral plate 21 month old mice
Number of exp	Date of exp	Sample	Thickness (mm)
#21	2022	Isotype	0.16	0.159	0.151	0.153	0.165	0.163	0.163	0.172	0.174	0.152
		anti GD3	0.156	0.171	0.152	0.184	0.173	0.134	0.153	0.179	0.157	0.175
Cartilage volume chondral lateral plate 21 month old mice
Number of exp	Date of exp	Sample	Cartilage volume (mm3)
#21	2022	Isotype	0.171	0.176	0.175	0.169	0.198	0.183	0.174	0.17	0.2	0.162
		anti GD3	0.163	0.179	0.173	0.206	0.205	0.164	0.172	0.211	0.157	0.189
Bone surface/tissue volume chondral lateral plate 21 month old mice
Number of exp	Date of exp	Sample	Cartilage surface/tissue volume (mm-1)
#21	2022	Isotype	20.7	20.2	21.4	20.9	19.7	19.4	19.8	19.6	18.9	21.9
		anti GD3	20.7	20.5	21.9	18.2	18.7	24	20.8	18.3	21.6	18.8
Bone surface/tissue volume chondral lateral plate 21 month old mice
Number of exp	Date of exp	Sample	Bone surface/tissue volume (mm-1)
#21	2022	Isotype	12.9	13.1	12.9	13.7	13.1	13.1	12.6	13.5	12.3	13.6
		anti GD3	15.9	11.6	13.8	11.5	12	15.4	13.1	12.3	14.4	13.2

## Sheet: Ext Fig 9 I
Bone surface/tissue volume chondral plate 21 month old mice
Number of exp	Date of exp	Sample	Bone surface/tissue volume (mm-1)
#21	2022	Isotype	12	12.8	12.6	12.4	13.2	12.5	12.1	12.9	13.2	13.1
		anti GD3	11.3	11.9	12.2	11	12.8	10.8	11.6	13.3	13.8	12.6
