# Supplementary material for: A ganglioside-based immune checkpoint enables senescent cells to evade immunosurveillance during aging
Source: Nat Aging. 2024 Dec 27;5(2):219–36. doi: 10.1038/s43587-024-00776-z (PMC11839482; doi:10.1038/s43587-024-00776-z)
Supplement: Supplementary file 29 — Unprocessed images [file 43587_2024_776_MOESM29_ESM.zip]

Archive with 37 entries (36 files):
- SD_ED_9_images/
- SD_ED_9_images/Ext_Data_9_D_G0_356_03_HE.tif
- __MACOSX/SD_ED_9_images/._Ext_Data_9_D_G0_356_03_HE.tif
- SD_ED_9_images/Ext_Data_Fig_9_D_KO_G0_GD3.tif
- __MACOSX/SD_ED_9_images/._Ext_Data_Fig_9_D_KO_G0_GD3.tif
- SD_ED_9_images/Ext_Data_Fig_9_D_WT_24mo_GD3.tif
- __MACOSX/SD_ED_9_images/._Ext_Data_Fig_9_D_WT_24mo_GD3.tif
- SD_ED_9_images/Ext_Data_9_SR_BF_3mo.tif
- __MACOSX/SD_ED_9_images/._Ext_Data_9_SR_BF_3mo.tif
- SD_ED_9_images/Ext_Data_9_HE_3mo.tif
- __MACOSX/SD_ED_9_images/._Ext_Data_9_HE_3mo.tif
- SD_ED_9_images/Ext_Data_9_D_G4_SR_BF.tif
- __MACOSX/SD_ED_9_images/._Ext_Data_9_D_G4_SR_BF.tif
- SD_ED_9_images/Ext_Data_9_SR_PL_3mo.tif
- __MACOSX/SD_ED_9_images/._Ext_Data_9_SR_PL_3mo.tif
- SD_ED_9_images/Ext_Data_9_D_G0_SR_PL.tif
- __MACOSX/SD_ED_9_images/._Ext_Data_9_D_G0_SR_PL.tif
- SD_ED_9_images/Ext_Fig_9_B_Young_DAPI + GD3.tif
- __MACOSX/SD_ED_9_images/._Ext_Fig_9_B_Young_DAPI + GD3.tif
- SD_ED_9_images/Ext_Data_9_D_G4_256_04_HE.tif
- __MACOSX/SD_ED_9_images/._Ext_Data_9_D_G4_256_04_HE.tif
- SD_ED_9_images/Ext_Data_Fig_9_D_WT_3mo_GD3.tif
- __MACOSX/SD_ED_9_images/._Ext_Data_Fig_9_D_WT_3mo_GD3.tif
- SD_ED_9_images/Ext_Fig_9_B_old_ DAPI + GD3.tif
- __MACOSX/SD_ED_9_images/._Ext_Fig_9_B_old_ DAPI + GD3.tif
- SD_ED_9_images/Ext_Data_9_HE_24mo.tif
- __MACOSX/SD_ED_9_images/._Ext_Data_9_HE_24mo.tif
- SD_ED_9_images/Ext_Data_9_SR_PL_24mo.tif
- __MACOSX/SD_ED_9_images/._Ext_Data_9_SR_PL_24mo.tif
- SD_ED_9_images/Ext_Data_9_SR_BF_24mo.tif
- __MACOSX/SD_ED_9_images/._Ext_Data_9_SR_BF_24mo.tif
- SD_ED_9_images/Ext_Data_Fig_9_D_KO_G4_GD3.tif
- __MACOSX/SD_ED_9_images/._Ext_Data_Fig_9_D_KO_G4_GD3.tif
- SD_ED_9_images/Ext_Data_9_D_G0_SR_BF.tif
- __MACOSX/SD_ED_9_images/._Ext_Data_9_D_G0_SR_BF.tif
- SD_ED_9_images/Ext_Data_9_D_G4_SR_PL.tif
- __MACOSX/SD_ED_9_images/._Ext_Data_9_D_G4_SR_PL.tif
