# Supplementary material for: A ganglioside-based immune checkpoint enables senescent cells to evade immunosurveillance during aging
Source: Nat Aging. 2024 Dec 27;5(2):219–36. doi: 10.1038/s43587-024-00776-z (PMC11839482; doi:10.1038/s43587-024-00776-z)
Supplement: Supplementary file 30 — Statistical Source Data [file 43587_2024_776_MOESM30_ESM.xlsx]

## Sheet: Ext Fig 10 A
Analysis of gene expression by RNAseq of normal human lung samples from different ages from GTEX
Number of exp	Date of exp	Sample	age	ST8SIA1	p16	p21	LMNB1	TUBB4
		GTEX-11EM3	20
		GTEX-11NSD	20	1.093	0.3648	117.6	7.832	1.275
		GTEX-11P82	20
		GTEX-11TT1	20	0.3716	0.2668	171.2	21.34	0.1675
		GTEX-12126	20
		GTEX-12C56	20
		GTEX-12WSE	20	6.966	0.8332	99.61	4.495	2.715
		GTEX-133LE	20	1.267	0.4728	121.8	10.74	0.6596
		GTEX-13CZU	20
		GTEX-13FTX	20	0.9993	0.6091	125.4	11.25	0.2881
		GTEX-13RTK	20
		GTEX-13VXT	20	1.084	0.3496	161.4	10.89	0.4622
		GTEX-144GM	20	0.9515	0.2992	152.6	32.39	0.3585
		GTEX-14BMU	20	0.7929	0.2768	96.97	9.236	0.1218
		GTEX-14PJP	20
		GTEX-14PKV	20
		GTEX-15DCE	20
		GTEX-15DCZ	20	0.2452	0.6715	377.6	6.635	0.4087
		GTEX-15EOM	20
		GTEX-15ER7	20	2.952	0.6535	598.3	25.7	0.9438
		GTEX-15RIF	20
		GTEX-15UKP	20	1.021	0.1609	281.5	27.69	0.1356
		GTEX-17EUY	20
		GTEX-17MFQ	20
		GTEX-183FY	20	0.5155	0.237	170.2	52.46	0.5564
		GTEX-1CAMR	20
		GTEX-1F7RK	20
		GTEX-1GPI7	20
		GTEX-O5YT	20	0.8347	0.2809	143.8	33.44	0.9618
		GTEX-POMQ	20	1.877	0.2857	82.23	25.31	0.3767
		GTEX-PW2O	20	2.185	0.4408	237.5	14.23	0.8752
		GTEX-PWCY	20
		GTEX-PX3G	20	1.648	0.9148	60.31	33.98	0.4985
		GTEX-QEG5	20	2.132	0.4637	264.9	7.529	0.1789
		GTEX-QESD	20	0.8945	0.5443	444.6	20.35	0.8758
		GTEX-R55E	20
		GTEX-RU1J	20	0.8964	0.2272	139.1	13.78	1.063
		GTEX-S4Q7	20
		GTEX-S7SF	20
		GTEX-SNMC	20
		GTEX-T2IS	20	4.713	1.325	136.4	8.408	1.339
		GTEX-T5JC	20	2.714	0.7858	371.8	16.55	0.9531
		GTEX-T5JW	20
		GTEX-UPIC	20
		GTEX-WFG7	20	1.036	0.1957	105.1	10.33	0.07658
		GTEX-WFG8	20	0.5241	0.3171	126.3	6.709	0.02895
		GTEX-WHSE	20
		GTEX-WOFM	20	0.8173	0.6573	120	6.633	0.2786
		GTEX-WRHK	20
		GTEX-XPT6	20
		GTEX-XQ3S	20	1.977	0.4108	191.6	14.22	0.03879
		GTEX-YJ8A	20
		GTEX-ZA64	20	0.5418	1.075	171.4	16.13	0.2794
		GTEX-ZP4G	20
		GTEX-ZTPG	20	0.9882	0.8145	184	23.98	0.1222
		GTEX-ZTX8	20
		GTEX-ZVTK	20
		GTEX-ZZ64	20
		GTEX-11EQ9	30	0.5975	0.2768	136.8	7.687	0.3791
		GTEX-11LCK	30	0.4342	0.6192	136.9	8.231	0.2271
		GTEX-11P7K	30	0.5246	0.5147	86.18	4.04	0.3749
		GTEX-11P81	30	1.675	0.9029	120	24.58	0.4175
		GTEX-11ZUS	30	4.322	1.331	106.3	6.844	0.6669
		GTEX-12KS4	30	1.132	1.077	431.9	30.73	0.3133
		GTEX-1314G	30
		GTEX-1399R	30
		GTEX-1399S	30	1.106	1.16	92.73	6.58	0.7704
		GTEX-139D8	30
		GTEX-13NZB	30
		GTEX-145MN	30	0.8458	0.5209	82.17	6.815	0.3946
		GTEX-146FQ	30	1.817	0.701	196.2	26.42	0.313
		GTEX-14A6H	30	4.429	1.057	135.1	26.98	0.1378
		GTEX-14B4R	30
		GTEX-14E6E	30	0.5937	0.62	166.2	12.7	0.1717
		GTEX-14ICL	30
		GTEX-14JG6	30	0.6053	1.181	89.41	5.552	0.2861
		GTEX-14PJN	30
		GTEX-15DZA	30
		GTEX-15FZZ	30	1.38	0.5601	357.2	20.16	0.2001
		GTEX-15G1A	30	0.3893	0.2818	149.2	13.07	0.2624
		GTEX-16A39	30
		GTEX-16BQI	30
		GTEX-16YQH	30
		GTEX-17HG3	30	0.4652	0.9702	183.4	9.938	1.144
		GTEX-18D9A	30	0.5687	0.5675	202.8	15.46	0.4646
		GTEX-18QFQ	30	0.9273	0.7593	194.1	5.158	0.2971
		GTEX-1A3MV	30	0.7732	0.283	141.7	5.416	0.203
		GTEX-1AMEY	30
		GTEX-1C4CL	30	3.449	0.8639	101.9	10.52	0.8982
		GTEX-P44G	30
		GTEX-P4PP	30	0.9668	0.3994	432.4	15.4	4.076
		GTEX-PLZ6	30	1.184	0.3399	62.59	11.4	0.1188
		GTEX-QDT8	30	5.004	0.6259	120.1	17.2	3.622
		GTEX-QEG4	30	4.503	0.7699	264.5	6.619	0.7559
		GTEX-QLQW	30
		GTEX-QV31	30
		GTEX-S33H	30	3.299	0.2688	125.5	17.79	0.5585
		GTEX-TKQ1	30
		GTEX-U3ZH	30	4.328	0.428	83.39	9.503	0.4547
		GTEX-U3ZN	30	1.252	0.8222	93.21	14.61	0.3088
		GTEX-U8XE	30	0.4291	1.206	339.5	14.16	0.1492
		GTEX-VUSH	30
		GTEX-WFJO	30	0.7147	0.6016	60.97	5.163	0.2186
		GTEX-X88G	30
		GTEX-XUZC	30
		GTEX-Y9LG	30	0.5836	0.6671	269	10.29	0.5958
		GTEX-ZQUD	30
		GTEX-ZU9S	30
		GTEX-ZWKS	30
		GTEX-ZXES	30
		GTEX-ZYT6	30	3.344	0.7114	72.33	7.982	1.674
		GTEX-11DXW	40
		GTEX-11ILO	40
		GTEX-11O72	40	5.009	2.063	532.4	17.73	0.8598
		GTEX-11UD1	40
		GTEX-11VI4	40
		GTEX-11XUK	40
		GTEX-12584	40	1.873	0.9034	1048	21.62	0.5481
		GTEX-12WSJ	40	0.6913	0.8649	129	10.94	0.412
		GTEX-12WSK	40	0.7528	1.21	152	9.355	0.2644
		GTEX-12WSN	40	0.6712	0.6297	292.1	14.41	0.4478
		GTEX-12ZZX	40
		GTEX-1339X	40	0.4704	0.7089	133.3	5.918	0.3569
		GTEX-1399Q	40
		GTEX-13FTW	40
		GTEX-13FTY	40	4.728	2.589	647.2	8.226	0.6698
		GTEX-13JUV	40	2.9	0.4965	194.6	17.68	0.4532
		GTEX-13NYB	40	4.714	1.336	260.5	5.365	1.872
		GTEX-13OVK	40
		GTEX-13PL6	40
		GTEX-13QBU	40	0.9597	1.52	384.7	6.37	0.5888
		GTEX-13RTL	40
		GTEX-13S86	40	1.967	0.7316	147.1	16.68	1.071
		GTEX-13U4I	40	2.476	1.558	228.9	15.41	0.5149
		GTEX-145LT	40	0.7256	0.4875	325.6	8.481	0.3338
		GTEX-145ME	40	0.5296	0.4074	191	16.79	0.5269
		GTEX-14AS3	40	2.934	1.486	111.9	9.777	0.3948
		GTEX-14C39	40	0.8777	0.6203	509.2	9.618	0.5267
		GTEX-14E6C	40	3.211	2.215	249.7	12.71	0.6028
		GTEX-14H4A	40
		GTEX-14ICK	40
		GTEX-14JG1	40	2.818	2.589	449.1	20.03	0.7573
		GTEX-14PKU	40
		GTEX-15D1Q	40	2.289	3.375	382.5	12.17	0.2773
		GTEX-15ETS	40
		GTEX-15F5U	40
		GTEX-15RIG	40
		GTEX-15RJ7	40	1.819	0.08371	289	20.01	0.2948
		GTEX-15RJE	40	1.922	0.5448	78.19	7.378	0.52
		GTEX-15SHU	40
		GTEX-15UF7	40
		GTEX-16NGA	40	0.7294	0.9717	139.5	6.777	1.014
		GTEX-178AV	40	2.063	0.7363	97.51	29.91	0.6129
		GTEX-17EVP	40	5.153	1.266	420.8	18.26	0.4127
		GTEX-17F98	40	0.7968	0.5121	169.1	8.018	0.2896
		GTEX-17MF6	40	2.892	1.144	233.8	22.5	0.1545
		GTEX-18D9U	40	1.077	0.6867	312	9.035	0.4289
		GTEX-1AX8Y	40
		GTEX-1B932	40	4.111	0.7241	122.2	24.79	0.7662
		GTEX-1B97I	40	1.153	0.7936	217.4	8.843	0.1624
		GTEX-1C475	40
		GTEX-1CAMQ	40	1.858	1.613	410.4	17.45	1.533
		GTEX-1CAMS	40
		GTEX-1CAV2	40
		GTEX-1EN7A	40	2.086	1.19	281.2	14.41	1.779
		GTEX-1F5PL	40
		GTEX-1F75I	40
		GTEX-1FIGZ	40
		GTEX-1GF9U	40
		GTEX-1GF9X	40
		GTEX-1GMR3	40
		GTEX-1GZ2Q	40
		GTEX-NFK9	40	1.209	0.5529	209.8	6.184	0.7712
		GTEX-NPJ8	40	1.039	0.771	213.4	7.991	1.52
		GTEX-OIZI	40	0.9415	0.8974	153.1	3.903	0.5369
		GTEX-OOBK	40	0.7748	0.3522	279.2	10.12	0.5195
		GTEX-P44H	40	1.935	1.741	121.7	23.9	0.354
		GTEX-P78B	40	1.313	0.7086	121.2	6.177	1.602
		GTEX-PVOW	40	4.882	0.4899	168.5	13.61	2.361
		GTEX-PWN1	40
		GTEX-PWOO	40
		GTEX-Q2AG	40	4.503	1.556	314.4	10.02	0.4714
		GTEX-Q2AH	40	0.6424	0.2398	98.53	7.497	0.6098
		GTEX-Q2AI	40
		GTEX-Q734	40	1.897	1.065	161.7	24.72	1.221
		GTEX-R3RS	40	2.679	0.8228	302.9	17.96	2.535
		GTEX-R55C	40	2.321	0.1846	104.2	9.44	0.3003
		GTEX-R55G	40	0.7711	0.5486	116.8	28.07	0.2446
		GTEX-RWSA	40	1.367	0.2605	363.7	27.61	0.439
		GTEX-S341	40	1.323	0.7734	79.73	5.295	0.4486
		GTEX-S4UY	40
		GTEX-SE5C	40	0.9807	0.5951	385.9	6.725	2.207
		GTEX-SNOS	40	1.194	0.1348	247.1	8.82	0.7198
		GTEX-T6MO	40	0.7469	0.4489	87.04	16.69	0.5662
		GTEX-T8EM	40	1.31	0.2981	150.5	16.26	0.4082
		GTEX-TML8	40	2.179	1.806	86.15	9.123	0.4551
		GTEX-TMMY	40	1.144	0.431	575.2	8.637	0.5514
		GTEX-U3ZM	40	0.8813	0.5296	146.2	11.77	0.3082
		GTEX-U4B1	40
		GTEX-UPK5	40	1.591	1.058	306.2	38.19	0.433
		GTEX-W5X1	40	2.64	0.739	88.48	18.26	0.2724
		GTEX-WEY5	40
		GTEX-WFON	40	1.446	0.3038	86.83	12.73	0.2818
		GTEX-WH7G	40	1.007	0.5049	98.66	13.5	0.4445
		GTEX-WI4N	40
		GTEX-WYVS	40	0.8747	1.191	369.4	52.87	0.3178
		GTEX-WZTO	40	5.228	0.8858	340.9	9.354	0.4388
		GTEX-X3Y1	40	2.218	4.341	130.9	7.456	1.513
		GTEX-X5EB	40	0.8997	1.678	126.9	12.13	0.7085
		GTEX-XAJ8	40
		GTEX-XBEW	40	0.7995	0.731	188.2	6.246	0.6552
		GTEX-XK95	40
		GTEX-XMK1	40
		GTEX-XV7Q	40	0.4443	0.6242	326.1	28.39	0.4559
		GTEX-Y5LM	40	0.5166	2.251	128	4.604	0.228
		GTEX-Y8E4	40	1.991	0.816	92.71	10.3	0.2235
		GTEX-YB5E	40	0.4601	0.5137	110	7.958	0.1948
		GTEX-YB5K	40
		GTEX-YEC4	40	0.6061	0.6154	156.3	7.563	0.1753
		GTEX-YFC4	40	1.85	2.81	1031	30.46	0.1255
		GTEX-YFCO	40	1.063	0.397	126.2	4.323	0.2552
		GTEX-YJ8O	40	3.746	1.131	447.3	5.628	0.8713
		GTEX-Z9EW	40
		GTEX-ZAB4	40	1.983	1.212	225.3	20.65	0.3709
		GTEX-ZC5H	40	1.692	0.8191	153.5	23.45	0.1726
		GTEX-ZGAY	40
		GTEX-ZLFU	40
		GTEX-ZPIC	40	0.3986	0.5762	133.2	9.581	0.5472
		GTEX-ZPU1	40	3.205	0.7583	92.69	18.47	0.2415
		GTEX-ZT9X	40	0.3722	0.8253	207.4	36.42	0.3633
		GTEX-ZTSS	40
		GTEX-ZUA1	40	2.836	1.424	601.6	10.91	0.378
		GTEX-ZV6S	40
		GTEX-ZVZO	40
		GTEX-ZYWO	40
		GTEX-111CU	50	0.2014	4.317	306.8	31.24	0.2337
		GTEX-113JC	50
		GTEX-117YW	50	7.455	2.057	396.7	15	0.6216
		GTEX-117YX	50	0.7493	0.5037	129.5	9.251	0.3762
		GTEX-1192X	50
		GTEX-11DXZ	50	0.8847	0.8217	217.2	28.79	0.739
		GTEX-11DZ1	50	2.091	2.475	244	5.362	2.07
		GTEX-11H98	50
		GTEX-11I78	50	0.6917	1.066	88.84	5.429	0.6922
		GTEX-11NUK	50	3.97	3.571	98.84	8.147	0.5401
		GTEX-11PRG	50	2.097	1.885	206.6	7.155	1.092
		GTEX-11UD2	50	2.818	2.444	259	13.52	0.1906
		GTEX-11WQK	50	0.6713	1.161	420.1	10.93	0.4715
		GTEX-11ZVC	50	4.602	1.439	262.7	11.06	0.2011
		GTEX-12WS9	50
		GTEX-12WSC	50
		GTEX-12WSG	50	2.492	1.861	85.02	19.26	0.8003
		GTEX-12WSH	50	1.967	1.195	837	16.01	0.8301
		GTEX-12WSI	50	4.566	3.636	263.5	7.839	0.6714
		GTEX-12WSL	50	0.7761	0.4949	159.5	6.273	0.4862
		GTEX-12ZZW	50	2.277	1.314	129.4	5.904	0.4623
		GTEX-13111	50	1.048	1.508	117.7	3.863	0.4589
		GTEX-13112	50
		GTEX-1313W	50	2.531	0.8017	357	12.03	0.1156
		GTEX-131XE	50	2.028	0.9459	120.2	12.55	1.189
		GTEX-131XG	50
		GTEX-131XH	50	1.848	2.217	740.1	13.37	1.128
		GTEX-131XW	50	6.661	1.772	240.4	6.557	1.025
		GTEX-132AR	50
		GTEX-1399U	50	0.5864	1.771	168	3.818	0.2883
		GTEX-139T4	50
		GTEX-139T6	50	1.169	0.8913	134.3	12.51	0.8775
		GTEX-139YR	50	0.9682	1.194	346.2	20.81	0.8083
		GTEX-13CIG	50
		GTEX-13D11	50	0.6597	0.8981	131.5	15.96	0.4458
		GTEX-13FH7	50	0.4619	1.352	329.4	19.11	0.3861
		GTEX-13FHP	50	10.89	1.093	172.3	10.26	2.568
		GTEX-13FLV	50	1.57	6.652	545.6	31.82	1.025
		GTEX-13FLW	50
		GTEX-13FXS	50
		GTEX-13N11	50	0.9989	1.326	102	6.077	1.223
		GTEX-13NZ9	50	4.412	0.8517	145.5	12.19	2.265
		GTEX-13O21	50	0.7812	0.882	103	3.593	0.6039
		GTEX-13O3P	50	1.842	0.7519	179.1	15.14	0.2853
		GTEX-13O3Q	50	9.193	1.572	425.8	10.82	0.8315
		GTEX-13OVJ	50	0.3748	1.589	251.1	19.45	0.2457
		GTEX-13OVL	50	7.068	1.661	226.6	10.18	0.4333
		GTEX-13OW6	50	1.252	1.701	281	15.78	1.345
		GTEX-13OW7	50	2.727	1.858	575	15.19	0.5532
		GTEX-13PVQ	50	1.186	3.35	269.5	12.43	0.9068
		GTEX-13QJ3	50	2.954	0.8352	198	8.427	0.6906
		GTEX-13SLX	50
		GTEX-13VXU	50	5.968	1.387	597.9	12.24	0.493
		GTEX-13W46	50
		GTEX-13X6H	50
		GTEX-13X6J	50
		GTEX-144FL	50
		GTEX-144GL	50
		GTEX-144GN	50	0.7604	1.207	117.5	23.31	0.2837
		GTEX-145LU	50	2.999	1.16	165.8	19.99	1.403
		GTEX-145LV	50
		GTEX-145MF	50	3.04	4.946	327	12.74	0.5811
		GTEX-145MG	50
		GTEX-145MH	50	2.714	1.101	120.7	7.495	1.26
		GTEX-146FH	50	3.344	0.5987	80.16	15.66	0.8662
		GTEX-147F3	50	0.7405	0.4712	145.6	4.964	0.2151
		GTEX-147F4	50	5.928	1.292	533.7	19.68	0.5289
		GTEX-14A5I	50
		GTEX-14ABY	50	3.832	1.875	133.4	8.777	1.723
		GTEX-14BIL	50	0.8433	1.564	233.4	15.39	1.497
		GTEX-14BIN	50
		GTEX-14BMV	50	3.107	0.7837	557.2	21.69	0.503
		GTEX-14C38	50
		GTEX-14DAR	50	0.6801	0.9585	100.6	10.98	0.4559
		GTEX-14E1K	50	1.295	0.4748	204.3	9.063	0.6058
		GTEX-14E6D	50	3.053	0.934	227.2	11.16	1.3
		GTEX-14PHX	50
		GTEX-14PJ2	50
		GTEX-14PJ3	50
		GTEX-14PJM	50	1.908	0.8413	253.6	13.86	0.181
		GTEX-14PN4	50
		GTEX-14PQA	50	1.366	0.5505	444.1	20.34	1.273
		GTEX-15CHR	50	1.042	0.5973	118.5	8.902	0.6838
		GTEX-15CHS	50
		GTEX-15D79	50
		GTEX-15DDE	50
		GTEX-15EO6	50
		GTEX-15EU6	50	1.299	0.3348	163.5	8.429	0.1739
		GTEX-15SB6	50	1.562	0.9604	97.61	14.99	0.719
		GTEX-15SDE	50
		GTEX-15SZO	50
		GTEX-169BO	50	0.851	1.314	176.9	4.455	0.8773
		GTEX-16AAH	50	0.5084	0.3852	185.7	13	0.5618
		GTEX-16MTA	50	0.4338	1.042	97.53	8.305	0.7314
		GTEX-16NFA	50
		GTEX-16NPV	50
		GTEX-16NPX	50
		GTEX-17F97	50
		GTEX-17F9E	50
		GTEX-17HGU	50	1.778	2.184	165.8	15.28	0.33
		GTEX-17HHE	50	2.464	0.5093	149.8	10.97	0.7996
		GTEX-17HHY	50
		GTEX-17HII	50	1.272	1.415	487.9	19.76	0.9563
		GTEX-17KNJ	50	1.793	1.512	151.4	13.11	0.5438
		GTEX-18464	50
		GTEX-18465	50	4.383	3.839	413	15.9	0.2166
		GTEX-18A67	50	1.321	1.622	96.95	11.45	0.356
		GTEX-18A7A	50	4.062	0.6706	399	17.86	0.5679
		GTEX-1A32A	50	0.986	0.8033	208	15.19	0.1492
		GTEX-1A8FM	50	2.275	3.263	698.8	19.3	0.4982
		GTEX-1AMFI	50
		GTEX-1AX9K	50	1.112	0.7521	571.1	9.303	1.135
		GTEX-1AYCT	50	1.038	0.4917	202.3	8.383	0.6121
		GTEX-1AYD5	50	2.512	0.8015	264.8	13.82	0.898
		GTEX-1B8KE	50
		GTEX-1B8KZ	50	2.517	0.8748	170.6	12.79	0.6319
		GTEX-1B8SG	50
		GTEX-1B933	50
		GTEX-1B97J	50
		GTEX-1C2JI	50
		GTEX-1C64N	50
		GTEX-1C6VQ	50
		GTEX-1CB4I	50	1.772	0.5191	128.2	11.9	0.2293
		GTEX-1E1VI	50
		GTEX-1E2YA	50
		GTEX-1EX96	50
		GTEX-1F48J	50
		GTEX-1F5PK	50
		GTEX-1F75A	50
		GTEX-1F75B	50
		GTEX-1GL5R	50
		GTEX-1GMR2	50
		GTEX-1GMR8	50
		GTEX-1GMRU	50
		GTEX-1GN1U	50
		GTEX-1GN1W	50
		GTEX-1GZ4H	50
		GTEX-1GZHY	50
		GTEX-NL4W	50
		GTEX-O5YW	50	1.19	0.779	374.4	4.188	1.098
		GTEX-OHPK	50
		GTEX-OHPM	50	0.6591	0.3989	313.5	18.77	0.6008
		GTEX-OIZG	50	2.025	0.45	364.8	7.642	0.8665
		GTEX-OIZH	50	0.7779	0.3567	135.2	15.22	1.091
		GTEX-OXRK	50	1.16	0.8349	497.8	7.56	0.922
		GTEX-OXRL	50	1.444	0.4384	117.5	6.527	0.9663
		GTEX-OXRN	50	1.275	1.029	323.8	9.807	0.3664
		GTEX-P4QT	50	0.8035	0.9152	131.1	9.361	0.5858
		GTEX-PLZ4	50	1.661	0.9885	299.1	16.7	0.8347
		GTEX-PLZ5	50	1.536	0.7074	92.57	10.14	0.8492
		GTEX-PSDG	50	0.7916	0.739	186.5	8.145	0.467
		GTEX-QCQG	50	1.25	0.5	217.4	4.364	1.071
		GTEX-QDVJ	50	0.5811	0.6922	209.2	16.09	0.5207
		GTEX-QDVN	50	0.2886	0.8071	223.5	10.94	0.6959
		GTEX-QEL4	50	2.154	0.8913	195.5	15.71	0.7587
		GTEX-QMR6	50	3.428	2.35	115.3	13.68	2.124
		GTEX-QMRM	50	2.628	2.335	165.4	11.77	1.221
		GTEX-QV44	50	0.6248	1.963	511.6	17.32	3.264
		GTEX-QXCU	50	0.6349	0.7985	389.5	20.5	0.6163
		GTEX-R53T	50
		GTEX-R55D	50	0.4906	0.7141	212	4.391	0.5215
		GTEX-R55F	50
		GTEX-RM2N	50	1.034	0.4602	190.7	14.97	0.2521
		GTEX-RN64	50	2.969	0.7358	645.8	6.567	1.524
		GTEX-RNOR	50	1.105	1.88	1956	22.08	1.013
		GTEX-RU72	50	2.542	1.879	1224	22.3	1.879
		GTEX-RUSQ	50	0.3618	0.2963	310.7	9.184	0.593
		GTEX-RVPU	50
		GTEX-S32W	50	0.5952	0.5805	280.9	16.75	0.2995
		GTEX-S3XE	50
		GTEX-S4P3	50
		GTEX-S7SE	50	6.053	2.115	78.81	9.001	0.6068
		GTEX-SIU7	50
		GTEX-SIU8	50	3.971	5.166	308.8	12.79	0.9939
		GTEX-SN8G	50	1.672	2.38	600.2	7.726	0.5904
		GTEX-T2YK	50
		GTEX-T6MN	50	4.154	0.9107	368.4	13.37	1.091
		GTEX-TKQ2	50
		GTEX-TMKS	50
		GTEX-U3ZG	50
		GTEX-UJHI	50	0.9192	0.6954	185.4	4.504	0.2744
		GTEX-UJMC	50	0.7678	0.5492	173.6	7.735	0.2893
		GTEX-UPJH	50	3.521	0.5438	571.7	10.03	0.5015
		GTEX-V1D1	50	1.523	0.9856	102.3	13.39	0.7104
		GTEX-VJWN	50
		GTEX-VUSG	50	4.758	0.6362	212.4	31.38	0.7229
		GTEX-W5WG	50
		GTEX-WCDI	50
		GTEX-WHPG	50	2.046	1.44	311.7	22.09	0.2835
		GTEX-WHSB	50	0.6438	1.02	131.9	7.11	0.4422
		GTEX-WHWD	50
		GTEX-WK11	50	5.114	1.05	199.1	4.906	0.5777
		GTEX-WL46	50
		GTEX-WRHU	50	2.044	0.994	112.9	7.352	1.93
		GTEX-WVJS	50	2.638	1.688	197.4	6.8	0.3975
		GTEX-WVLH	50
		GTEX-WWTW	50
		GTEX-WWYW	50	1.239	2.09	283.5	13.14	0.6974
		GTEX-WXYG	50
		GTEX-WY7C	50	1.315	0.4572	393.1	9.621	0.4311
		GTEX-WYJK	50	1.234	1.51	430.8	5.654	0.2171
		GTEX-X15G	50
		GTEX-X261	50	1.55	1.316	138.8	7.323	0.9469
		GTEX-X4LF	50	0.7442	0.7004	82.04	8.26	0.4736
		GTEX-X585	50	2.866	0.8318	215.8	7.323	1.339
		GTEX-X62O	50
		GTEX-X8HC	50
		GTEX-XBEC	50	6.701	5.213	156.9	9.314	0.6547
		GTEX-XGQ4	50	0.7069	0.4546	307.6	4.714	0.7608
		GTEX-XMD3	50
		GTEX-XOTO	50
		GTEX-XPVG	50	0.8065	0.7022	143.9	13.65	0.6173
		GTEX-XQ8I	50	0.77	0.4346	278.1	3.155	0.281
		GTEX-XUW1	50
		GTEX-XUYS	50
		GTEX-XXEK	50	0.8207	1.384	169	16.42	0.1126
		GTEX-Y111	50	5.579	3.128	137.5	8.09	0.5499
		GTEX-Y114	50
		GTEX-Y3I4	50	0.2631	0.7714	151.8	16.09	0.6467
		GTEX-Y3IK	50	2.154	1.919	329.5	9.098	0.4721
		GTEX-Y8LW	50	0.5805	3.058	111.3	5.669	0.8892
		GTEX-YBZK	50
		GTEX-YEC3	50	1.229	0.7215	235.7	4.957	0.4249
		GTEX-YF7O	50	0.8477	0.6929	249.3	8.738	0.2749
		GTEX-Z93S	50
		GTEX-Z93T	50
		GTEX-ZAB5	50	2.812	0.869	140	9.455	1.579
		GTEX-ZAJG	50
		GTEX-ZAK1	50
		GTEX-ZDYS	50	0.8721	1.014	76.34	5.955	0.7213
		GTEX-ZE7O	50	5.126	2.883	115.1	5.704	0.7653
		GTEX-ZEX8	50	1.556	0.4323	120.4	18.14	0.688
		GTEX-ZF2S	50	3.465	1.219	68.23	16.69	0.5026
		GTEX-ZF3C	50
		GTEX-ZG7Y	50	0.3501	0.3021	198.9	9.233	0.4003
		GTEX-ZLWG	50	0.7465	0.6153	163.6	7.505	0.4501
		GTEX-ZT9W	50	0.8157	1.369	200.3	13.38	0.476
		GTEX-ZTTD	50	0.9065	1.405	134.5	5.681	0.3809
		GTEX-ZV68	50
		GTEX-ZV7C	50
		GTEX-ZVE1	50
		GTEX-ZVE2	50
		GTEX-ZVP2	50
		GTEX-ZVT2	50
		GTEX-ZVT4	50
		GTEX-ZVZP	50
		GTEX-ZY6K	50	0.6495	0.4379	95.52	14.89	0.04184
		GTEX-ZYFC	50
		GTEX-ZYFD	50
		GTEX-ZYVF	50	2.124	3.223	133.5	6.965	0.2259
		GTEX-ZZPT	50	2.47	1.188	254.5	7.224	0.2863
		GTEX-ZZPU	50	0.7271	1.315	104.7	9.797	0.2793
		GTEX-1117F	60
		GTEX-111FC	60	4.31	0.5006	291.4	7.953	1.028
		GTEX-111VG	60	5.198	2.891	828.3	24.59	0.6218
		GTEX-111YS	60	0.4704	0.3702	194.7	13.9	0.301
		GTEX-1122O	60	0.9299	0.8067	80.31	11.72	0.537
		GTEX-1128S	60	1.999	3.817	499.2	20.1	0.2944
		GTEX-113IC	60
		GTEX-117XS	60
		GTEX-1192W	60
		GTEX-11DXX	60	0.884	1.002	110.4	4.913	0.659
		GTEX-11DXY	60
		GTEX-11DYG	60
		GTEX-11EI6	60	4.583	1.802	353	6.039	0.7082
		GTEX-11EMC	60	1.231	5.478	353.9	7.345	1.001
		GTEX-11EQ8	60
		GTEX-11GS4	60
		GTEX-11GSO	60
		GTEX-11GSP	60	0.9591	1.213	1064	29.75	0.5716
		GTEX-11NV4	60	1.948	2.808	914.8	10.54	0.7949
		GTEX-11OC5	60
		GTEX-11OF3	60	1.879	2.508	474.4	9.575	1.196
		GTEX-11ONC	60
		GTEX-11TTK	60
		GTEX-11TUW	60	1.606	1.228	280.4	16.9	0.5748
		GTEX-11WQC	60	6.429	1.926	596.2	14.61	1.357
		GTEX-11ZTS	60	1.167	1.343	207.6	13.02	0.5738
		GTEX-11ZTT	60	1.056	1.043	112.1	15.96	0.6778
		GTEX-11ZU8	60
		GTEX-1211K	60	0.3618	0.569	187.5	10.83	0.3087
		GTEX-1212Z	60	2.228	3.567	534	14.98	0.6422
		GTEX-12696	60	1.744	1.462	124.1	6.596	0.6124
		GTEX-1269C	60	1.468	4.641	820.1	20.05	0.6068
		GTEX-12BJ1	60	0.3029	0.6686	210.6	22.22	0.4236
		GTEX-12WSA	60	1.579	1.136	141.2	3.449	0.2746
		GTEX-12WSB	60
		GTEX-12WSD	60	2.624	2.79	233.8	18.91	1.189
		GTEX-12WSM	60
		GTEX-12ZZY	60	6.113	1.365	182.8	10.09	1.071
		GTEX-12ZZZ	60
		GTEX-13113	60	0.2833	1.274	100.7	7.536	0.09334
		GTEX-131XF	60	0.7943	1.039	107.8	3.211	1.473
		GTEX-131YS	60	4.168	0.8748	83.65	6.707	0.2732
		GTEX-132NY	60	1.885	2.143	668.3	18.62	0.7453
		GTEX-132Q8	60
		GTEX-132QS	60	0.5448	0.6777	156	4.744	0.7066
		GTEX-1399T	60
		GTEX-139T8	60
		GTEX-139TS	60
		GTEX-139TT	60	3.308	7.161	608.1	24.27	1.696
		GTEX-139TU	60
		GTEX-139UC	60
		GTEX-139UW	60	2.177	2.274	412.9	15.47	0.7967
		GTEX-13CF2	60
		GTEX-13CF3	60	0.09463	1.135	184.6	31.64	0.4199
		GTEX-13CZV	60
		GTEX-13FHO	60	5.662	1.942	142.4	10.93	0.4463
		GTEX-13FTZ	60	5.507	1.94	635.1	14.76	0.9168
		GTEX-13G51	60	2.725	1.999	588	19.36	0.7663
		GTEX-13JVG	60	3.294	3.277	866.3	21.08	1.139
		GTEX-13N2G	60	1.936	1.072	151.6	4.923	0.7951
		GTEX-13NYC	60
		GTEX-13NYS	60	1.31	2.183	399.4	5.91	1.016
		GTEX-13NZ8	60	1.501	1.377	373.6	3.101	0.4952
		GTEX-13NZA	60	0.5533	0.7676	121.6	12.59	0.5101
		GTEX-13O1R	60
		GTEX-13O3O	60	1.589	2.071	606.7	33.26	0.311
		GTEX-13O61	60	0.8255	0.8298	163.3	7.289	0.3382
		GTEX-13OVG	60	0.9774	0.4063	186.9	5.259	0.9105
		GTEX-13OVI	60
		GTEX-13OW5	60	1.316	1.7	297.7	8.494	0.2661
		GTEX-13OW8	60	1.218	1.611	360.1	8.353	1.261
		GTEX-13PDP	60
		GTEX-13PL7	60	0.8069	0.9213	320.2	7.459	0.2736
		GTEX-13PLJ	60
		GTEX-13PVR	60
		GTEX-13QIC	60
		GTEX-13QJC	60	1.704	2.325	264.2	9.741	0.2231
		GTEX-13RTJ	60	0.5327	1.853	244.9	8.696	0.8389
		GTEX-13S7M	60	1.814	0.846	361.8	20.46	0.6068
		GTEX-13W3W	60	1.595	1.656	204.6	6.167	0.6145
		GTEX-13X6I	60
		GTEX-13X6K	60	1.344	1.144	320.7	8.216	0.5626
		GTEX-13YAN	60	1.356	1.947	330.8	5.524	0.6806
		GTEX-1445S	60
		GTEX-144GO	60	2.778	2.552	745.4	20.1	0.3935
		GTEX-145LS	60	1.883	3.229	384.4	12.24	1.105
		GTEX-145MI	60
		GTEX-145MO	60	1.044	1.226	257.7	20.08	0.395
		GTEX-146FR	60
		GTEX-14753	60
		GTEX-1477Z	60	1.964	1.517	109.6	7.943	1.112
		GTEX-147GR	60	2.82	2.645	385.9	19.63	0.2622
		GTEX-147JS	60	0.7308	1.453	375.8	21.22	0.5887
		GTEX-148VI	60	1.961	1.015	60.71	7.312	0.1303
		GTEX-1497J	60	0.5349	0.6444	319.1	9.253	0.4844
		GTEX-14A5H	60
		GTEX-14ASI	60
		GTEX-14BIM	60
		GTEX-14C5O	60	2.793	1.169	153.6	5.684	1.805
		GTEX-14DAQ	60	2.502	2.026	126.3	6.338	0.602
		GTEX-14JFF	60
		GTEX-14JIY	60	5.631	2.084	507.7	15.54	0.6444
		GTEX-14LZ3	60	2.465	3.252	269.1	8.476	1.285
		GTEX-14PHW	60
		GTEX-14PHY	60	0.9156	0.7711	409.1	8.255	0.7781
		GTEX-14PII	60
		GTEX-14PJ4	60	0.4351	1.64	116.6	5.803	0.3387
		GTEX-14PJ5	60	0.8753	1.76	171.9	4.676	0.341
		GTEX-14PJ6	60
		GTEX-14PJO	60	2.847	1.749	153.1	12.45	0.6674
		GTEX-14PN3	60
		GTEX-14XAO	60	0.4192	1.088	158.9	19.48	0.2368
		GTEX-15CHC	60	1.372	1.249	202.9	8.503	0.4519
		GTEX-15CHQ	60
		GTEX-15DYW	60
		GTEX-15G19	60
		GTEX-15RIE	60	3.006	1.026	115.4	6.493	0.6197
		GTEX-15SHV	60	0.9063	1.546	127.9	8.525	0.6912
		GTEX-15SHW	60	0.853	3.591	289.9	37.73	0.4493
		GTEX-15SKB	60	3.372	2.225	157.2	6.235	0.2356
		GTEX-15TU5	60
		GTEX-16GPK	60
		GTEX-16MT8	60	2.399	1.065	90.03	7.236	0.2536
		GTEX-16MT9	60
		GTEX-16XZZ	60	1.234	1.656	383.2	5.955	0.7518
		GTEX-16Z82	60	1.967	7.382	979.9	35.76	0.7929
		GTEX-17GQL	60	1.079	1.564	253.7	3.815	0.7582
		GTEX-17JCI	60	1.524	0.9829	796.4	29.4	0.254
		GTEX-18A66	60	0.7696	0.6765	171	47.77	0.4958
		GTEX-18A6Q	60	3.23	2.173	283.8	11.94	0.3024
		GTEX-18D9B	60	0.8889	1.352	168.4	6.019	0.3951
		GTEX-1A3MW	60
		GTEX-1A3MX	60
		GTEX-1A8G6	60	5.042	0.9672	543.5	32.48	0.3532
		GTEX-1A8G7	60
		GTEX-1AX8Z	60	3.207	0.8877	132.3	18.4	0.3218
		GTEX-1AX9I	60	3.09	1.833	319.1	12.19	0.5993
		GTEX-1AX9J	60	0.734	0.8052	117.9	7.142	0.1862
		GTEX-1B8L1	60	3.902	1.147	761.9	17.95	0.7763
		GTEX-1B8SF	60	4.8	0.3262	474.6	12.4	0.763
		GTEX-1B98T	60
		GTEX-1B996	60	0.526	1.128	675.2	40.8	0.09303
		GTEX-1C64O	60	1.653	1.605	140.4	9.151	0.7106
		GTEX-1C6VR	60	4.153	2.634	525.1	18.31	0.5963
		GTEX-1C6VS	60	1.667	3.002	258.1	10.03	1.509
		GTEX-1C6WA	60	3.513	2.055	865.6	23.08	0.6915
		GTEX-1CB4E	60
		GTEX-1CB4F	60	3.026	1.156	162.9	52.41	0.425
		GTEX-1CB4G	60
		GTEX-1CB4H	60
		GTEX-1CB4J	60	1.79	1.323	280	7.679	0.5177
		GTEX-1EH9U	60
		GTEX-1EKGG	60
		GTEX-1EMGI	60	3.533	2.141	685.1	31.12	0.8353
		GTEX-1EU9M	60
		GTEX-1F52S	60
		GTEX-1F6I4	60
		GTEX-1F6IF	60
		GTEX-1F6RS	60
		GTEX-1F75W	60
		GTEX-1F88F	60
		GTEX-1GF9V	60
		GTEX-1GF9W	60
		GTEX-1GN1V	60
		GTEX-1GN2E	60
		GTEX-1GN73	60
		GTEX-1GTWX	60
		GTEX-N7MS	60	7.271	1.169	330.8	13.32	3.036
		GTEX-N7MT	60	2.783	1.412	255.9	15.57	1.861
		GTEX-NL3G	60	0.642	4.233	591.8	18.13	0.3301
		GTEX-NL3H	60
		GTEX-NPJ7	60
		GTEX-O5YU	60
		GTEX-O5YV	60	1.161	1.056	193.2	9.752	0.9602
		GTEX-OHPJ	60
		GTEX-OHPL	60	1.188	1.034	155.6	13.99	0.6636
		GTEX-OHPN	60
		GTEX-OIZF	60
		GTEX-OOBJ	60	1.96	1.759	136	7.87	1.244
		GTEX-OXRO	60	7.195	1.107	543.3	9.593	1.284
		GTEX-OXRP	60	1.349	3.165	412.9	8.614	2.001
		GTEX-P4PQ	60	1.005	0.4828	136.6	7.161	0.7887
		GTEX-P4QR	60
		GTEX-P4QS	60	0.3327	0.549	202.7	12.55	0.7123
		GTEX-POYW	60	2.879	0.3912	149.4	14.43	0.578
		GTEX-PWO3	60
		GTEX-QLQ7	60
		GTEX-QVJO	60
		GTEX-QVUS	60
		GTEX-R45C	60
		GTEX-REY6	60	2.177	1.248	149.3	18	2.378
		GTEX-RTLS	60	1.224	0.7896	364.1	6.224	1.248
		GTEX-RVPV	60	2.921	1.937	494.8	17.54	1.619
		GTEX-RWS6	60	1.127	0.7569	115.6	6.634	0.4468
		GTEX-S4Z8	60
		GTEX-S7PM	60
		GTEX-S95S	60
		GTEX-SJXC	60
		GTEX-SSA3	60
		GTEX-TMZS	60
		GTEX-TSE9	60	1.783	0.5165	175.7	5.408	2.248
		GTEX-U412	60	1.725	3.581	500.2	12.83	1.06
		GTEX-U8T8	60	3.054	1.611	161.4	6.877	0.1576
		GTEX-UTHO	60
		GTEX-V955	60
		GTEX-VJYA	60	1.295	0.472	92.77	14.32	0.5629
		GTEX-WOFL	60
		GTEX-WQUQ	60
		GTEX-WYBS	60	1.551	3.864	367.1	19.7	0.829
		GTEX-X4EO	60	4.646	4.463	235.3	12.34	0.5518
		GTEX-X4EP	60	2.174	2.131	220.6	18.52	0.3545
		GTEX-X4XX	60	2.359	2.738	241.4	12.87	0.5663
		GTEX-X4XY	60	3.438	2.988	222	8.846	0.8037
		GTEX-XBED	60	0.2321	0.8636	145.7	11.56	0.4357
		GTEX-XLM4	60
		GTEX-XMD1	60
		GTEX-XMD2	60	3.962	1.421	334.9	7.375	0.6435
		GTEX-XOT4	60	4.83	4.823	545.5	11.39	0.6418
		GTEX-XUJ4	60
		GTEX-XYKS	60	0.8011	2.835	139.6	5.398	0.2435
		GTEX-Y5V5	60	2.095	2.489	223.1	9.866	0.6644
		GTEX-Y5V6	60	0.7841	0.9936	190.9	7.023	0.8362
		GTEX-Y8DK	60
		GTEX-Y8E5	60
		GTEX-YECK	60	3.755	1.688	172.9	4.997	0.8699
		GTEX-YJ89	60
		GTEX-ZDTS	60	3.271	1.377	959.8	14.48	1.083
		GTEX-ZDTT	60	0.7314	0.6718	99.69	8.639	0.4599
		GTEX-ZDXO	60	2.818	1.651	261.2	11.34	0.7292
		GTEX-ZE9C	60
		GTEX-ZF28	60	2.529	1.143	619.1	14.13	0.7137
		GTEX-ZF29	60	0.7819	1.349	198	9.396	0.3545
		GTEX-ZLV1	60	0.4789	0.4711	263.6	12.94	0.1774
		GTEX-ZPCL	60
		GTEX-ZQG8	60	1.182	1.056	344.5	6.184	0.3517
		GTEX-ZVT3	60	3.042	5.562	339.3	18.93	0.5902
		GTEX-ZVZQ	60	7.073	2.631	1089	15.57	0.8526
		GTEX-ZXG5	60	2.485	0.835	167.9	3.698	0.4955
		GTEX-ZYFG	60	0.7863	0.863	141.8	7.079	0.5233
		GTEX-ZYW4	60	1.795	1.078	227.8	6.087	0.1124
		GTEX-ZYY3	60	1.669	1.026	629.8	15.11	0.4036
		GTEX-12WSF	70
		GTEX-13IVO	70
		GTEX-13N1W	70	1.067	1.477	299.5	4.918	1.924
		GTEX-13OVH	70	1.097	2.399	597.3	9.738	0.3819
		GTEX-13SLW	70	1.25	1.36	317.2	17.86	0.3481
		GTEX-148VJ	70	4.058	1.411	183	17.34	0.3731
		GTEX-14E7W	70	2.608	5.549	630.1	12.77	0.4792
		GTEX-14LLW	70	2.368	1.629	120.2	6.579	0.2308
		GTEX-14PK6	70	1.208	0.8007	114.3	12.88	1.147
		GTEX-15DCD	70
		GTEX-15UF6	70
		GTEX-16XZY	70
		GTEX-17EVQ	70	1.615	0.52	146.2	6.164	0.566
		GTEX-17F96	70	1.686	1.779	304	16.47	0.9386
		GTEX-17F9Y	70	2.888	1.642	458.7	7.828	0.4536
		GTEX-183WM	70
		GTEX-18A7B	70
		GTEX-19HZE	70
		GTEX-1BAJH	70
		GTEX-1EWIQ	70
		GTEX-SUCS	70
		GTEX-X638	70
		GTEX-ZAKK	70

## Sheet: Ext Fig 10 B
Analysis of gene expression by RNAseq of normal human lung samples from different ages from GTEX
Number of exp	Date of exp	Sample	age	FN1	LOX
		GTEX-11EM3	20
		GTEX-11NSD	20	496.8	6.178
		GTEX-11P82	20
		GTEX-11TT1	20	955	4.631
		GTEX-12126	20
		GTEX-12C56	20
		GTEX-12WSE	20	2511	37.06
		GTEX-133LE	20	516.7	10.48
		GTEX-13CZU	20
		GTEX-13FTX	20	482.7	22.25
		GTEX-13RTK	20
		GTEX-13VXT	20	507.2	12.62
		GTEX-144GM	20	476.2	7.866
		GTEX-14BMU	20	1115	14.11
		GTEX-14PJP	20
		GTEX-14PKV	20
		GTEX-15DCE	20
		GTEX-15DCZ	20	1425	12.7
		GTEX-15EOM	20
		GTEX-15ER7	20	783.8	47.5
		GTEX-15RIF	20
		GTEX-15UKP	20	899.8	17.41
		GTEX-17EUY	20
		GTEX-17MFQ	20
		GTEX-183FY	20	1225	10.94
		GTEX-1CAMR	20
		GTEX-1F7RK	20
		GTEX-1GPI7	20
		GTEX-O5YT	20	480	10.46
		GTEX-POMQ	20	837.8	11.73
		GTEX-PW2O	20	878.5	10.85
		GTEX-PWCY	20
		GTEX-PX3G	20	1099	15.33
		GTEX-QEG5	20	499	9.55
		GTEX-QESD	20	929.5	14.95
		GTEX-R55E	20
		GTEX-RU1J	20	672.6	23.36
		GTEX-S4Q7	20
		GTEX-S7SF	20
		GTEX-SNMC	20
		GTEX-T2IS	20	944.1	19.09
		GTEX-T5JC	20	995.1	16.98
		GTEX-T5JW	20
		GTEX-UPIC	20
		GTEX-WFG7	20	1195	72.94
		GTEX-WFG8	20	993	15.48
		GTEX-WHSE	20
		GTEX-WOFM	20	783.6	25.24
		GTEX-WRHK	20
		GTEX-XPT6	20
		GTEX-XQ3S	20	1227	28.56
		GTEX-YJ8A	20
		GTEX-ZA64	20	1033	48.5
		GTEX-ZP4G	20
		GTEX-ZTPG	20	469.6	12.31
		GTEX-ZTX8	20
		GTEX-ZVTK	20
		GTEX-ZZ64	20
		GTEX-11EQ9	30	471.9	15.75
		GTEX-11LCK	30	1035	23.71
		GTEX-11P7K	30	175.7	13.62
		GTEX-11P81	30	979.4	15.29
		GTEX-11ZUS	30	1639	14.43
		GTEX-12KS4	30	1761	30.63
		GTEX-1314G	30
		GTEX-1399R	30
		GTEX-1399S	30	433.5	21.04
		GTEX-139D8	30
		GTEX-13NZB	30
		GTEX-145MN	30	468.5	14.41
		GTEX-146FQ	30	885.6	13.48
		GTEX-14A6H	30	1746	24.6
		GTEX-14B4R	30
		GTEX-14E6E	30	987.4	14.72
		GTEX-14ICL	30
		GTEX-14JG6	30	354.3	20.96
		GTEX-14PJN	30
		GTEX-15DZA	30
		GTEX-15FZZ	30	581.2	11.39
		GTEX-15G1A	30	1419	17.04
		GTEX-16A39	30
		GTEX-16BQI	30
		GTEX-16YQH	30
		GTEX-17HG3	30	64.88	4.955
		GTEX-18D9A	30	503.2	16.44
		GTEX-18QFQ	30	409.4	11.04
		GTEX-1A3MV	30	613.7	14.72
		GTEX-1AMEY	30
		GTEX-1C4CL	30	804.6	13.53
		GTEX-P44G	30
		GTEX-P4PP	30	681	19.7
		GTEX-PLZ6	30	520.4	29.93
		GTEX-QDT8	30	1208	33
		GTEX-QEG4	30	1167	22.4
		GTEX-QLQW	30
		GTEX-QV31	30
		GTEX-S33H	30	1263	50.07
		GTEX-TKQ1	30
		GTEX-U3ZH	30	870.2	18.84
		GTEX-U3ZN	30	911.5	14.7
		GTEX-U8XE	30	890	5.781
		GTEX-VUSH	30
		GTEX-WFJO	30	534.8	19.33
		GTEX-X88G	30
		GTEX-XUZC	30
		GTEX-Y9LG	30	1756	19.69
		GTEX-ZQUD	30
		GTEX-ZU9S	30
		GTEX-ZWKS	30
		GTEX-ZXES	30
		GTEX-ZYT6	30	909.3	16.74
		GTEX-11DXW	40
		GTEX-11ILO	40
		GTEX-11O72	40	1785	55.46
		GTEX-11UD1	40
		GTEX-11VI4	40
		GTEX-11XUK	40
		GTEX-12584	40	867.4	9.578
		GTEX-12WSJ	40	431.3	10.41
		GTEX-12WSK	40	1378	66.69
		GTEX-12WSN	40	827	14.89
		GTEX-12ZZX	40
		GTEX-1339X	40	169.9	9.453
		GTEX-1399Q	40
		GTEX-13FTW	40
		GTEX-13FTY	40	1161	19.54
		GTEX-13JUV	40	1121	25.72
		GTEX-13NYB	40	722.2	20.12
		GTEX-13OVK	40
		GTEX-13PL6	40
		GTEX-13QBU	40	560.2	23.43
		GTEX-13RTL	40
		GTEX-13S86	40	537.4	9.229
		GTEX-13U4I	40	553.3	19.82
		GTEX-145LT	40	1227	19.88
		GTEX-145ME	40	531.6	16.99
		GTEX-14AS3	40	395.2	36.46
		GTEX-14C39	40	856.8	57.17
		GTEX-14E6C	40	369.8	36.7
		GTEX-14H4A	40
		GTEX-14ICK	40
		GTEX-14JG1	40	1611	19.05
		GTEX-14PKU	40
		GTEX-15D1Q	40	1428	33.69
		GTEX-15ETS	40
		GTEX-15F5U	40
		GTEX-15RIG	40
		GTEX-15RJ7	40	1241	9.732
		GTEX-15RJE	40	501.3	60.96
		GTEX-15SHU	40
		GTEX-15UF7	40
		GTEX-16NGA	40	773.3	20
		GTEX-178AV	40	744.4	14.08
		GTEX-17EVP	40	1788	75.04
		GTEX-17F98	40	366.5	5.098
		GTEX-17MF6	40	414.2	20.65
		GTEX-18D9U	40	761.8	18.9
		GTEX-1AX8Y	40
		GTEX-1B932	40	1227	13.24
		GTEX-1B97I	40	981.7	18.86
		GTEX-1C475	40
		GTEX-1CAMQ	40	1550	21.15
		GTEX-1CAMS	40
		GTEX-1CAV2	40
		GTEX-1EN7A	40	1032	20.37
		GTEX-1F5PL	40
		GTEX-1F75I	40
		GTEX-1FIGZ	40
		GTEX-1GF9U	40
		GTEX-1GF9X	40
		GTEX-1GMR3	40
		GTEX-1GZ2Q	40
		GTEX-NFK9	40	1251	47.35
		GTEX-NPJ8	40	584.9	28.06
		GTEX-OIZI	40	1176	28.17
		GTEX-OOBK	40	708.2	8.717
		GTEX-P44H	40	390	30.42
		GTEX-P78B	40	335.9	13.67
		GTEX-PVOW	40	971.6	27.72
		GTEX-PWN1	40
		GTEX-PWOO	40
		GTEX-Q2AG	40	1122	37.78
		GTEX-Q2AH	40	901.3	24.54
		GTEX-Q2AI	40
		GTEX-Q734	40	903	16.83
		GTEX-R3RS	40	1519	48.81
		GTEX-R55C	40	1073	23.54
		GTEX-R55G	40	1381	23.27
		GTEX-RWSA	40	1346	24.96
		GTEX-S341	40	413.4	23.26
		GTEX-S4UY	40
		GTEX-SE5C	40	381.7	32.62
		GTEX-SNOS	40	543.6	14.23
		GTEX-T6MO	40	694.4	65.28
		GTEX-T8EM	40	1148	49.61
		GTEX-TML8	40	576.9	8.546
		GTEX-TMMY	40	394.3	38.1
		GTEX-U3ZM	40	469.5	24.69
		GTEX-U4B1	40
		GTEX-UPK5	40	1393	23.24
		GTEX-W5X1	40	1745	13.25
		GTEX-WEY5	40
		GTEX-WFON	40	1301	22.4
		GTEX-WH7G	40	897.7	16.44
		GTEX-WI4N	40
		GTEX-WYVS	40	709.8	19.75
		GTEX-WZTO	40	1167	17.18
		GTEX-X3Y1	40	684.5	34.98
		GTEX-X5EB	40	696.2	18.39
		GTEX-XAJ8	40
		GTEX-XBEW	40	545.3	20.37
		GTEX-XK95	40
		GTEX-XMK1	40
		GTEX-XV7Q	40	969.1	7.184
		GTEX-Y5LM	40	946.5	35.87
		GTEX-Y8E4	40	418.4	9.8
		GTEX-YB5E	40	437.2	10.02
		GTEX-YB5K	40
		GTEX-YEC4	40	552.2	14.91
		GTEX-YFC4	40	1175	30.63
		GTEX-YFCO	40	438.9	43.6
		GTEX-YJ8O	40	1534	35.16
		GTEX-Z9EW	40
		GTEX-ZAB4	40	1766	59.2
		GTEX-ZC5H	40	1427	20.23
		GTEX-ZGAY	40
		GTEX-ZLFU	40
		GTEX-ZPIC	40	709.1	17.36
		GTEX-ZPU1	40	646.5	16.56
		GTEX-ZT9X	40	556.4	6.048
		GTEX-ZTSS	40
		GTEX-ZUA1	40	1756	44.79
		GTEX-ZV6S	40
		GTEX-ZVZO	40
		GTEX-ZYWO	40
		GTEX-111CU	50	792.6	14.39
		GTEX-113JC	50
		GTEX-117YW	50	2032	31.33
		GTEX-117YX	50	674.1	51.3
		GTEX-1192X	50
		GTEX-11DXZ	50	1168	16.17
		GTEX-11DZ1	50	1223	66.84
		GTEX-11H98	50
		GTEX-11I78	50	370.8	16.32
		GTEX-11NUK	50	1061	14.56
		GTEX-11PRG	50	1173	14.58
		GTEX-11UD2	50	803.2	13.97
		GTEX-11WQK	50	772.1	11.43
		GTEX-11ZVC	50	1111	34.59
		GTEX-12WS9	50
		GTEX-12WSC	50
		GTEX-12WSG	50	796.7	14.58
		GTEX-12WSH	50	1253	48.79
		GTEX-12WSI	50	1084	13.39
		GTEX-12WSL	50	2141	54.15
		GTEX-12ZZW	50	666.6	47.51
		GTEX-13111	50	348.9	14.81
		GTEX-13112	50
		GTEX-1313W	50	749.2	24.31
		GTEX-131XE	50	493.2	14.22
		GTEX-131XG	50
		GTEX-131XH	50	1002	26.02
		GTEX-131XW	50	1265	74.55
		GTEX-132AR	50
		GTEX-1399U	50	328.6	28.19
		GTEX-139T4	50
		GTEX-139T6	50	1005	10.99
		GTEX-139YR	50	669.3	7.117
		GTEX-13CIG	50
		GTEX-13D11	50	1047	14.77
		GTEX-13FH7	50	1133	26.11
		GTEX-13FHP	50	2305	39.5
		GTEX-13FLV	50	1708	24.66
		GTEX-13FLW	50
		GTEX-13FXS	50
		GTEX-13N11	50	181.7	13.52
		GTEX-13NZ9	50	665.1	16.22
		GTEX-13O21	50	407.9	14.94
		GTEX-13O3P	50	690.6	54.73
		GTEX-13O3Q	50	1470	54.57
		GTEX-13OVJ	50	1179	14.89
		GTEX-13OVL	50	1140	20.55
		GTEX-13OW6	50	652.9	17.63
		GTEX-13OW7	50	2538	21.38
		GTEX-13PVQ	50	2099	29.76
		GTEX-13QJ3	50	1157	43.1
		GTEX-13SLX	50
		GTEX-13VXU	50	1433	29.47
		GTEX-13W46	50
		GTEX-13X6H	50
		GTEX-13X6J	50
		GTEX-144FL	50
		GTEX-144GL	50
		GTEX-144GN	50	712.4	15.49
		GTEX-145LU	50	1652	34.54
		GTEX-145LV	50
		GTEX-145MF	50	643.4	22.94
		GTEX-145MG	50
		GTEX-145MH	50	662.5	27.21
		GTEX-146FH	50	931.8	23.64
		GTEX-147F3	50	1109	29.31
		GTEX-147F4	50	2002	35.15
		GTEX-14A5I	50
		GTEX-14ABY	50	877.7	21.97
		GTEX-14BIL	50	563.7	22.6
		GTEX-14BIN	50
		GTEX-14BMV	50	1696	22.99
		GTEX-14C38	50
		GTEX-14DAR	50	495.5	16.06
		GTEX-14E1K	50	742.1	22.63
		GTEX-14E6D	50	1163	46.95
		GTEX-14PHX	50
		GTEX-14PJ2	50
		GTEX-14PJ3	50
		GTEX-14PJM	50	1083	26.5
		GTEX-14PN4	50
		GTEX-14PQA	50	1262	31.85
		GTEX-15CHR	50	544.6	10.29
		GTEX-15CHS	50
		GTEX-15D79	50
		GTEX-15DDE	50
		GTEX-15EO6	50
		GTEX-15EU6	50	1325	14.05
		GTEX-15SB6	50	1070	13.92
		GTEX-15SDE	50
		GTEX-15SZO	50
		GTEX-169BO	50	287	27.91
		GTEX-16AAH	50	1314	15.52
		GTEX-16MTA	50	808	17.55
		GTEX-16NFA	50
		GTEX-16NPV	50
		GTEX-16NPX	50
		GTEX-17F97	50
		GTEX-17F9E	50
		GTEX-17HGU	50	722.9	63.31
		GTEX-17HHE	50	963.3	15.31
		GTEX-17HHY	50
		GTEX-17HII	50	1802	42.64
		GTEX-17KNJ	50	410.1	12.42
		GTEX-18464	50
		GTEX-18465	50	1435	26.77
		GTEX-18A67	50	592.8	13.53
		GTEX-18A7A	50	995.4	14.9
		GTEX-1A32A	50	1236	33.15
		GTEX-1A8FM	50	1122	62.78
		GTEX-1AMFI	50
		GTEX-1AX9K	50	1299	50.87
		GTEX-1AYCT	50	561.2	7.955
		GTEX-1AYD5	50	1256	18.45
		GTEX-1B8KE	50
		GTEX-1B8KZ	50	1065	13.74
		GTEX-1B8SG	50
		GTEX-1B933	50
		GTEX-1B97J	50
		GTEX-1C2JI	50
		GTEX-1C64N	50
		GTEX-1C6VQ	50
		GTEX-1CB4I	50	960.2	19.13
		GTEX-1E1VI	50
		GTEX-1E2YA	50
		GTEX-1EX96	50
		GTEX-1F48J	50
		GTEX-1F5PK	50
		GTEX-1F75A	50
		GTEX-1F75B	50
		GTEX-1GL5R	50
		GTEX-1GMR2	50
		GTEX-1GMR8	50
		GTEX-1GMRU	50
		GTEX-1GN1U	50
		GTEX-1GN1W	50
		GTEX-1GZ4H	50
		GTEX-1GZHY	50
		GTEX-NL4W	50
		GTEX-O5YW	50	849.3	51.21
		GTEX-OHPK	50
		GTEX-OHPM	50	1029	34.79
		GTEX-OIZG	50	915.4	14.26
		GTEX-OIZH	50	940.6	15.67
		GTEX-OXRK	50	836.6	40.63
		GTEX-OXRL	50	1184	15.68
		GTEX-OXRN	50	1002	23.43
		GTEX-P4QT	50	601.4	16.07
		GTEX-PLZ4	50	1615	75.2
		GTEX-PLZ5	50	485.5	27.58
		GTEX-PSDG	50	558.4	16.49
		GTEX-QCQG	50	925.1	11.68
		GTEX-QDVJ	50	634.8	10.68
		GTEX-QDVN	50	362.6	6.447
		GTEX-QEL4	50	812.9	20.21
		GTEX-QMR6	50	1060	103.4
		GTEX-QMRM	50	665.4	40.17
		GTEX-QV44	50	1487	37.89
		GTEX-QXCU	50	1196	41.76
		GTEX-R53T	50
		GTEX-R55D	50	367.9	11.6
		GTEX-R55F	50
		GTEX-RM2N	50	1004	72.55
		GTEX-RN64	50	1015	23.5
		GTEX-RNOR	50	1443	21.55
		GTEX-RU72	50	1010	30.76
		GTEX-RUSQ	50	933.3	18.81
		GTEX-RVPU	50
		GTEX-S32W	50	507.4	17.86
		GTEX-S3XE	50
		GTEX-S4P3	50
		GTEX-S7SE	50	1296	21.73
		GTEX-SIU7	50
		GTEX-SIU8	50	1284	15.94
		GTEX-SN8G	50	1041	63.55
		GTEX-T2YK	50
		GTEX-T6MN	50	1728	26.55
		GTEX-TKQ2	50
		GTEX-TMKS	50
		GTEX-U3ZG	50
		GTEX-UJHI	50	260.3	10.6
		GTEX-UJMC	50	832.9	39.51
		GTEX-UPJH	50	1220	32.97
		GTEX-V1D1	50	509.5	7.819
		GTEX-VJWN	50
		GTEX-VUSG	50	916.9	15.46
		GTEX-W5WG	50
		GTEX-WCDI	50
		GTEX-WHPG	50	771.4	8.577
		GTEX-WHSB	50	1055	18.51
		GTEX-WHWD	50
		GTEX-WK11	50	1107	20.27
		GTEX-WL46	50
		GTEX-WRHU	50	1153	26.91
		GTEX-WVJS	50	973.3	30.05
		GTEX-WVLH	50
		GTEX-WWTW	50
		GTEX-WWYW	50	638	31.43
		GTEX-WXYG	50
		GTEX-WY7C	50	637.9	28.04
		GTEX-WYJK	50	730.3	76.61
		GTEX-X15G	50
		GTEX-X261	50	1388	63.26
		GTEX-X4LF	50	585.3	23.19
		GTEX-X585	50	713.4	42.86
		GTEX-X62O	50
		GTEX-X8HC	50
		GTEX-XBEC	50	879.6	30.23
		GTEX-XGQ4	50	368.1	48.76
		GTEX-XMD3	50
		GTEX-XOTO	50
		GTEX-XPVG	50	932.9	21.72
		GTEX-XQ8I	50	322.9	10.71
		GTEX-XUW1	50
		GTEX-XUYS	50
		GTEX-XXEK	50	460.3	16.21
		GTEX-Y111	50	1798	33.47
		GTEX-Y114	50
		GTEX-Y3I4	50	707.8	6.146
		GTEX-Y3IK	50	913.4	14.51
		GTEX-Y8LW	50	478.1	46.47
		GTEX-YBZK	50
		GTEX-YEC3	50	567.3	26.18
		GTEX-YF7O	50	515.3	18.15
		GTEX-Z93S	50
		GTEX-Z93T	50
		GTEX-ZAB5	50	710.1	22.18
		GTEX-ZAJG	50
		GTEX-ZAK1	50
		GTEX-ZDYS	50	833.6	14.92
		GTEX-ZE7O	50	709	19.51
		GTEX-ZEX8	50	836.4	50.31
		GTEX-ZF2S	50	1235	18.26
		GTEX-ZF3C	50
		GTEX-ZG7Y	50	1111	11.35
		GTEX-ZLWG	50	616.9	15.42
		GTEX-ZT9W	50	569.1	30.07
		GTEX-ZTTD	50	429.6	19.32
		GTEX-ZV68	50
		GTEX-ZV7C	50
		GTEX-ZVE1	50
		GTEX-ZVE2	50
		GTEX-ZVP2	50
		GTEX-ZVT2	50
		GTEX-ZVT4	50
		GTEX-ZVZP	50
		GTEX-ZY6K	50	558.4	7.661
		GTEX-ZYFC	50
		GTEX-ZYFD	50
		GTEX-ZYVF	50	1027	51.81
		GTEX-ZZPT	50	219.3	47.29
		GTEX-ZZPU	50	648.6	19.46
		GTEX-1117F	60
		GTEX-111FC	60	1176	38.36
		GTEX-111VG	60	2373	42.14
		GTEX-111YS	60	737.3	96.15
		GTEX-1122O	60	452.3	26.67
		GTEX-1128S	60	557.7	56.17
		GTEX-113IC	60
		GTEX-117XS	60
		GTEX-1192W	60
		GTEX-11DXX	60	557	45.91
		GTEX-11DXY	60
		GTEX-11DYG	60
		GTEX-11EI6	60	795.8	22.51
		GTEX-11EMC	60	555.6	22.51
		GTEX-11EQ8	60
		GTEX-11GS4	60
		GTEX-11GSO	60
		GTEX-11GSP	60	1984	27.18
		GTEX-11NV4	60	1360	18.35
		GTEX-11OC5	60
		GTEX-11OF3	60	1442	32.86
		GTEX-11ONC	60
		GTEX-11TTK	60
		GTEX-11TUW	60	1426	39.79
		GTEX-11WQC	60	1209	29.07
		GTEX-11ZTS	60	1255	25.07
		GTEX-11ZTT	60	1133	51.13
		GTEX-11ZU8	60
		GTEX-1211K	60	1232	45.61
		GTEX-1212Z	60	1722	22.94
		GTEX-12696	60	842.8	39.18
		GTEX-1269C	60	1055	35.13
		GTEX-12BJ1	60	536.7	26.35
		GTEX-12WSA	60	292.2	39.2
		GTEX-12WSB	60
		GTEX-12WSD	60	1590	18.6
		GTEX-12WSM	60
		GTEX-12ZZY	60	2082	26.44
		GTEX-12ZZZ	60
		GTEX-13113	60	432.6	18.86
		GTEX-131XF	60	296	37.65
		GTEX-131YS	60	1418	30.32
		GTEX-132NY	60	1358	16.27
		GTEX-132Q8	60
		GTEX-132QS	60	1050	22.08
		GTEX-1399T	60
		GTEX-139T8	60
		GTEX-139TS	60
		GTEX-139TT	60	1936	55.48
		GTEX-139TU	60
		GTEX-139UC	60
		GTEX-139UW	60	921.4	39.93
		GTEX-13CF2	60
		GTEX-13CF3	60	843.5	10.28
		GTEX-13CZV	60
		GTEX-13FHO	60	814.7	33.72
		GTEX-13FTZ	60	1681	25.74
		GTEX-13G51	60	2004	23.86
		GTEX-13JVG	60	904.3	49.39
		GTEX-13N2G	60	479.2	19.6
		GTEX-13NYC	60
		GTEX-13NYS	60	713.3	84.65
		GTEX-13NZ8	60	221.6	25.22
		GTEX-13NZA	60	557.6	27.33
		GTEX-13O1R	60
		GTEX-13O3O	60	676.4	59.53
		GTEX-13O61	60	859	21.4
		GTEX-13OVG	60	792.2	31.95
		GTEX-13OVI	60
		GTEX-13OW5	60	944.7	38.72
		GTEX-13OW8	60	521	23.29
		GTEX-13PDP	60
		GTEX-13PL7	60	485	27.26
		GTEX-13PLJ	60
		GTEX-13PVR	60
		GTEX-13QIC	60
		GTEX-13QJC	60	748.3	29.83
		GTEX-13RTJ	60	1395	101.2
		GTEX-13S7M	60	1152	55.32
		GTEX-13W3W	60	1474	34.4
		GTEX-13X6I	60
		GTEX-13X6K	60	1357	32.56
		GTEX-13YAN	60	783.6	107
		GTEX-1445S	60
		GTEX-144GO	60	642.3	19.3
		GTEX-145LS	60	1604	49.96
		GTEX-145MI	60
		GTEX-145MO	60	1021	71.64
		GTEX-146FR	60
		GTEX-14753	60
		GTEX-1477Z	60	605.6	46.74
		GTEX-147GR	60	1240	29.94
		GTEX-147JS	60	1504	28.94
		GTEX-148VI	60	1567	64.95
		GTEX-1497J	60	1233	45.23
		GTEX-14A5H	60
		GTEX-14ASI	60
		GTEX-14BIM	60
		GTEX-14C5O	60	607.5	39.97
		GTEX-14DAQ	60	787.1	21.4
		GTEX-14JFF	60
		GTEX-14JIY	60	2022	50.41
		GTEX-14LZ3	60	547.4	41.89
		GTEX-14PHW	60
		GTEX-14PHY	60	909.1	14.81
		GTEX-14PII	60
		GTEX-14PJ4	60	960.9	30.49
		GTEX-14PJ5	60	624.4	19.54
		GTEX-14PJ6	60
		GTEX-14PJO	60	659.5	56.14
		GTEX-14PN3	60
		GTEX-14XAO	60	1130	12.57
		GTEX-15CHC	60	397.9	14.03
		GTEX-15CHQ	60
		GTEX-15DYW	60
		GTEX-15G19	60
		GTEX-15RIE	60	1244	31.12
		GTEX-15SHV	60	581.8	21.78
		GTEX-15SHW	60	1365	63.36
		GTEX-15SKB	60	1177	31.71
		GTEX-15TU5	60
		GTEX-16GPK	60
		GTEX-16MT8	60	1167	37.93
		GTEX-16MT9	60
		GTEX-16XZZ	60	363.8	47.28
		GTEX-16Z82	60	1381	22.18
		GTEX-17GQL	60	483.9	20.92
		GTEX-17JCI	60	1524	28.67
		GTEX-18A66	60	2577	66
		GTEX-18A6Q	60	1508	32.18
		GTEX-18D9B	60	870.4	34.51
		GTEX-1A3MW	60
		GTEX-1A3MX	60
		GTEX-1A8G6	60	1226	22.87
		GTEX-1A8G7	60
		GTEX-1AX8Z	60	1272	22.35
		GTEX-1AX9I	60	2254	66.36
		GTEX-1AX9J	60	669.1	61.8
		GTEX-1B8L1	60	1566	42.7
		GTEX-1B8SF	60	1728	46.1
		GTEX-1B98T	60
		GTEX-1B996	60	1355	58.16
		GTEX-1C64O	60	523.4	36.43
		GTEX-1C6VR	60	1893	62.44
		GTEX-1C6VS	60	781.3	64.19
		GTEX-1C6WA	60	920.2	39.28
		GTEX-1CB4E	60
		GTEX-1CB4F	60	3052	26.22
		GTEX-1CB4G	60
		GTEX-1CB4H	60
		GTEX-1CB4J	60	781.7	94.89
		GTEX-1EH9U	60
		GTEX-1EKGG	60
		GTEX-1EMGI	60	1105	24.92
		GTEX-1EU9M	60
		GTEX-1F52S	60
		GTEX-1F6I4	60
		GTEX-1F6IF	60
		GTEX-1F6RS	60
		GTEX-1F75W	60
		GTEX-1F88F	60
		GTEX-1GF9V	60
		GTEX-1GF9W	60
		GTEX-1GN1V	60
		GTEX-1GN2E	60
		GTEX-1GN73	60
		GTEX-1GTWX	60
		GTEX-N7MS	60	1699	46.55
		GTEX-N7MT	60	1601	139
		GTEX-NL3G	60	960.4	25.35
		GTEX-NL3H	60
		GTEX-NPJ7	60
		GTEX-O5YU	60
		GTEX-O5YV	60	1661	65.48
		GTEX-OHPJ	60
		GTEX-OHPL	60	842.3	35.74
		GTEX-OHPN	60
		GTEX-OIZF	60
		GTEX-OOBJ	60	383	22.03
		GTEX-OXRO	60	1047	77.97
		GTEX-OXRP	60	1864	71.58
		GTEX-P4PQ	60	672.8	10.65
		GTEX-P4QR	60
		GTEX-P4QS	60	832.2	9.807
		GTEX-POYW	60	1152	47.75
		GTEX-PWO3	60
		GTEX-QLQ7	60
		GTEX-QVJO	60
		GTEX-QVUS	60
		GTEX-R45C	60
		GTEX-REY6	60	798.1	124.4
		GTEX-RTLS	60	936.8	30.14
		GTEX-RVPV	60	2089	33.28
		GTEX-RWS6	60	891.1	37.46
		GTEX-S4Z8	60
		GTEX-S7PM	60
		GTEX-S95S	60
		GTEX-SJXC	60
		GTEX-SSA3	60
		GTEX-TMZS	60
		GTEX-TSE9	60	828.7	92.86
		GTEX-U412	60	1479	26.67
		GTEX-U8T8	60	787.8	56.43
		GTEX-UTHO	60
		GTEX-V955	60
		GTEX-VJYA	60	847.4	10.67
		GTEX-WOFL	60
		GTEX-WQUQ	60
		GTEX-WYBS	60	1998	53.41
		GTEX-X4EO	60	1406	31.45
		GTEX-X4EP	60	944.6	16.27
		GTEX-X4XX	60	666.8	38.89
		GTEX-X4XY	60	880.7	37.39
		GTEX-XBED	60	881.2	12.47
		GTEX-XLM4	60
		GTEX-XMD1	60
		GTEX-XMD2	60	469.2	24.25
		GTEX-XOT4	60	1957	31.02
		GTEX-XUJ4	60
		GTEX-XYKS	60	630.4	7.612
		GTEX-Y5V5	60	796.8	42.29
		GTEX-Y5V6	60	867.1	41.26
		GTEX-Y8DK	60
		GTEX-Y8E5	60
		GTEX-YECK	60	765.2	31.9
		GTEX-YJ89	60
		GTEX-ZDTS	60	1141	33.12
		GTEX-ZDTT	60	492.3	22.96
		GTEX-ZDXO	60	1412	37.1
		GTEX-ZE9C	60
		GTEX-ZF28	60	1519	161.8
		GTEX-ZF29	60	1118	32.23
		GTEX-ZLV1	60	447.4	14.27
		GTEX-ZPCL	60
		GTEX-ZQG8	60	471.7	28.66
		GTEX-ZVT3	60	924.8	17.36
		GTEX-ZVZQ	60	1128	21.79
		GTEX-ZXG5	60	678.3	76.43
		GTEX-ZYFG	60	567.8	29.37
		GTEX-ZYW4	60	2218	77.17
		GTEX-ZYY3	60	659.6	32.15
		GTEX-12WSF	70
		GTEX-13IVO	70
		GTEX-13N1W	70	922.4	43.15
		GTEX-13OVH	70	459	20.86
		GTEX-13SLW	70	2476	53.19
		GTEX-148VJ	70	361.2	63.88
		GTEX-14E7W	70	1549	29.64
		GTEX-14LLW	70	733.1	91.16
		GTEX-14PK6	70	1112	50.04
		GTEX-15DCD	70
		GTEX-15UF6	70
		GTEX-16XZY	70
		GTEX-17EVQ	70	926.3	23.29
		GTEX-17F96	70	545.3	54.25
		GTEX-17F9Y	70	1107	74.34
		GTEX-183WM	70
		GTEX-18A7B	70
		GTEX-19HZE	70
		GTEX-1BAJH	70
		GTEX-1EWIQ	70
		GTEX-SUCS	70
		GTEX-X638	70
		GTEX-ZAKK	70

## Sheet: Ext Fig 10 C-D-E-F
Analysis of gene expression by RNAseq of normal human lung samples from different ages from GTEX
Number of exp	Date of exp	Sample	st8sia1	p16	p21	FN1	LOX
		GTEX-11EM3
		GTEX-11NSD	1.093	0.3648	117.6	496.8	6.178
		GTEX-11P82
		GTEX-11TT1	0.3716	0.2668	171.2	955	4.631
		GTEX-12126
		GTEX-12C56
		GTEX-12WSE	6.966	0.8332	99.61	2511	37.06
		GTEX-133LE	1.267	0.4728	121.8	516.7	10.48
		GTEX-13CZU
		GTEX-13FTX	0.9993	0.6091	125.4	482.7	22.25
		GTEX-13RTK
		GTEX-13VXT	1.084	0.3496	161.4	507.2	12.62
		GTEX-144GM	0.9515	0.2992	152.6	476.2	7.866
		GTEX-14BMU	0.7929	0.2768	96.97	1115	14.11
		GTEX-14PJP
		GTEX-14PKV
		GTEX-15DCE
		GTEX-15DCZ	0.2452	0.6715	377.6	1425	12.7
		GTEX-15EOM
		GTEX-15ER7	2.952	0.6535	598.3	783.8	47.5
		GTEX-15RIF
		GTEX-15UKP	1.021	0.1609	281.5	899.8	17.41
		GTEX-17EUY
		GTEX-17MFQ
		GTEX-183FY	0.5155	0.237	170.2	1225	10.94
		GTEX-1CAMR
		GTEX-1F7RK
		GTEX-1GPI7
		GTEX-O5YT	0.8347	0.2809	143.8	480	10.46
		GTEX-POMQ	1.877	0.2857	82.23	837.8	11.73
		GTEX-PW2O	2.185	0.4408	237.5	878.5	10.85
		GTEX-PWCY
		GTEX-PX3G	1.648	0.9148	60.31	1099	15.33
		GTEX-QEG5	2.132	0.4637	264.9	499	9.55
		GTEX-QESD	0.8945	0.5443	444.6	929.5	14.95
		GTEX-R55E
		GTEX-RU1J	0.8964	0.2272	139.1	672.6	23.36
		GTEX-S4Q7
		GTEX-S7SF
		GTEX-SNMC
		GTEX-T2IS	4.713	1.325	136.4	944.1	19.09
		GTEX-T5JC	2.714	0.7858	371.8	995.1	16.98
		GTEX-T5JW
		GTEX-UPIC
		GTEX-WFG7	1.036	0.1957	105.1	1195	72.94
		GTEX-WFG8	0.5241	0.3171	126.3	993	15.48
		GTEX-WHSE
		GTEX-WOFM	0.8173	0.6573	120	783.6	25.24
		GTEX-WRHK
		GTEX-XPT6
		GTEX-XQ3S	1.977	0.4108	191.6	1227	28.56
		GTEX-YJ8A
		GTEX-ZA64	0.5418	1.075	171.4	1033	48.5
		GTEX-ZP4G
		GTEX-ZTPG	0.9882	0.8145	184	469.6	12.31
		GTEX-ZTX8
		GTEX-ZVTK
		GTEX-ZZ64
		GTEX-11EQ9	0.5975	0.2768	136.8	471.9	15.75
		GTEX-11LCK	0.4342	0.6192	136.9	1035	23.71
		GTEX-11P7K	0.5246	0.5147	86.18	175.7	13.62
		GTEX-11P81	1.675	0.9029	120	979.4	15.29
		GTEX-11ZUS	4.322	1.331	106.3	1639	14.43
		GTEX-12KS4	1.132	1.077	431.9	1761	30.63
		GTEX-1314G
		GTEX-1399R
		GTEX-1399S	1.106	1.16	92.73	433.5	21.04
		GTEX-139D8
		GTEX-13NZB
		GTEX-145MN	0.8458	0.5209	82.17	468.5	14.41
		GTEX-146FQ	1.817	0.701	196.2	885.6	13.48
		GTEX-14A6H	4.429	1.057	135.1	1746	24.6
		GTEX-14B4R
		GTEX-14E6E	0.5937	0.62	166.2	987.4	14.72
		GTEX-14ICL
		GTEX-14JG6	0.6053	1.181	89.41	354.3	20.96
		GTEX-14PJN
		GTEX-15DZA
		GTEX-15FZZ	1.38	0.5601	357.2	581.2	11.39
		GTEX-15G1A	0.3893	0.2818	149.2	1419	17.04
		GTEX-16A39
		GTEX-16BQI
		GTEX-16YQH
		GTEX-17HG3	0.4652	0.9702	183.4	64.88	4.955
		GTEX-18D9A	0.5687	0.5675	202.8	503.2	16.44
		GTEX-18QFQ	0.9273	0.7593	194.1	409.4	11.04
		GTEX-1A3MV	0.7732	0.283	141.7	613.7	14.72
		GTEX-1AMEY
		GTEX-1C4CL	3.449	0.8639	101.9	804.6	13.53
		GTEX-P44G
		GTEX-P4PP	0.9668	0.3994	432.4	681	19.7
		GTEX-PLZ6	1.184	0.3399	62.59	520.4	29.93
		GTEX-QDT8	5.004	0.6259	120.1	1208	33
		GTEX-QEG4	4.503	0.7699	264.5	1167	22.4
		GTEX-QLQW
		GTEX-QV31
		GTEX-S33H	3.299	0.2688	125.5	1263	50.07
		GTEX-TKQ1
		GTEX-U3ZH	4.328	0.428	83.39	870.2	18.84
		GTEX-U3ZN	1.252	0.8222	93.21	911.5	14.7
		GTEX-U8XE	0.4291	1.206	339.5	890	5.781
		GTEX-VUSH
		GTEX-WFJO	0.7147	0.6016	60.97	534.8	19.33
		GTEX-X88G
		GTEX-XUZC
		GTEX-Y9LG	0.5836	0.6671	269	1756	19.69
		GTEX-ZQUD
		GTEX-ZU9S
		GTEX-ZWKS
		GTEX-ZXES
		GTEX-ZYT6	3.344	0.7114	72.33	909.3	16.74
		GTEX-11DXW
		GTEX-11ILO
		GTEX-11O72	5.009	2.063	532.4	1785	55.46
		GTEX-11UD1
		GTEX-11VI4
		GTEX-11XUK
		GTEX-12584	1.873	0.9034	1048	867.4	9.578
		GTEX-12WSJ	0.6913	0.8649	129	431.3	10.41
		GTEX-12WSK	0.7528	1.21	152	1378	66.69
		GTEX-12WSN	0.6712	0.6297	292.1	827	14.89
		GTEX-12ZZX
		GTEX-1339X	0.4704	0.7089	133.3	169.9	9.453
		GTEX-1399Q
		GTEX-13FTW
		GTEX-13FTY	4.728	2.589	647.2	1161	19.54
		GTEX-13JUV	2.9	0.4965	194.6	1121	25.72
		GTEX-13NYB	4.714	1.336	260.5	722.2	20.12
		GTEX-13OVK
		GTEX-13PL6
		GTEX-13QBU	0.9597	1.52	384.7	560.2	23.43
		GTEX-13RTL
		GTEX-13S86	1.967	0.7316	147.1	537.4	9.229
		GTEX-13U4I	2.476	1.558	228.9	553.3	19.82
		GTEX-145LT	0.7256	0.4875	325.6	1227	19.88
		GTEX-145ME	0.5296	0.4074	191	531.6	16.99
		GTEX-14AS3	2.934	1.486	111.9	395.2	36.46
		GTEX-14C39	0.8777	0.6203	509.2	856.8	57.17
		GTEX-14E6C	3.211	2.215	249.7	369.8	36.7
		GTEX-14H4A
		GTEX-14ICK
		GTEX-14JG1	2.818	2.589	449.1	1611	19.05
		GTEX-14PKU
		GTEX-15D1Q	2.289	3.375	382.5	1428	33.69
		GTEX-15ETS
		GTEX-15F5U
		GTEX-15RIG
		GTEX-15RJ7	1.819	0.08371	289	1241	9.732
		GTEX-15RJE	1.922	0.5448	78.19	501.3	60.96
		GTEX-15SHU
		GTEX-15UF7
		GTEX-16NGA	0.7294	0.9717	139.5	773.3	20
		GTEX-178AV	2.063	0.7363	97.51	744.4	14.08
		GTEX-17EVP	5.153	1.266	420.8	1788	75.04
		GTEX-17F98	0.7968	0.5121	169.1	366.5	5.098
		GTEX-17MF6	2.892	1.144	233.8	414.2	20.65
		GTEX-18D9U	1.077	0.6867	312	761.8	18.9
		GTEX-1AX8Y
		GTEX-1B932	4.111	0.7241	122.2	1227	13.24
		GTEX-1B97I	1.153	0.7936	217.4	981.7	18.86
		GTEX-1C475
		GTEX-1CAMQ	1.858	1.613	410.4	1550	21.15
		GTEX-1CAMS
		GTEX-1CAV2
		GTEX-1EN7A	2.086	1.19	281.2	1032	20.37
		GTEX-1F5PL
		GTEX-1F75I
		GTEX-1FIGZ
		GTEX-1GF9U
		GTEX-1GF9X
		GTEX-1GMR3
		GTEX-1GZ2Q
		GTEX-NFK9	1.209	0.5529	209.8	1251	47.35
		GTEX-NPJ8	1.039	0.771	213.4	584.9	28.06
		GTEX-OIZI	0.9415	0.8974	153.1	1176	28.17
		GTEX-OOBK	0.7748	0.3522	279.2	708.2	8.717
		GTEX-P44H	1.935	1.741	121.7	390	30.42
		GTEX-P78B	1.313	0.7086	121.2	335.9	13.67
		GTEX-PVOW	4.882	0.4899	168.5	971.6	27.72
		GTEX-PWN1
		GTEX-PWOO
		GTEX-Q2AG	4.503	1.556	314.4	1122	37.78
		GTEX-Q2AH	0.6424	0.2398	98.53	901.3	24.54
		GTEX-Q2AI
		GTEX-Q734	1.897	1.065	161.7	903	16.83
		GTEX-R3RS	2.679	0.8228	302.9	1519	48.81
		GTEX-R55C	2.321	0.1846	104.2	1073	23.54
		GTEX-R55G	0.7711	0.5486	116.8	1381	23.27
		GTEX-RWSA	1.367	0.2605	363.7	1346	24.96
		GTEX-S341	1.323	0.7734	79.73	413.4	23.26
		GTEX-S4UY
		GTEX-SE5C	0.9807	0.5951	385.9	381.7	32.62
		GTEX-SNOS	1.194	0.1348	247.1	543.6	14.23
		GTEX-T6MO	0.7469	0.4489	87.04	694.4	65.28
		GTEX-T8EM	1.31	0.2981	150.5	1148	49.61
		GTEX-TML8	2.179	1.806	86.15	576.9	8.546
		GTEX-TMMY	1.144	0.431	575.2	394.3	38.1
		GTEX-U3ZM	0.8813	0.5296	146.2	469.5	24.69
		GTEX-U4B1
		GTEX-UPK5	1.591	1.058	306.2	1393	23.24
		GTEX-W5X1	2.64	0.739	88.48	1745	13.25
		GTEX-WEY5
		GTEX-WFON	1.446	0.3038	86.83	1301	22.4
		GTEX-WH7G	1.007	0.5049	98.66	897.7	16.44
		GTEX-WI4N
		GTEX-WYVS	0.8747	1.191	369.4	709.8	19.75
		GTEX-WZTO	5.228	0.8858	340.9	1167	17.18
		GTEX-X3Y1	2.218	4.341	130.9	684.5	34.98
		GTEX-X5EB	0.8997	1.678	126.9	696.2	18.39
		GTEX-XAJ8
		GTEX-XBEW	0.7995	0.731	188.2	545.3	20.37
		GTEX-XK95
		GTEX-XMK1
		GTEX-XV7Q	0.4443	0.6242	326.1	969.1	7.184
		GTEX-Y5LM	0.5166	2.251	128	946.5	35.87
		GTEX-Y8E4	1.991	0.816	92.71	418.4	9.8
		GTEX-YB5E	0.4601	0.5137	110	437.2	10.02
		GTEX-YB5K
		GTEX-YEC4	0.6061	0.6154	156.3	552.2	14.91
		GTEX-YFC4	1.85	2.81	1031	1175	30.63
		GTEX-YFCO	1.063	0.397	126.2	438.9	43.6
		GTEX-YJ8O	3.746	1.131	447.3	1534	35.16
		GTEX-Z9EW
		GTEX-ZAB4	1.983	1.212	225.3	1766	59.2
		GTEX-ZC5H	1.692	0.8191	153.5	1427	20.23
		GTEX-ZGAY
		GTEX-ZLFU
		GTEX-ZPIC	0.3986	0.5762	133.2	709.1	17.36
		GTEX-ZPU1	3.205	0.7583	92.69	646.5	16.56
		GTEX-ZT9X	0.3722	0.8253	207.4	556.4	6.048
		GTEX-ZTSS
		GTEX-ZUA1	2.836	1.424	601.6	1756	44.79
		GTEX-ZV6S
		GTEX-ZVZO
		GTEX-ZYWO
		GTEX-111CU	0.2014	4.317	306.8	792.6	14.39
		GTEX-113JC
		GTEX-117YW	7.455	2.057	396.7	2032	31.33
		GTEX-117YX	0.7493	0.5037	129.5	674.1	51.3
		GTEX-1192X
		GTEX-11DXZ	0.8847	0.8217	217.2	1168	16.17
		GTEX-11DZ1	2.091	2.475	244	1223	66.84
		GTEX-11H98
		GTEX-11I78	0.6917	1.066	88.84	370.8	16.32
		GTEX-11NUK	3.97	3.571	98.84	1061	14.56
		GTEX-11PRG	2.097	1.885	206.6	1173	14.58
		GTEX-11UD2	2.818	2.444	259	803.2	13.97
		GTEX-11WQK	0.6713	1.161	420.1	772.1	11.43
		GTEX-11ZVC	4.602	1.439	262.7	1111	34.59
		GTEX-12WS9
		GTEX-12WSC
		GTEX-12WSG	2.492	1.861	85.02	796.7	14.58
		GTEX-12WSH	1.967	1.195	837	1253	48.79
		GTEX-12WSI	4.566	3.636	263.5	1084	13.39
		GTEX-12WSL	0.7761	0.4949	159.5	2141	54.15
		GTEX-12ZZW	2.277	1.314	129.4	666.6	47.51
		GTEX-13111	1.048	1.508	117.7	348.9	14.81
		GTEX-13112
		GTEX-1313W	2.531	0.8017	357	749.2	24.31
		GTEX-131XE	2.028	0.9459	120.2	493.2	14.22
		GTEX-131XG
		GTEX-131XH	1.848	2.217	740.1	1002	26.02
		GTEX-131XW	6.661	1.772	240.4	1265	74.55
		GTEX-132AR
		GTEX-1399U	0.5864	1.771	168	328.6	28.19
		GTEX-139T4
		GTEX-139T6	1.169	0.8913	134.3	1005	10.99
		GTEX-139YR	0.9682	1.194	346.2	669.3	7.117
		GTEX-13CIG
		GTEX-13D11	0.6597	0.8981	131.5	1047	14.77
		GTEX-13FH7	0.4619	1.352	329.4	1133	26.11
		GTEX-13FHP	10.89	1.093	172.3	2305	39.5
		GTEX-13FLV	1.57	6.652	545.6	1708	24.66
		GTEX-13FLW
		GTEX-13FXS
		GTEX-13N11	0.9989	1.326	102	181.7	13.52
		GTEX-13NZ9	4.412	0.8517	145.5	665.1	16.22
		GTEX-13O21	0.7812	0.882	103	407.9	14.94
		GTEX-13O3P	1.842	0.7519	179.1	690.6	54.73
		GTEX-13O3Q	9.193	1.572	425.8	1470	54.57
		GTEX-13OVJ	0.3748	1.589	251.1	1179	14.89
		GTEX-13OVL	7.068	1.661	226.6	1140	20.55
		GTEX-13OW6	1.252	1.701	281	652.9	17.63
		GTEX-13OW7	2.727	1.858	575	2538	21.38
		GTEX-13PVQ	1.186	3.35	269.5	2099	29.76
		GTEX-13QJ3	2.954	0.8352	198	1157	43.1
		GTEX-13SLX
		GTEX-13VXU	5.968	1.387	597.9	1433	29.47
		GTEX-13W46
		GTEX-13X6H
		GTEX-13X6J
		GTEX-144FL
		GTEX-144GL
		GTEX-144GN	0.7604	1.207	117.5	712.4	15.49
		GTEX-145LU	2.999	1.16	165.8	1652	34.54
		GTEX-145LV
		GTEX-145MF	3.04	4.946	327	643.4	22.94
		GTEX-145MG
		GTEX-145MH	2.714	1.101	120.7	662.5	27.21
		GTEX-146FH	3.344	0.5987	80.16	931.8	23.64
		GTEX-147F3	0.7405	0.4712	145.6	1109	29.31
		GTEX-147F4	5.928	1.292	533.7	2002	35.15
		GTEX-14A5I
		GTEX-14ABY	3.832	1.875	133.4	877.7	21.97
		GTEX-14BIL	0.8433	1.564	233.4	563.7	22.6
		GTEX-14BIN
		GTEX-14BMV	3.107	0.7837	557.2	1696	22.99
		GTEX-14C38
		GTEX-14DAR	0.6801	0.9585	100.6	495.5	16.06
		GTEX-14E1K	1.295	0.4748	204.3	742.1	22.63
		GTEX-14E6D	3.053	0.934	227.2	1163	46.95
		GTEX-14PHX
		GTEX-14PJ2
		GTEX-14PJ3
		GTEX-14PJM	1.908	0.8413	253.6	1083	26.5
		GTEX-14PN4
		GTEX-14PQA	1.366	0.5505	444.1	1262	31.85
		GTEX-15CHR	1.042	0.5973	118.5	544.6	10.29
		GTEX-15CHS
		GTEX-15D79
		GTEX-15DDE
		GTEX-15EO6
		GTEX-15EU6	1.299	0.3348	163.5	1325	14.05
		GTEX-15SB6	1.562	0.9604	97.61	1070	13.92
		GTEX-15SDE
		GTEX-15SZO
		GTEX-169BO	0.851	1.314	176.9	287	27.91
		GTEX-16AAH	0.5084	0.3852	185.7	1314	15.52
		GTEX-16MTA	0.4338	1.042	97.53	808	17.55
		GTEX-16NFA
		GTEX-16NPV
		GTEX-16NPX
		GTEX-17F97
		GTEX-17F9E
		GTEX-17HGU	1.778	2.184	165.8	722.9	63.31
		GTEX-17HHE	2.464	0.5093	149.8	963.3	15.31
		GTEX-17HHY
		GTEX-17HII	1.272	1.415	487.9	1802	42.64
		GTEX-17KNJ	1.793	1.512	151.4	410.1	12.42
		GTEX-18464
		GTEX-18465	4.383	3.839	413	1435	26.77
		GTEX-18A67	1.321	1.622	96.95	592.8	13.53
		GTEX-18A7A	4.062	0.6706	399	995.4	14.9
		GTEX-1A32A	0.986	0.8033	208	1236	33.15
		GTEX-1A8FM	2.275	3.263	698.8	1122	62.78
		GTEX-1AMFI
		GTEX-1AX9K	1.112	0.7521	571.1	1299	50.87
		GTEX-1AYCT	1.038	0.4917	202.3	561.2	7.955
		GTEX-1AYD5	2.512	0.8015	264.8	1256	18.45
		GTEX-1B8KE
		GTEX-1B8KZ	2.517	0.8748	170.6	1065	13.74
		GTEX-1B8SG
		GTEX-1B933
		GTEX-1B97J
		GTEX-1C2JI
		GTEX-1C64N
		GTEX-1C6VQ
		GTEX-1CB4I	1.772	0.5191	128.2	960.2	19.13
		GTEX-1E1VI
		GTEX-1E2YA
		GTEX-1EX96
		GTEX-1F48J
		GTEX-1F5PK
		GTEX-1F75A
		GTEX-1F75B
		GTEX-1GL5R
		GTEX-1GMR2
		GTEX-1GMR8
		GTEX-1GMRU
		GTEX-1GN1U
		GTEX-1GN1W
		GTEX-1GZ4H
		GTEX-1GZHY
		GTEX-NL4W
		GTEX-O5YW	1.19	0.779	374.4	849.3	51.21
		GTEX-OHPK
		GTEX-OHPM	0.6591	0.3989	313.5	1029	34.79
		GTEX-OIZG	2.025	0.45	364.8	915.4	14.26
		GTEX-OIZH	0.7779	0.3567	135.2	940.6	15.67
		GTEX-OXRK	1.16	0.8349	497.8	836.6	40.63
		GTEX-OXRL	1.444	0.4384	117.5	1184	15.68
		GTEX-OXRN	1.275	1.029	323.8	1002	23.43
		GTEX-P4QT	0.8035	0.9152	131.1	601.4	16.07
		GTEX-PLZ4	1.661	0.9885	299.1	1615	75.2
		GTEX-PLZ5	1.536	0.7074	92.57	485.5	27.58
		GTEX-PSDG	0.7916	0.739	186.5	558.4	16.49
		GTEX-QCQG	1.25	0.5	217.4	925.1	11.68
		GTEX-QDVJ	0.5811	0.6922	209.2	634.8	10.68
		GTEX-QDVN	0.2886	0.8071	223.5	362.6	6.447
		GTEX-QEL4	2.154	0.8913	195.5	812.9	20.21
		GTEX-QMR6	3.428	2.35	115.3	1060	103.4
		GTEX-QMRM	2.628	2.335	165.4	665.4	40.17
		GTEX-QV44	0.6248	1.963	511.6	1487	37.89
		GTEX-QXCU	0.6349	0.7985	389.5	1196	41.76
		GTEX-R53T
		GTEX-R55D	0.4906	0.7141	212	367.9	11.6
		GTEX-R55F
		GTEX-RM2N	1.034	0.4602	190.7	1004	72.55
		GTEX-RN64	2.969	0.7358	645.8	1015	23.5
		GTEX-RNOR	1.105	1.88	1956	1443	21.55
		GTEX-RU72	2.542	1.879	1224	1010	30.76
		GTEX-RUSQ	0.3618	0.2963	310.7	933.3	18.81
		GTEX-RVPU
		GTEX-S32W	0.5952	0.5805	280.9	507.4	17.86
		GTEX-S3XE
		GTEX-S4P3
		GTEX-S7SE	6.053	2.115	78.81	1296	21.73
		GTEX-SIU7
		GTEX-SIU8	3.971	5.166	308.8	1284	15.94
		GTEX-SN8G	1.672	2.38	600.2	1041	63.55
		GTEX-T2YK
		GTEX-T6MN	4.154	0.9107	368.4	1728	26.55
		GTEX-TKQ2
		GTEX-TMKS
		GTEX-U3ZG
		GTEX-UJHI	0.9192	0.6954	185.4	260.3	10.6
		GTEX-UJMC	0.7678	0.5492	173.6	832.9	39.51
		GTEX-UPJH	3.521	0.5438	571.7	1220	32.97
		GTEX-V1D1	1.523	0.9856	102.3	509.5	7.819
		GTEX-VJWN
		GTEX-VUSG	4.758	0.6362	212.4	916.9	15.46
		GTEX-W5WG
		GTEX-WCDI
		GTEX-WHPG	2.046	1.44	311.7	771.4	8.577
		GTEX-WHSB	0.6438	1.02	131.9	1055	18.51
		GTEX-WHWD
		GTEX-WK11	5.114	1.05	199.1	1107	20.27
		GTEX-WL46
		GTEX-WRHU	2.044	0.994	112.9	1153	26.91
		GTEX-WVJS	2.638	1.688	197.4	973.3	30.05
		GTEX-WVLH
		GTEX-WWTW
		GTEX-WWYW	1.239	2.09	283.5	638	31.43
		GTEX-WXYG
		GTEX-WY7C	1.315	0.4572	393.1	637.9	28.04
		GTEX-WYJK	1.234	1.51	430.8	730.3	76.61
		GTEX-X15G
		GTEX-X261	1.55	1.316	138.8	1388	63.26
		GTEX-X4LF	0.7442	0.7004	82.04	585.3	23.19
		GTEX-X585	2.866	0.8318	215.8	713.4	42.86
		GTEX-X62O
		GTEX-X8HC
		GTEX-XBEC	6.701	5.213	156.9	879.6	30.23
		GTEX-XGQ4	0.7069	0.4546	307.6	368.1	48.76
		GTEX-XMD3
		GTEX-XOTO
		GTEX-XPVG	0.8065	0.7022	143.9	932.9	21.72
		GTEX-XQ8I	0.77	0.4346	278.1	322.9	10.71
		GTEX-XUW1
		GTEX-XUYS
		GTEX-XXEK	0.8207	1.384	169	460.3	16.21
		GTEX-Y111	5.579	3.128	137.5	1798	33.47
		GTEX-Y114
		GTEX-Y3I4	0.2631	0.7714	151.8	707.8	6.146
		GTEX-Y3IK	2.154	1.919	329.5	913.4	14.51
		GTEX-Y8LW	0.5805	3.058	111.3	478.1	46.47
		GTEX-YBZK
		GTEX-YEC3	1.229	0.7215	235.7	567.3	26.18
		GTEX-YF7O	0.8477	0.6929	249.3	515.3	18.15
		GTEX-Z93S
		GTEX-Z93T
		GTEX-ZAB5	2.812	0.869	140	710.1	22.18
		GTEX-ZAJG
		GTEX-ZAK1
		GTEX-ZDYS	0.8721	1.014	76.34	833.6	14.92
		GTEX-ZE7O	5.126	2.883	115.1	709	19.51
		GTEX-ZEX8	1.556	0.4323	120.4	836.4	50.31
		GTEX-ZF2S	3.465	1.219	68.23	1235	18.26
		GTEX-ZF3C
		GTEX-ZG7Y	0.3501	0.3021	198.9	1111	11.35
		GTEX-ZLWG	0.7465	0.6153	163.6	616.9	15.42
		GTEX-ZT9W	0.8157	1.369	200.3	569.1	30.07
		GTEX-ZTTD	0.9065	1.405	134.5	429.6	19.32
		GTEX-ZV68
		GTEX-ZV7C
		GTEX-ZVE1
		GTEX-ZVE2
		GTEX-ZVP2
		GTEX-ZVT2
		GTEX-ZVT4
		GTEX-ZVZP
		GTEX-ZY6K	0.6495	0.4379	95.52	558.4	7.661
		GTEX-ZYFC
		GTEX-ZYFD
		GTEX-ZYVF	2.124	3.223	133.5	1027	51.81
		GTEX-ZZPT	2.47	1.188	254.5	219.3	47.29
		GTEX-ZZPU	0.7271	1.315	104.7	648.6	19.46
		GTEX-1117F
		GTEX-111FC	4.31	0.5006	291.4	1176	38.36
		GTEX-111VG	5.198	2.891	828.3	2373	42.14
		GTEX-111YS	0.4704	0.3702	194.7	737.3	96.15
		GTEX-1122O	0.9299	0.8067	80.31	452.3	26.67
		GTEX-1128S	1.999	3.817	499.2	557.7	56.17
		GTEX-113IC
		GTEX-117XS
		GTEX-1192W
		GTEX-11DXX	0.884	1.002	110.4	557	45.91
		GTEX-11DXY
		GTEX-11DYG
		GTEX-11EI6	4.583	1.802	353	795.8	22.51
		GTEX-11EMC	1.231	5.478	353.9	555.6	22.51
		GTEX-11EQ8
		GTEX-11GS4
		GTEX-11GSO
		GTEX-11GSP	0.9591	1.213	1064	1984	27.18
		GTEX-11NV4	1.948	2.808	914.8	1360	18.35
		GTEX-11OC5
		GTEX-11OF3	1.879	2.508	474.4	1442	32.86
		GTEX-11ONC
		GTEX-11TTK
		GTEX-11TUW	1.606	1.228	280.4	1426	39.79
		GTEX-11WQC	6.429	1.926	596.2	1209	29.07
		GTEX-11ZTS	1.167	1.343	207.6	1255	25.07
		GTEX-11ZTT	1.056	1.043	112.1	1133	51.13
		GTEX-11ZU8
		GTEX-1211K	0.3618	0.569	187.5	1232	45.61
		GTEX-1212Z	2.228	3.567	534	1722	22.94
		GTEX-12696	1.744	1.462	124.1	842.8	39.18
		GTEX-1269C	1.468	4.641	820.1	1055	35.13
		GTEX-12BJ1	0.3029	0.6686	210.6	536.7	26.35
		GTEX-12WSA	1.579	1.136	141.2	292.2	39.2
		GTEX-12WSB
		GTEX-12WSD	2.624	2.79	233.8	1590	18.6
		GTEX-12WSM
		GTEX-12ZZY	6.113	1.365	182.8	2082	26.44
		GTEX-12ZZZ
		GTEX-13113	0.2833	1.274	100.7	432.6	18.86
		GTEX-131XF	0.7943	1.039	107.8	296	37.65
		GTEX-131YS	4.168	0.8748	83.65	1418	30.32
		GTEX-132NY	1.885	2.143	668.3	1358	16.27
		GTEX-132Q8
		GTEX-132QS	0.5448	0.6777	156	1050	22.08
		GTEX-1399T
		GTEX-139T8
		GTEX-139TS
		GTEX-139TT	3.308	7.161	608.1	1936	55.48
		GTEX-139TU
		GTEX-139UC
		GTEX-139UW	2.177	2.274	412.9	921.4	39.93
		GTEX-13CF2
		GTEX-13CF3	0.09463	1.135	184.6	843.5	10.28
		GTEX-13CZV
		GTEX-13FHO	5.662	1.942	142.4	814.7	33.72
		GTEX-13FTZ	5.507	1.94	635.1	1681	25.74
		GTEX-13G51	2.725	1.999	588	2004	23.86
		GTEX-13JVG	3.294	3.277	866.3	904.3	49.39
		GTEX-13N2G	1.936	1.072	151.6	479.2	19.6
		GTEX-13NYC
		GTEX-13NYS	1.31	2.183	399.4	713.3	84.65
		GTEX-13NZ8	1.501	1.377	373.6	221.6	25.22
		GTEX-13NZA	0.5533	0.7676	121.6	557.6	27.33
		GTEX-13O1R
		GTEX-13O3O	1.589	2.071	606.7	676.4	59.53
		GTEX-13O61	0.8255	0.8298	163.3	859	21.4
		GTEX-13OVG	0.9774	0.4063	186.9	792.2	31.95
		GTEX-13OVI
		GTEX-13OW5	1.316	1.7	297.7	944.7	38.72
		GTEX-13OW8	1.218	1.611	360.1	521	23.29
		GTEX-13PDP
		GTEX-13PL7	0.8069	0.9213	320.2	485	27.26
		GTEX-13PLJ
		GTEX-13PVR
		GTEX-13QIC
		GTEX-13QJC	1.704	2.325	264.2	748.3	29.83
		GTEX-13RTJ	0.5327	1.853	244.9	1395	101.2
		GTEX-13S7M	1.814	0.846	361.8	1152	55.32
		GTEX-13W3W	1.595	1.656	204.6	1474	34.4
		GTEX-13X6I
		GTEX-13X6K	1.344	1.144	320.7	1357	32.56
		GTEX-13YAN	1.356	1.947	330.8	783.6	107
		GTEX-1445S
		GTEX-144GO	2.778	2.552	745.4	642.3	19.3
		GTEX-145LS	1.883	3.229	384.4	1604	49.96
		GTEX-145MI
		GTEX-145MO	1.044	1.226	257.7	1021	71.64
		GTEX-146FR
		GTEX-14753
		GTEX-1477Z	1.964	1.517	109.6	605.6	46.74
		GTEX-147GR	2.82	2.645	385.9	1240	29.94
		GTEX-147JS	0.7308	1.453	375.8	1504	28.94
		GTEX-148VI	1.961	1.015	60.71	1567	64.95
		GTEX-1497J	0.5349	0.6444	319.1	1233	45.23
		GTEX-14A5H
		GTEX-14ASI
		GTEX-14BIM
		GTEX-14C5O	2.793	1.169	153.6	607.5	39.97
		GTEX-14DAQ	2.502	2.026	126.3	787.1	21.4
		GTEX-14JFF
		GTEX-14JIY	5.631	2.084	507.7	2022	50.41
		GTEX-14LZ3	2.465	3.252	269.1	547.4	41.89
		GTEX-14PHW
		GTEX-14PHY	0.9156	0.7711	409.1	909.1	14.81
		GTEX-14PII
		GTEX-14PJ4	0.4351	1.64	116.6	960.9	30.49
		GTEX-14PJ5	0.8753	1.76	171.9	624.4	19.54
		GTEX-14PJ6
		GTEX-14PJO	2.847	1.749	153.1	659.5	56.14
		GTEX-14PN3
		GTEX-14XAO	0.4192	1.088	158.9	1130	12.57
		GTEX-15CHC	1.372	1.249	202.9	397.9	14.03
		GTEX-15CHQ
		GTEX-15DYW
		GTEX-15G19
		GTEX-15RIE	3.006	1.026	115.4	1244	31.12
		GTEX-15SHV	0.9063	1.546	127.9	581.8	21.78
		GTEX-15SHW	0.853	3.591	289.9	1365	63.36
		GTEX-15SKB	3.372	2.225	157.2	1177	31.71
		GTEX-15TU5
		GTEX-16GPK
		GTEX-16MT8	2.399	1.065	90.03	1167	37.93
		GTEX-16MT9
		GTEX-16XZZ	1.234	1.656	383.2	363.8	47.28
		GTEX-16Z82	1.967	7.382	979.9	1381	22.18
		GTEX-17GQL	1.079	1.564	253.7	483.9	20.92
		GTEX-17JCI	1.524	0.9829	796.4	1524	28.67
		GTEX-18A66	0.7696	0.6765	171	2577	66
		GTEX-18A6Q	3.23	2.173	283.8	1508	32.18
		GTEX-18D9B	0.8889	1.352	168.4	870.4	34.51
		GTEX-1A3MW
		GTEX-1A3MX
		GTEX-1A8G6	5.042	0.9672	543.5	1226	22.87
		GTEX-1A8G7
		GTEX-1AX8Z	3.207	0.8877	132.3	1272	22.35
		GTEX-1AX9I	3.09	1.833	319.1	2254	66.36
		GTEX-1AX9J	0.734	0.8052	117.9	669.1	61.8
		GTEX-1B8L1	3.902	1.147	761.9	1566	42.7
		GTEX-1B8SF	4.8	0.3262	474.6	1728	46.1
		GTEX-1B98T
		GTEX-1B996	0.526	1.128	675.2	1355	58.16
		GTEX-1C64O	1.653	1.605	140.4	523.4	36.43
		GTEX-1C6VR	4.153	2.634	525.1	1893	62.44
		GTEX-1C6VS	1.667	3.002	258.1	781.3	64.19
		GTEX-1C6WA	3.513	2.055	865.6	920.2	39.28
		GTEX-1CB4E
		GTEX-1CB4F	3.026	1.156	162.9	3052	26.22
		GTEX-1CB4G
		GTEX-1CB4H
		GTEX-1CB4J	1.79	1.323	280	781.7	94.89
		GTEX-1EH9U
		GTEX-1EKGG
		GTEX-1EMGI	3.533	2.141	685.1	1105	24.92
		GTEX-1EU9M
		GTEX-1F52S
		GTEX-1F6I4
		GTEX-1F6IF
		GTEX-1F6RS
		GTEX-1F75W
		GTEX-1F88F
		GTEX-1GF9V
		GTEX-1GF9W
		GTEX-1GN1V
		GTEX-1GN2E
		GTEX-1GN73
		GTEX-1GTWX
		GTEX-N7MS	7.271	1.169	330.8	1699	46.55
		GTEX-N7MT	2.783	1.412	255.9	1601	139
		GTEX-NL3G	0.642	4.233	591.8	960.4	25.35
		GTEX-NL3H
		GTEX-NPJ7
		GTEX-O5YU
		GTEX-O5YV	1.161	1.056	193.2	1661	65.48
		GTEX-OHPJ
		GTEX-OHPL	1.188	1.034	155.6	842.3	35.74
		GTEX-OHPN
		GTEX-OIZF
		GTEX-OOBJ	1.96	1.759	136	383	22.03
		GTEX-OXRO	7.195	1.107	543.3	1047	77.97
		GTEX-OXRP	1.349	3.165	412.9	1864	71.58
		GTEX-P4PQ	1.005	0.4828	136.6	672.8	10.65
		GTEX-P4QR
		GTEX-P4QS	0.3327	0.549	202.7	832.2	9.807
		GTEX-POYW	2.879	0.3912	149.4	1152	47.75
		GTEX-PWO3
		GTEX-QLQ7
		GTEX-QVJO
		GTEX-QVUS
		GTEX-R45C
		GTEX-REY6	2.177	1.248	149.3	798.1	124.4
		GTEX-RTLS	1.224	0.7896	364.1	936.8	30.14
		GTEX-RVPV	2.921	1.937	494.8	2089	33.28
		GTEX-RWS6	1.127	0.7569	115.6	891.1	37.46
		GTEX-S4Z8
		GTEX-S7PM
		GTEX-S95S
		GTEX-SJXC
		GTEX-SSA3
		GTEX-TMZS
		GTEX-TSE9	1.783	0.5165	175.7	828.7	92.86
		GTEX-U412	1.725	3.581	500.2	1479	26.67
		GTEX-U8T8	3.054	1.611	161.4	787.8	56.43
		GTEX-UTHO
		GTEX-V955
		GTEX-VJYA	1.295	0.472	92.77	847.4	10.67
		GTEX-WOFL
		GTEX-WQUQ
		GTEX-WYBS	1.551	3.864	367.1	1998	53.41
		GTEX-X4EO	4.646	4.463	235.3	1406	31.45
		GTEX-X4EP	2.174	2.131	220.6	944.6	16.27
		GTEX-X4XX	2.359	2.738	241.4	666.8	38.89
		GTEX-X4XY	3.438	2.988	222	880.7	37.39
		GTEX-XBED	0.2321	0.8636	145.7	881.2	12.47
		GTEX-XLM4
		GTEX-XMD1
		GTEX-XMD2	3.962	1.421	334.9	469.2	24.25
		GTEX-XOT4	4.83	4.823	545.5	1957	31.02
		GTEX-XUJ4
		GTEX-XYKS	0.8011	2.835	139.6	630.4	7.612
		GTEX-Y5V5	2.095	2.489	223.1	796.8	42.29
		GTEX-Y5V6	0.7841	0.9936	190.9	867.1	41.26
		GTEX-Y8DK
		GTEX-Y8E5
		GTEX-YECK	3.755	1.688	172.9	765.2	31.9
		GTEX-YJ89
		GTEX-ZDTS	3.271	1.377	959.8	1141	33.12
		GTEX-ZDTT	0.7314	0.6718	99.69	492.3	22.96
		GTEX-ZDXO	2.818	1.651	261.2	1412	37.1
		GTEX-ZE9C
		GTEX-ZF28	2.529	1.143	619.1	1519	161.8
		GTEX-ZF29	0.7819	1.349	198	1118	32.23
		GTEX-ZLV1	0.4789	0.4711	263.6	447.4	14.27
		GTEX-ZPCL
		GTEX-ZQG8	1.182	1.056	344.5	471.7	28.66
		GTEX-ZVT3	3.042	5.562	339.3	924.8	17.36
		GTEX-ZVZQ	7.073	2.631	1089	1128	21.79
		GTEX-ZXG5	2.485	0.835	167.9	678.3	76.43
		GTEX-ZYFG	0.7863	0.863	141.8	567.8	29.37
		GTEX-ZYW4	1.795	1.078	227.8	2218	77.17
		GTEX-ZYY3	1.669	1.026	629.8	659.6	32.15
		GTEX-12WSF
		GTEX-13IVO
		GTEX-13N1W	1.067	1.477	299.5	922.4	43.15
		GTEX-13OVH	1.097	2.399	597.3	459	20.86
		GTEX-13SLW	1.25	1.36	317.2	2476	53.19
		GTEX-148VJ	4.058	1.411	183	361.2	63.88
		GTEX-14E7W	2.608	5.549	630.1	1549	29.64
		GTEX-14LLW	2.368	1.629	120.2	733.1	91.16
		GTEX-14PK6	1.208	0.8007	114.3	1112	50.04
		GTEX-15DCD
		GTEX-15UF6
		GTEX-16XZY
		GTEX-17EVQ	1.615	0.52	146.2	926.3	23.29
		GTEX-17F96	1.686	1.779	304	545.3	54.25
		GTEX-17F9Y	2.888	1.642	458.7	1107	74.34
		GTEX-183WM
		GTEX-18A7B
		GTEX-19HZE
		GTEX-1BAJH
		GTEX-1EWIQ
		GTEX-SUCS
		GTEX-X638
		GTEX-ZAKK

## Sheet: Ext Fig 10 H
Correlation histology PMA IPF
Number of exp	Date of exp	Sex	Type	% p16	% p21	% GD3
#48	10.03.2023	M	NAT	28.3132	4.80712	0.0620732
		M	NAT	5.6762	0.656775	0.114329
		M	AT	0.471159	3.97219
		M	AT	1.16877	5.28731
		F	AT	0.171116	0.455964	0
		F	AT	0.119531	0.0937207	0
		M	NAT	1.18566	0.278611	0
		M	NAT	0.0533846	0.0883504	0
		M	AT	3.30227	3.37176	1.64459
		M	AT	0.859498	0.323494	0
		M	AT	0.725953	0.614793	7.03963
		M	AT	8.36013	2.92063	10.8343
		F	AT	4.05354	1.07062	2.29619
		F	AT	0.060033	0.221169	4.84412
		F	NAT	1.46282	0.46195	4.82061
		F	NAT	8.67607	0.334037	1.34818
		M	NAT	4.07859	1.51324	6.24225
		M	NAT	0.526963	0.760135	1.22628
		M	NAT	16.578	2.52576	0
		M	NAT	3.05048	0.307988	0
		M	NAT	0.961649	0.143341	0
		M	NAT	1.13786	0.0133209	0
		F	AT	0.180273	0.0294464	0
		F	AT	0.615627	0.0321647	0
		M	AT	0.193263	0	9.41614
		M	AT	0.126743	0.0485358	2.39574
		F	NAT	9.37691	0.028885	0
		F	NAT	13.3713	0.185931	0
		F	AT	0.176644	0.0293083	3.12123
		F	AT	1.30248	0.0467836	0
		M	NAT	12.615	0.374131	0
		M	NAT	8.39645	0.0153069	0
		M	AT	0.265816	0.14161	1.08621
		M	AT	0.54732	0.0287356	0
		M	NAT	0.131214	0.0210084	0
		M	NAT	5.16302	0	0
		M	NAT	0.137963	0.078235	1.09001
		M	NAT	0.0594884	0	1.69876
		M	AT	0.737856	0.135318	4.1666
		M	AT	0.436583	0.0114299	6.86291
		F	NAT	0.0891107	0.0289519	9.2515
		F	NAT	0.0664894	0.060889	5.87961
		M	NAT	0.093633	0.142248	2.40382
		M	NAT	0.30359	0.228341	10.3103
		F	AT	0.235988	0.515692	3.29435
		F	AT	0.131234	0.111281	4.3541
		F	AT	0.409525	0.219736	1.35741
		F	AT	1.33545	0.0160901	0
		M	AT	1.51016	6.52493	0.985649
		M	AT	0.757781	5.39579	0
		F	AT	0.253106	2.38151	0
		F	AT	0.0287356	3.43038	0
		M	Normal	0.049554	3.04407	0.862425
		M	Normal	0.0673854	16.0264	1.02757
		F	Normal	0.0309502	2.15146	4.01146
		F	Normal	13.4558	1.12782	5.52479
		M	Malignant	60.0756	22.0384	16.0636
